# Supplementary material for: Genome Wide Analysis Reveals Zic3 Interaction with Distal Regulatory Elements of Stage Specific Developmental Genes in Zebrafish
Source: PLoS Genet. 2013 Oct 31;9(10):e1003852. doi: 10.1371/journal.pgen.1003852 (PMC3814314; doi:10.1371/journal.pgen.1003852)
Supplement: Table S1 — List of validated ChIP-seq peaks of Zic3 binding. Genomic location of some ChIP-seq peaks validated by qPCR including sequences of primer used for qPCR. (XLS) [file pgen.1003852.s009.xls]

## Sheet: Sheet1
Table S1. List of validated peaks
	Location				Primers		Gene association	Fold change
Peaks	chr	start	end	summit	F	R
14-27.4	chr14	27437917	27437972	27437944	TGCACAGCCTGTTATTACGC	ATCATGTCTGCTGTCCCTCG	Proximal	14.6061
9-29.2	chr9	29266190	29266270	29266233	TGTCCACCAGCTTGTTTGTG	TTTATTGGGTGAACGGTGCC	Proximal	15.9238
19-19.3	chr19	19391538	19391560	19391550	ACAAGTTTAGCCACCTTCCG	GCGTTTCTAGCTGCCAGTAG	Proximal	19.7779
17-25.2	chr17	25263319	25263482	25263425	TTGACCCCTCTTCTCAGCAC	TGGTGCTCTGTTGTTGTTGG	Proximal	20.0056
16-36.7	chr16	36706785	36706929	36706889	CCAGTGTGCATTGTGTTTTGG	GTATGCCCCAAACCGTAGTG	Proximal	51.437
14-10.9	chr14	10992726	10992792	10992767	CCTAAATGGTCAGTGCCGTG	TGTTGTTCATGTGCAGGGTG	Distal	1.13036
22-3.1	chr22	3193628	3193669	3193646	CTAACACCCATTGACAAACACC	ATCCACCTCAGTACCACAGC	Distal	2.06941
15-26.6	chr15	26661668	26661723	26661693	TCTGTCCTCCACACGTCTTC	GGTGATTCCTGCGTTTGTCC	Distal	2.14347
19-28.5	chr19	28576722	28576771	28576746	AAGGGAGAGGGTAAGCACAG	GGTTTGACTGGTGTGTGGAG	Distal	2.54559
21-18.8	chr21	18869634	18869748	18869666	TATACGTAGAGCAGCGCCAG	GATTGGATGACGCAGGTGAC	Distal	2.84902
2-3.6	chr2	3637773	3637814	3637796	ACAAGGTGAAGAACTAAACTGG	TTTGTGGATCTGTGTGAACTGG	Distal	2.91423
7-41.8	chr7	41878252	41878286	41878269	GCAGATCTCCCTGTTTCTTGC	GATGGGGTGCAGAATCATGC	Distal	3.35683
5-63.7	chr5	63762073	63762156	63762104	GACAGACTGATGCTGACTCG	CATGGTCTTAGCTGTGGTCC	Distal	3.69934
24-4.9	chr24	4965643	4965719	4965678	GATTGTTTGTTTGTCTGGCTCC	GAATCCTGCACGTCACTGAC	Distal	4.59777
17-42.4	chr17	42462784	42462870	42462818	TCCAAGCTGATGATAAAGTGGTG	AGCTCCTCTGTATTCCCTGC	Distal	5.06894
4-28	chr4	36409670	36410735	36409821	TGTTTGCGTGCTGCTACAGG	GCGTGCTACACAACTCGTTGG	Distal	5.58
24-11.5	chr24	11533967	11534021	11533997	AGGTCATAAACGTCTCTTTCAGC	CACCTTGCCCATCATGTAGC	Distal	7.2563
23-63.4	chr23	28010906	28010995	28010954	TGAAACTACCAGTGAAACGGTG	GCCTCTTCTTTAGTGTCAGAGAC	Distal	16.6943
18-19.5	chr18	19527760	19527861	19527812	GTTATTCCTGCTGAGCCTGC	GTGCGTGTCAGAATTCAGACG	Distal	21.6984
2-29.8	chr2	29810902	29810933	29810917	AGCCATAACATTCGAATACCTCAG	GCCTTCTACTAAAGCCCAGC	Distal	25.3269
10-6.1	chr10	6119588	6119684	6119626	TTGCCCAACTCCCGATACGC	TCACTGATTGCGGTTGATGAGGC	Distal	63.4259
20-35	chr20	35130754	35130828	35130796	GAACACATTACATGGGTGGTG	TTTCCTACCACTGCTGACTG	Distal	5.64834
4-16	chr4	16204533	16204933	16204733	TCCAAATGCTCTGGCTCCAC	ACGCATACATCCAGTCAGGTG	Distal	5.94696
7-28	chr7	28533052	28533452	28533252	TTGTCAACAACAGTGGTAAGC	TGTAACATTCCCAGCTATCAG	Distal	6.10186
1-22	chr1	22883866	22884266	22884066	CCTCTGACTAACTACTGGACC	GAATGAAAAGCCATTTGGGAAG	Distal	6.97252
10-02	chr10	2084742	2084811	2084778	TTCCGTCGGAGGCTTTGATAG	GTGTTGCTCTGGAGGATTTGGC	Distal	22.7462
16-29	chr16	29748872	29748933	29748902	CGTCACTCCTCATTACCGTATC	CACACTGCTAATTCCTCTATGC	Distal	59.7197
3-56	chr3	56469054	56469114	56469203	AGCCACCAGTACCCAATCTC	GAGCTGCACAGAGAAGGCAG	Distal	74.1871
20-4	chr20	4566789	4567189	4566989	CCTGCTCTCGCTGATGAGTC	GCTCAGACATCAATCATTGTCAG	Distal	287.255
