# Supplementary material for: Genome Wide Analysis Reveals Zic3 Interaction with Distal Regulatory Elements of Stage Specific Developmental Genes in Zebrafish
Source: PLoS Genet. 2013 Oct 31;9(10):e1003852. doi: 10.1371/journal.pgen.1003852 (PMC3814314; doi:10.1371/journal.pgen.1003852)
Supplement: Table S2 — GO enrichment of ChIP-seq peaks at 8 hpf. Analysis was performed using the DAVID algorithm. (XLS) [file pgen.1003852.s010.xls]

## Sheet: Sheet 1
Table S2. GO enrichment of ChIP-seq peaks
All Peaks: Biological Process
Category	Term		Count	PValue	Benjamini	Genes	%	List Total	Pop Hits	Pop Total	Fold Enrichment	Bonferroni	FDR
GOTERM_BP_FAT	GO:0048598	embryonic morphogenesis	63	6.69438e-05	0.114356	EDN1, GNA13B, GNA12, SOX9B, S1PR2, GPC4, BMPR2B, ACVR1B, WNT11R, GPC3, TBX2B, PTGES, POU5F1, MMP14A, CEP290, CACNB4B, CSK, SNAI1A, GLI2A, SEC23A, NKX3.2, CDK5, EYA1, BMP2B, STM, SHHB, DIAPH2, CDK5R2A, EIF3EB, EIF3EA, CDH2, HNF1BA, VEPH, MDKA, PFN1, EZR, MXTX2, HAND2, SP8B, MAPKAPK2A, OEP, SLC39A6, IGF1RA, FIBIN, OTX1B, CELSR1A, AXIN1, DLX4B, BMP4, COL8A1A, DFNA5, DVL3, SLC12A2, LPP, ZIC2A, CELSR2…	2.4571	1293	226	7504	1.61781	0.114356	0.113725
GOTERM_BP_FAT	GO:0048568	embryonic organ development	44	0.000187674	0.156534	CAV3, WNT3A, SHHB, EDN1, EIF3EB, EIF3EA, CDH2, HNF1BA, VEPH, IGF2A, SOX9B, BMPR2B, ALAS2, TBX2B, HAND2, MMP14A, CEP290, OEP, IGF1RA, SLC4A1, OTX1B, LFNG, AXIN1, GLI2A, DLX4B, COL8A1A, BMP4, SEC23A, DFNA5, NKX3.2, SLC12A2, SPARC, NCS1B, PLK4, EYA1, BMP2B, COX5AB, FSTL1B, SNRK1, SLC40A1, MAB21L2, COL2A1A, STM, SPTB, GATA1A	1.71607	1293	147	7504	1.73712	0.288566	0.318515
GOTERM_BP_FAT	GO:0006928	cell motion	48	0.000304848	0.168363	PLXNA3, ATP1A1A.4, DIAPH2, GNA12, GNA13B, CDH2, SEMA3AA, GPC4, S1PR2, WNT11R, EZR, GPC3, TBX2B, PTGES, MXTX2, ROBO4, SEMA3D, MMP14A, OEP, SLC39A6, ROBO2, ROBO3, NRP2A, SUPT5H, ZGC:109977, SEMA3GB, BOC, CELSR1A, SNAI1A, GLI2A, DVL3, DNAH9L, LPP, LEF1, PUFA, SIRT1, SLIT2, ARHGEF11, BMP2B, SLIT1B, CNTN2, AMOT, EAF2, IFT88, ZGC:92680, NRP1A, SEMA3FA, CXCL12B	1.87207	1293	168	7504	1.65816	0.424824	0.516895
GOTERM_BP_FAT	GO:0051674	localization of cell	40	0.000905593	0.336929	ATP1A1A.4, DIAPH2, GNA12, GNA13B, CDH2, GPC4, S1PR2, WNT11R, EZR, GPC3, TBX2B, MXTX2, PTGES, ROBO4, MMP14A, SEMA3D, OEP, SLC39A6, SUPT5H, NRP2A, ZGC:109977, SEMA3GB, CELSR1A, SNAI1A, DVL3, DNAH9L, LPP, LEF1, PUFA, SIRT1, ARHGEF11, BMP2B, CNTN2, AMOT, EAF2, NRP1A, ZGC:92680, IFT88, SEMA3FA, CXCL12B	1.56006	1293	139	7504	1.67009	0.806696	1.52816
GOTERM_BP_FAT	GO:0048870	cell motility	40	0.000905593	0.336929	ATP1A1A.4, DIAPH2, GNA12, GNA13B, CDH2, GPC4, S1PR2, WNT11R, EZR, GPC3, TBX2B, MXTX2, PTGES, ROBO4, MMP14A, SEMA3D, OEP, SLC39A6, SUPT5H, NRP2A, ZGC:109977, SEMA3GB, CELSR1A, SNAI1A, DVL3, DNAH9L, LPP, LEF1, PUFA, SIRT1, ARHGEF11, BMP2B, CNTN2, AMOT, EAF2, NRP1A, ZGC:92680, IFT88, SEMA3FA, CXCL12B	1.56006	1293	139	7504	1.67009	0.806696	1.52816
GOTERM_BP_FAT	GO:0048562	embryonic organ morphogenesis	27	0.00112721	0.335807	SHHB, EDN1, EIF3EB, EIF3EA, CDH2, HNF1BA, VEPH, SOX9B, BMPR2B, HAND2, MMP14A, CEP290, IGF1RA, OTX1B, AXIN1, GLI2A, DLX4B, COL8A1A, SEC23A, DFNA5, SLC12A2, NKX3.2, SPARC, NCS1B, EYA1, BMP2B, STM, MAB21L2	1.05304	1293	83	7504	1.8879	0.870738	1.89877
GOTERM_BP_FAT	GO:0055113	epiboly involved in gastrulation with mouth forming second	7	0.00134752	0.334806	PFN1, MXTX2, POU5F1, DIAPH2, MAPKAPK2A, CELSR2, CACNB4B	0.273011	1293	9	7504	4.51388	0.913365	2.26589
GOTERM_BP_FAT	GO:0007369	gastrulation	33	0.00183067	0.378015	DIAPH2, GNA12, GNA13B, CDH2, GPC4, S1PR2, ACVR1B, PFN1, WNT11R, EZR, GPC3, TBX2B, POU5F1, MXTX2, PTGES, MMP14A, MAPKAPK2A, CEP290, OEP, SLC39A6, CACNB4B, CSK, CELSR1A, SNAI1A, BMP4, DVL3, LPP, CELSR2, DUSP4, BMP2B, INVS, EAF2, CXCL12B	1.28705	1293	112	7504	1.70998	0.963987	3.06648
GOTERM_BP_FAT	GO:0002011	morphogenesis of an epithelial sheet	7	0.00287889	0.479898	PFN1, MXTX2, POU5F1, DIAPH2, MAPKAPK2A, CELSR2, CACNB4B	0.273011	1293	10	7504	4.06249	0.994646	4.78224
GOTERM_BP_FAT	GO:0042471	ear morphogenesis	15	0.00511466	0.644252	DFNA5, SLC12A2, CDH2, SPARC, HNF1BA, VEPH, NCS1B, SOX9B, EYA1, BMP2B, CEP290, IGF1RA, STM, OTX1B, DLX4B	0.585023	1293	40	7504	2.17633	0.999909	8.34678
GOTERM_BP_FAT	GO:0016477	cell migration	34	0.00614139	0.672898	DIAPH2, GNA12, GNA13B, CDH2, GPC4, S1PR2, WNT11R, EZR, GPC3, TBX2B, MXTX2, PTGES, MMP14A, SEMA3D, ROBO4, OEP, SLC39A6, SUPT5H, NRP2A, SEMA3GB, CELSR1A, SNAI1A, DVL3, LPP, LEF1, PUFA, SIRT1, BMP2B, CNTN2, AMOT, EAF2, NRP1A, SEMA3FA, CXCL12B	1.32605	1293	125	7504	1.57857	0.999986	9.94129
GOTERM_BP_FAT	GO:0001667	ameboidal cell migration	27	0.00642661	0.65466	DIAPH2, GNA12, GNA13B, CDH2, S1PR2, GPC4, WNT11R, GPC3, EZR, TBX2B, MXTX2, PTGES, MMP14A, SEMA3D, SLC39A6, NRP2A, SEMA3GB, CELSR1A, SNAI1A, DVL3, LPP, LEF1, BMP2B, EAF2, NRP1A, SEMA3FA, CXCL12B	1.05304	1293	93	7504	1.6849	0.999992	10.3796
GOTERM_BP_FAT	GO:0042074	cell migration involved in gastrulation	21	0.00734738	0.672012	DVL3, LPP, DIAPH2, GNA12, GNA13B, CDH2, GPC4, S1PR2, WNT11R, EZR, BMP2B, GPC3, TBX2B, MXTX2, PTGES, MMP14A, SLC39A6, EAF2, CELSR1A, CXCL12B, SNAI1A	0.819033	1293	67	7504	1.81903	0.999998	11.7808
GOTERM_BP_FAT	GO:0001702	gastrulation with mouth forming second	10	0.0075442	0.652398	GPC4, PFN1, MXTX2, POU5F1, DIAPH2, GNA12, GNA13B, MAPKAPK2A, CELSR2, CACNB4B	0.390016	1293	22	7504	2.63798	0.999999	12.0777
GOTERM_BP_FAT	GO:0048729	tissue morphogenesis	30	0.00765876	0.630711	DPF3, WNT3A, DIAPH2, FERMT2, CDH2, MDKA, GPC4, S1PR2, ACVR1B, PFN1, HAND2, POU5F1, MXTX2, MMP14A, MAPKAPK2A, OEP, CACNB4B, CSK, GLI2A, SNAI1A, BMP4, LPP, ESR1, CELSR2, EPHB4A, BMP2B, INVS, SP5, RAP1B, EAF2	1.17005	1293	108	7504	1.6121	0.999999	12.25
GOTERM_BP_FAT	GO:0051216	cartilage development	17	0.00945675	0.683071	SEC23A, INKA1A, EDN1, FMR1, CDH2, SPARC, NOG3, SOX9B, REREA, FURINB, SLC35B2, FURINA, MMP14A, SEMA3D, YAP1, NRP1A, UNC45A	0.663027	1293	51	7504	1.93452	1	14.9136
GOTERM_BP_FAT	GO:0042472	inner ear morphogenesis	14	0.010816	0.708567	DFNA5, SLC12A2, CDH2, SPARC, HNF1BA, NCS1B, SOX9B, EYA1, BMP2B, CEP290, IGF1RA, STM, OTX1B, DLX4B	0.546022	1293	39	7504	2.08333	1	16.8766
GOTERM_BP_FAT	GO:0070727	cellular macromolecule localization	37	0.0108431	0.687559	NAPG, CLTCB, AP1G1, CLTCA, ZGC:55877, TIMM17B, SRP19, AP1S1, CSE1L, AP3M1, FXC1, TIMM9, CHM, PEX13, TRPC4APA, SEC23A, STX3A, NAPGL, ZGC:100915, ZGC:65827, ESR1, VTI1B, STX11A, M6PR, BCAP31, ZGC:174864, PCF11, MYRIP, COPG2, KIF1B, ZGC:110731, ARCN1, ZGC:91897, TOM1, ARCN1L, SYTL3, KPNA2, STX5A	1.44306	1293	144	7504	1.49119	1	16.9152
GOTERM_BP_FAT	GO:0001501	skeletal system development	22	0.0132388	0.738962	SEC23A, INKA1A, NKX3.2, SHHB, FMR1, EDN1, EIF3EB, EIF3EA, SPARC, CDH2, NOG3, SOX9B, REREA, FURINB, SLC35B2, ITGA5, HAND2, FURINA, MMP14A, SEMA3D, YAP1, NRP1A, UNC45A	0.858034	1293	75	7504	1.70238	1	20.2701
GOTERM_BP_FAT	GO:0009953	dorsal/ventral pattern formation	21	0.0143968	0.749553	BMP4, TCF7, BMPR1BB, WNT3A, ZIC2A, NDR1, GLCEA, ZGC:194486, NOG3, SKIA, ACVR1B, BMP2B, FSTA, POU5F1, BAMBIA, VOX, FGFR1A, FSTL1B, ROBO3, AXIN1, GLI2A	0.819033	1293	71	7504	1.71655	1	21.8456
GOTERM_BP_FAT	GO:0043583	ear development	20	0.0156449	0.76074	DFNA5, SLC12A2, CDH2, SPARC, HNF1BA, VEPH, NCS1B, SOX9B, ARHGEF11, REREA, EYA1, BMP2B, ATOH1B, ATOH1A, CHM, CEP290, IGF1RA, OTX1B, STM, DLX4B	0.780031	1293	67	7504	1.73241	1	23.5108
GOTERM_BP_FAT	GO:0034613	cellular protein localization	36	0.0164388	0.761123	NAPG, CLTCB, AP1G1, CLTCA, ZGC:55877, TIMM17B, SRP19, AP1S1, CSE1L, AP3M1, FXC1, TIMM9, CHM, PEX13, TRPC4APA, SEC23A, STX3A, NAPGL, ZGC:100915, ZGC:65827, ESR1, VTI1B, STX11A, M6PR, BCAP31, ZGC:174864, PCF11, COPG2, MYRIP, ZGC:110731, ARCN1, ZGC:91897, TOM1, ARCN1L, SYTL3, KPNA2, STX5A	1.40406	1293	143	7504	1.46104	1	24.5528
GOTERM_BP_FAT	GO:0048705	skeletal system morphogenesis	9	0.0186366	0.788001	SEC23A, INKA1A, NKX3.2, HAND2, SHHB, EDN1, MMP14A, EIF3EB, EIF3EA, CDH2	0.351014	1293	21	7504	2.48724	1	27.3676
GOTERM_BP_FAT	GO:0009451	RNA modification	11	0.0189135	0.778202	PUS7L, ZGC:171472, METTL14, PUS1, QTRTD1, TFB2M, QTRT1, TRUB1, NHP2, TRMT61A, ZGC:162738	0.429017	1293	29	7504	2.20135	1	27.7152
GOTERM_BP_FAT	GO:0030099	myeloid cell differentiation	11	0.0189135	0.778202	SLC48A1B, MAEA, ALAS2, MASTL, SLC4A1, GRO1, SLC40A1, KLF4, SPTB, EPO, GATA1A	0.429017	1293	29	7504	2.20135	1	27.7152
All Peaks: ZFIN Anatomy
Category	Term	Count	PValue	Benjamini	%	Genes	List Total	Pop Hits	Pop Total	Fold Enrichment	Bonferroni	FDR
ZFIN_ANATOMY	hindbrain	264	3.72066e-11	2.79049e-08	10.2964	MEF2A, CADM3, ALDOCB, CADM4, SYT4, PDLIM5, EVLA, CRABP2A, MXI1, PPP1R1C, CHRNA6, RCOR2, SOX4A, NAV3, PROX1, PRDM8, GRIA3A, CX43.4, MAD2L1, ATOH1B, CAMK4, TWIST1A, MAPK6, ATOH1A, MAPK4, RYR3, SH3GL2, PLCXD3, ZGC:73377, GNAI2, ZGC:110373, DAG1, AHCTF1, CHEK1, HNF1BA, ACAT2, VEPH, ZNF513, CDC42EP2, ZGC:63577, LHX1A, ARG2, LHX3, CASZ1, LMX1B.1, LFNG, ZGC:112079, UNC45A, COL18A1, TCF7, SMAD9, FOXB1.1,…	1549	1163	9822	1.43937	2.79049e-08	5.66279e-08
ZFIN_ANATOMY	spinal cord	216	1.09324e-07	4.09958e-05	8.42434	CADM3, ALDOCB, CADM4, SYT4, CRABP2A, EVLA, PGD, EDN1, MXI1, WNT11R, PPP1R1C, PAX2B, CHRNA6, SPAG1, SOX4A, CYP26A1, NAV3, CDC14AA, PIK3IP1, PROX1, PRDM8, GRIA3A, CX43.4, MAD2L1, SH3GL2, NRG2B, ADD1, PLCXD3, SCN1A, ZGC:73377, GNAI2, ZGC:110373, SCN8AB, HS3ST1L2, ZNF513, LHX1A, NCAPG2, LHX3, CASZ1, SCN4AA, LFNG, PLAGL2, COL18A1, TCF7, SMAD9, CADM1A, FOXB1.1, ZGC:92758, HOXA1A, HOXB1A, ZGC:92901, MAB…	1549	990	9822	1.38346	8.199e-05	0.00016639
ZFIN_ANATOMY	diencephalon	184	7.43209e-06	0.0018563	7.17629	INKA1A, ALDOCB, CADM4, LMO7A, LMO1, SYT4, LMO3, WNT3A, LGMN, PDLIM5, CRABP2A, EVLA, SI:DKEY-172O19.1, JAG2, CKBB, ZIC1, MXI1, NR2E1, NUCB2B, WNT11R, UNC5B, ROBO4, CHRNA6, CACNB4B, ROBO3, PITX2, RCOR2, DTL, EMX2, FMR1, SOX4A, NAV3, PIK3IP1, PROX1, PRDM8, EPHB4A, GRIA3A, ARHGAP29B, MAPK6, TFAP2C, SH3GL2, PLCXD3, IRX5A, DRD1, FGFR3, ZGC:73377, POU3F3A, NOC3L, DAG1, PPAT, SKIA, RARAB, ARX, ZGC:63577,…	1549	867	9822	1.3457	0.00555858	0.0113109
ZFIN_ANATOMY	optic tectum	185	1.71856e-05	0.00321714	7.21529	HCCS, EIF6, CADM3, CADM4, LMO7A, LMO1, SYT4, CTPS, TRMT2A, PDLIM5, PGD, GDNF, NR2E1, ZGC:153477, WDR75, LBX1A, GATA3, ROBO4, AIF1L, TFB2M, MRPL37, ROBO2, CHRNA6, ROBO3, COPEB, PITX2, RRP1, CHAC1, DTL, EMX2, SOX4A, ATP1B1A, NPEPPS, TACC3, RNASEH2B, EPHB4A, ARHGAP29B, GRIA3A, RFC3, CX43.4, MAD2L1, MAPK6, RFC2, MAPK4, DNTTIP2, LRPPRC, TPST1, EFNB3B, ALDOB, ZGC:85939, NOC3L, DAG1, AHCTF1, PPAT, RARAB…	1549	884	9822	1.32699	0.0128066	0.026153
ZFIN_ANATOMY	midbrain hindbrain boundary	61	6.41262e-05	0.00957312	2.3791	SI:CH211-157M21.1, ETV5B, IGDCC3, LMO7A, SYNE1A, ETV5A, PDLIM5, WNT3A, BCAM, LPAR1, S1PR2, ALCAMB, PAX2B, IRX3B, DAO.2, YAP1, CACNB4B, HHIP, BOC, FANCC, GLI2A, OPTC, VDRB, ACO2, LEF1, SOX4A, SLC9A3R1, EFNA3B, EML2, VEGFC, ATOH1A, CA8, SGCD, FSTL1B, FRAS1, ZGC:92467, AHCTF1, SIX3A, MDKB, VCAM1, ENG1A, CASZ1, CTSBA, TRY, FLRT3, NES, ZIC2A, NR4A1, SC:D0319, DPYSL3, FLRT1B, NRIP1B, RASL11B, YWHAH, FO…	1549	235	9822	1.64593	0.0469579	0.0975546
ZFIN_ANATOMY	pharyngeal arch	101	6.76692e-05	0.00842326	3.93916	INKA1A, GPR126, INKA1B, EDN1, FGF16, JAG2, HLX1, NOG3, S1PR2, WNT11R, TGFBI, ROBO3, CACNB4B, OPTC, EMX2, REREA, COL5A2L, BMP2B, CAMK4, TWIST1A, JUN, HAPLN1A, LAMC1, FRAS1, IRX5A, PLCXD3, POU3F3A, EFNB3B, FOXO1A, ZGC:85939, NOC3L, DAG1, AHCTF1, PPAT, RARAB, SKIA, RASGEF1BB, ZGC:56419, CTSBA, UNC45A, DLX4B, PLAGL2, BMP4, FREM2A, SMAD9, PDGFAA, NRIP1B, CXCL14, HOXA1A, TDH, FABP3, FGFR1A, MAB21L2, CX…	1549	442	9822	1.44893	0.0494871	0.102942
ZFIN_ANATOMY	forebrain	115	0.000143562	0.015265	4.48518	EIF6, CAMK2D1, ALDOCB, SYT4, CRABP2A, JAG2, CKBB, ZIC1, NR2E1, SMARCD3B, S1PR2, CALRL2, UNC5B, ROBO4, ROBO2, CHRNA6, ROBO3, CACNB4B, PRDM8, CX43.4, TWIST1A, SLIT1B, DNTTIP2, SH3GL2, PLCXD3, GNAI2, EFNB3B, HS3ST1L2, CSNK1G2A, ZGC:85939, SOX5, AHCTF1, SIX3A, CHEK1, ARX, RARAB, LHX1A, NUMB, ADRA2A, OTX1B, LFNG, AXIN1, SOX11A, TMEM59L, ZGC:77593, BHLHE22, ZIC2A, CDKN1C, FEZF2, NXN, FREM3, HOXA1A, PRI…	1549	526	9822	1.38631	0.102084	0.218276
ZFIN_ANATOMY	retina	239	0.000174508	0.0162285	9.32137	HCCS, CADM3, ALDOCB, SYT4, TRMT2A, PGD, CRABP2A, WDR75, AIF1L, MRPL37, CEP290, CHRNA6, PVRL1A, SPAG1, SOX4A, CYP26A1, ATP1B1A, NAV3, PIK3IP1, PROX1, PRDM8, NME4, GRIA3A, RFC3, CX43.4, MAD2L1, BAMBIA, RFC2, MAPK4, LAMC1, SH3GL2, GNAI2, GGCT, ZGC:85939, NOC3L, DAG1, AHCTF1, PPAT, OPN1MW1, CDC42EP2, OPN1MW4, ZGC:63577, LHX3, CASZ1, LFNG, UNC45A, GNAT1, BMP4, KIF3B, SMAD9, OSBPL7, RWDD3, MAB21L2, GNG…	1549	1230	9822	1.23209	0.122688	0.26527
ZFIN_ANATOMY	habenula	23	0.000188391	0.0155781	0.897036	CADM3, NES, CADM4, CADM1A, GPR161, PMCH, MAO, NR4A3, ZGC:101731, NRIP1B, GRIA3A, SEC61B, ZGC:77228, FIGN, RYR3, RASSF2, CNTN2, VALOPB, ROBO3, SC:D0374, NRP1A, TTC39C, AXIN1	1549	64	9822	2.27875	0.131777	0.286344
ZFIN_ANATOMY	telencephalon	153	0.000189631	0.014123	5.96724	MEF2A, PLXNA3, CADM3, CADM4, LMO1, SYT4, LMO3, LRRC4.1, LGMN, CRABP2A, EVLA, FGF16, CKBB, ZIC1, MXI1, NR2E1, NUCB2B, ROBO4, CACNB4B, ROBO3, COPEB, DTL, RCOR2, EMX2, FMR1, SOX4A, NAV3, LHFP, EPHB4A, GRIA3A, ARHGAP29B, CX43.4, CAMK4, SGSM3, MAPK4, RYR3, SH3GL2, PLCXD3, FGFR3, POU3F3A, HS3ST1L2, NOC3L, DAG1, PPAT, ZNF513, SKIA, ARX, ZGC:63577, ARG2, SP8B, ADRA2A, SC:D0374, OTX1B, LFNG, ATP6V1BA, COL…	1549	740	9822	1.31102	0.132584	0.288227
ZFIN_ANATOMY	presumptive diencephalon	31	0.000348331	0.0234741	1.20905	MIDN, IGDCC3, LMO1, FOXA2, LMO3, TIPARP, MDKB, ZIC1, NR2E1, SOX9B, ARX, RARAB, SKIA, UNC5B, TBX2B, IRX3B, ROBO3, POU3F1, OTX1B, ZGC:77462, SOX11A, TCF7, IRX1B, EMX2, ZIC2A, LINGO1B, CYP26A1, FEZF2, FOXB1.1, DACT1, TGIF1	1549	102	9822	1.92713	0.229945	0.528843
ZFIN_ANATOMY	tegmentum	105	0.00042004	0.0259163	4.09516	PLXNA3, CADM3, ALDOCB, LMO7A, LMO1, CADM4, SYT4, LRRC4.1, LMO3, PDLIM5, JAG2, SI:DKEY-172O19.1, CKBB, MXI1, NR2E1, UNC5B, PPP1R1C, GATA3, ROBO4, ROBO3, CACNB4B, EMX2, NAV3, PRDM8, EPHB4A, GRIA3A, ARHGAP29B, MAPK6, SH3GL2, PLCXD3, ZGC:63577, PACRG, SP8B, CASZ1, OTX1B, ZGC:112079, SOX11A, SEPW1, TMEM59L, CADM1A, ACER1, NR4A3, ZGC:110204, CDKN1C, FOXB1.1, NXN, ZGC:92758, HOXA1A, PRICKLE2, FGFR1A, RA…	1549	485	9822	1.37276	0.270281	0.637389
ZFIN_ANATOMY	somite	210	0.000478297	0.0272233	8.19033	HCCS, MEF2A, TRMT2A, CRABP2A, EDN1, TNNI2B.2, LPAR1, WDR75, WNT11R, HMCN1, AIF1L, MRPL37, OPTC, MDH1B, STRN3, ATP1B1A, CYP26A1, MYO18L1, LHFP, NAV3, PROX1, CX43.4, MAD2L1, TWIST1A, JUN, RYR3, HAPLN1A, GGCT, ALDOAB, NOC3L, ZGC:85939, DAG1, PPAT, ARX, PFN1, PIR, CASZ1, LFNG, ZGC:112079, UNC45B, COL18A1, SMAD9, ZGC:112372, CCDC80, RPZ, SC:D805, HIF1AB, BCKDK, JPH2, GPR161, HGFA, ATP1A1A.4, FERMT2, A…	1549	1081	9822	1.23181	0.301492	0.725491
ZFIN_ANATOMY	pretectum	16	0.000502727	0.026579	0.624025	IRX5A, CADM3, NES, BARHL1.2, CADM1A, CADM4, OPRL1, ZIC2A, NR4A1, NR4A3, PROX1, GDNF, NR2E1, SEMA3AA, CHRNA6, SEMA3GB	1549	39	9822	2.60138	0.31418	0.762415
ZFIN_ANATOMY	otic vesicle	146	0.000511648	0.0252643	5.69423	HMX1, GPR126, LMO7A, ZGC:92481, CRABP2A, FGF16, SI:DKEY-172O19.1, JAG2, CKBB, NOG3, CALRL2, WNT11R, UNC5B, PAX2B, GATA3, ROBO4, AIF1L, M17, ZGC:109977, F10, TMIE, EMX2, ATP1B1A, ZGC:112030, EPHB4A, GRIA3A, BMP2B, MAD2L1, MAPK6, BAMBIA, SGSM3, ATOH1A, MAPK4, PDIP5, PDCD6IP, LAMC1, ZGC:92680, MVP, TPST1, PLCXD3, IRX5A, BMP7B, ZGC:110373, CSNK1G2A, DAG1, VEPH, PACRG, ESAMA, ZGC:56419, OTX1B, PLAGL2,…	1549	716	9822	1.29297	0.318756	0.775895
ZFIN_ANATOMY	neural plate	112	0.000558315	0.0258386	4.36817	EIF6, LRRC4.1, LMO3, INKA1B, CRABP2A, ILDR2, MXI1, ZIC1, NR2E1, S1PR2, WDR75, LBX1A, ROBO4, MRPL37, ROBO3, COPEB, DTL, ATP1B1A, CYP26A1, PIK3IP1, RNASEH2B, PRDM8, TWIST1A, RFC2, DNTTIP2, LRPPRC, SH3GL2, ZGC:85939, NOC3L, DAG1, SIX3A, MAFBA, HNF1BA, PPAT, MYL9, RARAB, ARX, SP8B, OEP, LMX1B.1, OTX1B, LFNG, DLX4B, SOX11A, COL18A1, BHLHE22, ZIC2A, CASC1, NRIP1B, FEZF2, FOXB1.1, NXN, ZIC6, ITGA5, PRIC…	1549	527	9822	1.34758	0.342199	0.846383
ZFIN_ANATOMY	ovary	63	0.00072122	0.0313288	2.4571	HIF1AB, PTGS1, CRABP2A, LHCGR, LPAR1, SOX9B, KCNJ13, CTSL1A, PAFAH1B1B, BAXB, PIWIL2, CACNB4B, M17, NLGN3A, GHRHRL, CYP2K6, AR, CCNH, NLGN3B, ADIPOR2, IGFBP6A, ESR1, WT1A, CYP26A1, NDR1, CDK7, PROX1, NME7, INHBB, NME4, BACTIN2, ZNF711, FSHB, TUBA7L, SOX5, RNASET2L, IGF2A, CYP3C1, ALDH1A2, FSTA, BCL2, SPATA2, VASA, ADRA2A, VTG3, IGF1RA, ADRA2C, SLC8A1B, GNRHR2, RARGA, GNRH2, CBR1L, PUFA, FABP11B, …	1549	266	9822	1.50178	0.417898	1.09208
ZFIN_ANATOMY	midbrain neural rod	18	0.000875581	0.0358405	0.702028	SOX11A, TCF7, BCKDK, BHLHE22, IRX1B, JAG2, ZIC2A, PDGFAA, GLI3, SLC4A2A, FOXB1.1, IRX3B, NR2F2, LMX1B.1, DMBX1B, OTX1B, MAB21L2, BOC	1549	49	9822	2.3293	0.481582	1.32436
ZFIN_ANATOMY	brain	199	0.000908987	0.0352607	7.76131	ALDOCB, SLC9A5, SCN3B, CRABP2A, PTGS1, ESR2A, LPAR1, MXI1, WNT11R, ATP2B4, PPP1R1C, SUPT5H, PITX2, TMIE, PROX1, NME7, GRIA3A, JUN, NRG2B, ADD1, PLCXD3, SCN1A, ZGC:110373, SCN8AB, NOC3L, DAG1, VEPH, CYP3C1, CDC42EP2, LHX1A, NCAPG2, SCN4AA, PLAGL2, COL18A1, GLCEA, CCT5, NR1I2, GOLGA7B, HOXA1A, ZGC:92901, VALOPB, SNRK1, HIF1AB, GLRA1, FOXA2, GPR161, SLC15A2, SOX9B, KCNJ13, ALCAMB, TBX2B, DAO.2, HHIP…	1549	1030	9822	1.22508	0.49442	1.37456
ZFIN_ANATOMY	peripheral olfactory organ	98	0.000928491	0.0342348	3.82215	INKA1A, MEF2A, GPR126, ALDOCB, ZGC:92481, SYT4, LMO3, LGMN, PGD, EVLA, SI:DKEY-172O19.1, NR2E1, S1PR2, FBXO25, ROBO3, GNG3, COPEB, EMX2, ATP1B1A, CYP26A1, ZGC:112030, CAMK4, TWIST1A, SGSM3, JUN, PDCD6IP, MVP, TPST1, SI:CH211-107O23.1, SCN1A, KLF7L, ZGC:110373, CYP3C1, PPL, SP8B, CASZ1, SELT1A, ATP6V1BA, OTX1B, DLX4B, BMP4, SOX11A, COL18A1, SEPW1, ZGC:77836, CCDC24, NR4A1, ZGC:77517, MAFL, ZGC:635…	1549	457	9822	1.35975	0.501769	1.40386
ZFIN_ANATOMY	neural rod	49	0.00128826	0.0449954	1.91108	ALDOCB, ETV5A, INKA1B, EDN1, CRABP2A, ZIC1, MXI1, GLI3, WNT11R, ALCAMB, TBX2B, IRX3B, ROBO3, BOC, GREM1A, IRX1B, GNAO1A, CYP26A1, ATP1B1A, DACT1, KLF7L, EFNB3B, HS3ST3B1A, KHDRBS1B, CDH2, HNF1BA, MDKB, CDH6, RARAB, SP8B, LFNG, ANGPTL2, SOX11A, COL18A1, FLRT3, ZGC:77593, TCF7, ISL1, CASC1, RXRAA, NCS1B, SLC6A9, FOXB1.1, ASCL1B, PABPC1B, HEYL, TDH, NRP1A, CXCL12B	1549	199	9822	1.56132	0.61971	1.94286
ZFIN_ANATOMY	cerebellum	65	0.0013598	0.0453288	2.5351	LMO1, LMO7A, EVX1, TRMT2A, WNT3A, PDLIM5, CRABP2A, JAG2, SKIV2L2, TPBGL, ID2A, LZIC, CCNE2, WDR75, POMT1, DLG4, CEP290, YAP1, ROBO3, CACNB4B, NR2F2, M17, BOC, GREM1A, IRX1B, FMR1, NAV3, SLC9A3R1, CCND1, MAPK6, SI:DKEYP-34F6.1, ATOH1A, DNTTIP2, ATXN1L, LRPPRC, ZMYND11, NOC3L, ZGC:85939, POLA1, DAG1, KHDRBS1B, CDH2, MDKB, CDH6, ALDH1A2, FSTA, FIGN, ADRA2A, CASZ1, POU3F1, SOX11A, NES, RRP12, MAPTB, …	1549	283	9822	1.45638	0.639601	2.0497
ZFIN_ANATOMY	anterior lateral line ganglion	9	0.00146426	0.0466588	0.351014	GRIA3A, NES, CADM3, GPR126, CADM4, MYO10L1, SPNA2, M17, STMN2A	1549	16	9822	3.56674	0.666795	2.20552
ZFIN_ANATOMY	whole organism	628	0.00181978	0.0553302	24.493	ALDH8A1, MEF2A, XRCC3, FREM1B, ALDOCB, LSM8, GNA13B, ZGC:112365, CRABP2A, PTGS1, ESR2A, VPS53, INTS2, SART3, IGHM, CRLF1B, EIF4G2B, WNT11R, MAK16, PGAM5, MAT1A, PQBP1L, GNG3, RCOR2, OTUB1L, TMIE, ZGC:112356, PIK3CD, TADA2B, ZGC:113210, ATP1B1A, HMG20B, PROX1, ZGC:112496, MED10, CX43.4, MAPK6, F5, RCC2, MAPK4, RYR3, EIF2S2, BACTIN2, TGIF1, HAPLN1A, CD226, NRG2B, HSD17B10, BMP7B, PUS1, HMGCRB, AHCT…	1549	3653	9822	1.09008	0.744894	2.73412
Proximal Peaks: Biological Process
Category	Term		Count	%	PValue	Genes	List Total	Pop Hits	Pop Total	Fold Enrichment	Bonferroni	Benjamini	FDR
GOTERM_BP_FAT	GO:0048568	embryonic organ development	4	3.63636	0.0672399	COL8A1A, SPARC, SLC4A1, SNRK1	49	147	7504	4.16715	1	1	59.0072
GOTERM_BP_FAT	GO:0030097	hemopoiesis	3	2.72727	0.094445	MASTL, SLC4A1, SNRK1	49	81	7504	5.67196	1	0.999988	71.9447
GOTERM_BP_FAT	GO:0046578	regulation of Ras protein signal transduction	3	2.72727	0.0964241	ROBO4, AGFG1A, ASAP2B	49	82	7504	5.60279	1	0.999565	72.7202
Proximal Peaks: ZFIN Anatomy
Category	Term	Count	%	PValue	Genes	List Total	Pop Hits	Pop Total	Fold Enrichment	Bonferroni	Benjamini	FDR
ZFIN_ANATOMY	semicircular canal	3	2.72727	0.00969701	ATP1A1A.4, SPARC, AGR2	68	22	9822	19.6965	0.812884	0.812884	11.2293
ZFIN_ANATOMY	odontoblast	2	1.81818	0.0336517	SCPP5, SPARC	68	5	9822	57.7765	0.997227	0.947338	34.1925
ZFIN_ANATOMY	inner dental epithelium	2	1.81818	0.0402469	SCPP5, SPARC	68	6	9822	48.1471	0.999146	0.905126	39.4772
ZFIN_ANATOMY	mandibular arch skeleton	3	2.72727	0.0630082	COL8A1A, SCPP5, SPARC	68	60	9822	7.22206	0.999986	0.939097	54.8663
ZFIN_ANATOMY	cleithrum	3	2.72727	0.0705439	SI:DKEY-8L13.4, ARCN1L, SPARC	68	64	9822	6.77068	0.999997	0.919263	59.1086
ZFIN_ANATOMY	inner ear	3	2.72727	0.0724721	ROBO4, SPARC, AGR2	68	65	9822	6.66652	0.999998	0.884289	60.1336
Peaks Beyond Basal Regions: Biological Process
Category	Term		Count	Fold Enrichment	PValue	Benjamini	Genes		List Total	Pop Hits	Pop Total	Bonferroni	FDR
GOTERM_BP_FAT	GO:0048598	embryonic morphogenesis	60	1.60146	0.000146857	0.230498	EDN1, GNA13B, GNA12, SOX9B, S1PR2, GPC4, BMPR2B, ACVR1B, WNT11R, GPC3, TBX2B, PTGES, POU5F1, MMP14A, CEP290, CACNB4B, CSK, SNAI1A, GLI2A, SEC23A, NKX3.2, EYA1, BMP2B, STM, SHHB, DIAPH2, CDK5R2A, EIF3EB, EIF3EA, CDH2, HNF1BA, VEPH, MDKA, PFN1, EZR, MXTX2, HAND2, SP8B, MAPKAPK2A, OEP, SLC39A6, IGF1RA, FIBIN, OTX1B, CELSR1A, AXIN1, DLX4B, BMP4, DFNA5, DVL3, SLC12A2, LPP, ZIC2A, CELSR2, NCS1B, DUSP4,…		1244	226	7504	0.230498	0.248832
GOTERM_BP_FAT	GO:0006928	cell motion	46	1.65166	0.000479185	0.347886	PLXNA3, DIAPH2, GNA12, GNA13B, CDH2, SEMA3AA, GPC4, S1PR2, WNT11R, EZR, GPC3, TBX2B, PTGES, MXTX2, SEMA3D, MMP14A, OEP, SLC39A6, ROBO2, ROBO3, NRP2A, SUPT5H, ZGC:109977, SEMA3GB, BOC, CELSR1A, SNAI1A, GLI2A, DVL3, DNAH9L, LPP, LEF1, PUFA, SIRT1, SLIT2, ARHGEF11, BMP2B, SLIT1B, CNTN2, AMOT, EAF2, IFT88, ZGC:92680, NRP1A, SEMA3FA, CXCL12B		1244	168	7504	0.574747	0.809775
GOTERM_BP_FAT	GO:0007369	gastrulation	33	1.77733	0.000946275	0.430493	DIAPH2, GNA12, GNA13B, CDH2, GPC4, S1PR2, ACVR1B, PFN1, WNT11R, EZR, GPC3, TBX2B, POU5F1, MXTX2, PTGES, MMP14A, MAPKAPK2A, CEP290, OEP, SLC39A6, CACNB4B, CSK, CELSR1A, SNAI1A, BMP4, DVL3, LPP, CELSR2, DUSP4, BMP2B, INVS, EAF2, CXCL12B		1244	112	7504	0.815287	1.59317
GOTERM_BP_FAT	GO:0055113	epiboly involved in gastrulation with mouth forming second	7	4.69168	0.00108905	0.384906	PFN1, MXTX2, POU5F1, DIAPH2, MAPKAPK2A, CELSR2, CACNB4B		1244	9	7504	0.856858	1.83146
GOTERM_BP_FAT	GO:0048568	embryonic organ development	40	1.6414	0.00135112	0.382703	CAV3, WNT3A, SHHB, EDN1, EIF3EB, EIF3EA, CDH2, HNF1BA, VEPH, IGF2A, SOX9B, BMPR2B, ALAS2, TBX2B, HAND2, MMP14A, CEP290, OEP, IGF1RA, OTX1B, LFNG, AXIN1, GLI2A, DLX4B, BMP4, SEC23A, DFNA5, NKX3.2, SLC12A2, NCS1B, PLK4, EYA1, BMP2B, COX5AB, FSTL1B, SLC40A1, MAB21L2, COL2A1A, STM, SPTB, GATA1A		1244	147	7504	0.910367	2.26745
GOTERM_BP_FAT	GO:0051674	localization of cell	38	1.64908	0.00166291	0.390338	DIAPH2, GNA12, GNA13B, CDH2, GPC4, S1PR2, WNT11R, EZR, GPC3, TBX2B, MXTX2, PTGES, MMP14A, SEMA3D, OEP, SLC39A6, SUPT5H, NRP2A, ZGC:109977, SEMA3GB, CELSR1A, SNAI1A, DVL3, DNAH9L, LPP, LEF1, PUFA, SIRT1, ARHGEF11, BMP2B, CNTN2, AMOT, EAF2, NRP1A, ZGC:92680, IFT88, SEMA3FA, CXCL12B		1244	139	7504	0.948651	2.78378
GOTERM_BP_FAT	GO:0048870	cell motility	38	1.64908	0.00166291	0.390338	DIAPH2, GNA12, GNA13B, CDH2, GPC4, S1PR2, WNT11R, EZR, GPC3, TBX2B, MXTX2, PTGES, MMP14A, SEMA3D, OEP, SLC39A6, SUPT5H, NRP2A, ZGC:109977, SEMA3GB, CELSR1A, SNAI1A, DVL3, DNAH9L, LPP, LEF1, PUFA, SIRT1, ARHGEF11, BMP2B, CNTN2, AMOT, EAF2, NRP1A, ZGC:92680, IFT88, SEMA3FA, CXCL12B		1244	139	7504	0.948651	2.78378
GOTERM_BP_FAT	GO:0002011	morphogenesis of an epithelial sheet	7	4.22251	0.00234157	0.449795	PFN1, MXTX2, POU5F1, DIAPH2, MAPKAPK2A, CELSR2, CACNB4B		1244	10	7504	0.984736	3.89879
GOTERM_BP_FAT	GO:0048562	embryonic organ morphogenesis	25	1.81691	0.00330237	0.521763	SHHB, EDN1, EIF3EB, EIF3EA, CDH2, HNF1BA, VEPH, SOX9B, BMPR2B, HAND2, MMP14A, CEP290, IGF1RA, OTX1B, GLI2A, DLX4B, AXIN1, SEC23A, DFNA5, SLC12A2, NKX3.2, NCS1B, EYA1, BMP2B, STM, MAB21L2		1244	83	7504	0.997264	5.45679
GOTERM_BP_FAT	GO:0001667	ameboidal cell migration	27	1.75127	0.00379538	0.529406	DIAPH2, GNA12, GNA13B, CDH2, S1PR2, GPC4, WNT11R, GPC3, EZR, TBX2B, MXTX2, PTGES, MMP14A, SEMA3D, SLC39A6, NRP2A, SEMA3GB, CELSR1A, SNAI1A, DVL3, LPP, LEF1, BMP2B, EAF2, NRP1A, SEMA3FA, CXCL12B		1244	93	7504	0.998868	6.24698
GOTERM_BP_FAT	GO:0048729	tissue morphogenesis	30	1.6756	0.00439772	0.544466	DPF3, WNT3A, DIAPH2, FERMT2, CDH2, MDKA, GPC4, S1PR2, ACVR1B, PFN1, HAND2, POU5F1, MXTX2, MMP14A, MAPKAPK2A, OEP, CACNB4B, CSK, GLI2A, SNAI1A, BMP4, LPP, ESR1, CELSR2, EPHB4A, BMP2B, INVS, SP5, RAP1B, EAF2		1244	108	7504	0.999615	7.20397
GOTERM_BP_FAT	GO:0042074	cell migration involved in gastrulation	21	1.89068	0.00472338	0.535996	DVL3, LPP, DIAPH2, GNA12, GNA13B, CDH2, GPC4, S1PR2, WNT11R, EZR, BMP2B, GPC3, TBX2B, MXTX2, PTGES, MMP14A, SLC39A6, EAF2, CELSR1A, CXCL12B, SNAI1A		1244	67	7504	0.999785	7.71753
GOTERM_BP_FAT	GO:0001702	gastrulation with mouth forming second	10	2.74189	0.00580804	0.57936	GPC4, PFN1, MXTX2, POU5F1, DIAPH2, GNA12, GNA13B, MAPKAPK2A, CELSR2, CACNB4B		1244	22	7504	0.999969	9.4088
GOTERM_BP_FAT	GO:0016477	cell migration	33	1.59249	0.0062705	0.578196	DIAPH2, GNA12, GNA13B, CDH2, GPC4, S1PR2, WNT11R, EZR, GPC3, TBX2B, MXTX2, PTGES, MMP14A, SEMA3D, OEP, SLC39A6, SUPT5H, NRP2A, SEMA3GB, CELSR1A, SNAI1A, DVL3, LPP, LEF1, PUFA, SIRT1, BMP2B, CNTN2, AMOT, EAF2, NRP1A, SEMA3FA, CXCL12B		1244	125	7504	0.999987	10.121
GOTERM_BP_FAT	GO:0009953	dorsal/ventral pattern formation	21	1.78416	0.00950903	0.704037	BMP4, TCF7, BMPR1BB, WNT3A, ZIC2A, NDR1, GLCEA, ZGC:194486, NOG3, SKIA, ACVR1B, BMP2B, FSTA, POU5F1, BAMBIA, VOX, FGFR1A, FSTL1B, ROBO3, AXIN1, GLI2A		1244	71	7504	1	14.9627
GOTERM_BP_FAT	GO:0042471	ear morphogenesis	14	2.11125	0.00986754	0.692539	DFNA5, SLC12A2, CDH2, HNF1BA, VEPH, NCS1B, SOX9B, EYA1, BMP2B, CEP290, IGF1RA, STM, OTX1B, DLX4B		1244	40	7504	1	15.4833
GOTERM_BP_FAT	GO:0002009	morphogenesis of an epithelium	24	1.66404	0.0127098	0.759787	LPP, WNT3A, DIAPH2, ESR1, CELSR2, CDH2, MDKA, GPC4, S1PR2, EPHB4A, PFN1, BMP2B, INVS, POU5F1, HAND2, MXTX2, MMP14A, MAPKAPK2A, OEP, RAP1B, CACNB4B, EAF2, CSK, GLI2A		1244	87	7504	1	19.506
GOTERM_BP_FAT	GO:0006730	one-carbon metabolic process	20	1.74845	0.0145053	0.784189	ZGC:158222, ICMT, TAS1R1, TRMT61A, CA4B, METTL14, TRMT11, CA8, MAT1A, PRMT6, EFR3A, CA5, ZGC:172248, DNMT1, FTSJD2, PIWIL2, TFB2M, AHCYL2, ZGC:101072, DNMT7		1244	69	7504	1	21.9535
GOTERM_BP_FAT	GO:0009451	RNA modification	11	2.28806	0.0145856	0.766888	PUS7L, ZGC:171472, METTL14, PUS1, QTRTD1, TFB2M, QTRT1, TRUB1, NHP2, TRMT61A, ZGC:162738		1244	29	7504	1	22.0613
GOTERM_BP_FAT	GO:0048705	skeletal system morphogenesis	9	2.58521	0.0148893	0.755499	SEC23A, INKA1A, NKX3.2, HAND2, SHHB, EDN1, MMP14A, EIF3EB, EIF3EA, CDH2		1244	21	7504	1	22.4678
GOTERM_BP_FAT	GO:0051216	cartilage development	16	1.89244	0.0154777	0.751274	SEC23A, INKA1A, EDN1, FMR1, CDH2, NOG3, SOX9B, REREA, FURINB, SLC35B2, FURINA, SEMA3D, MMP14A, YAP1, NRP1A, UNC45A		1244	51	7504	1	23.2496
GOTERM_BP_FAT	GO:0001501	skeletal system development	21	1.689	0.017592	0.778599	SEC23A, INKA1A, NKX3.2, SHHB, FMR1, EDN1, EIF3EB, EIF3EA, CDH2, NOG3, SOX9B, REREA, FURINB, SLC35B2, ITGA5, HAND2, FURINA, MMP14A, SEMA3D, YAP1, NRP1A, UNC45A		1244	75	7504	1	25.9982
GOTERM_BP_FAT	GO:0050877	neurological system process	28	1.54954	0.0176332	0.763699	ZGC:136903, DLG1L, GPR126, GPRC5C, ARRB2B, FOXA2, TAC1, OPN4A, ALDH1A2, PAFAH1B1B, OPN1MW1, OPN1MW4, DLG4, CHM, NR2F5, NR2F2, NYX, MAO, PDE6H, VSX1, PDE6G, SLC6A9, RAPSN, ARRB1, VALOPB, LAMC1, IFT88, RHO		1244	109	7504	1	26.0509
GOTERM_BP_FAT	GO:0007015	actin filament organization	7	3.01608	0.018433	0.763805	DLG1L, MXTX2, DIAPH2, GNA12, GNA13B, PPP1R12A, ARHGEF11		1244	14	7504	1	27.0656
GOTERM_BP_FAT	GO:0045165	cell fate commitment	16	1.85605	0.0185183	0.750782	CAV3, BMP4, FOXA2, SHHB, FMR1, FOXI3B, ISL1, FOXI3A, CDKN1C, ACVR1B, DUSP4, BMP2B, ATOH1B, TBX2B, ATOH1A, GLI2A		1244	52	7504	1	27.173
Peaks Beyond Basal Regions: ZFIN Anatomy
Category	Term	Count	%	PValue	Genes	List Total	Pop Hits	Pop Total	Fold Enrichment	Bonferroni	Benjamini	FDR
ZFIN_ANATOMY	hindbrain	258	10.5134	6.1077e-12	MEF2A, CADM3, ALDOCB, CADM4, SYT4, PDLIM5, EVLA, CRABP2A, MXI1, PPP1R1C, CHRNA6, RCOR2, SOX4A, NAV3, PROX1, PRDM8, GRIA3A, CX43.4, MAD2L1, ATOH1B, CAMK4, TWIST1A, MAPK6, ATOH1A, MAPK4, RYR3, SH3GL2, PLCXD3, ZGC:73377, GNAI2, ZGC:110373, DAG1, AHCTF1, CHEK1, HNF1BA, ACAT2, VEPH, ZNF513, CDC42EP2, ZGC:63577, LHX1A, ARG2, LHX3, CASZ1, LMX1B.1, LFNG, ZGC:112079, UNC45A, COL18A1, TCF7, SMAD9, FOXB1.1,…	1481	1163	9822	1.47124	4.48303e-09	4.48303e-09	9.26921e-09
ZFIN_ANATOMY	spinal cord	210	8.55746	4.80568e-08	CADM3, ALDOCB, CADM4, SYT4, CRABP2A, EVLA, PGD, EDN1, MXI1, WNT11R, PPP1R1C, PAX2B, CHRNA6, SPAG1, CYP26A1, SOX4A, NAV3, CDC14AA, PIK3IP1, PROX1, PRDM8, GRIA3A, CX43.4, MAD2L1, SH3GL2, NRG2B, ADD1, PLCXD3, SCN1A, ZGC:73377, GNAI2, ZGC:110373, SCN8AB, HS3ST1L2, ZNF513, LHX1A, NCAPG2, LHX3, CASZ1, SCN4AA, LFNG, PLAGL2, COL18A1, TCF7, SMAD9, CADM1A, FOXB1.1, ZGC:92758, HOXA1A, HOXB1A, ZGC:92901, MAB…	1481	990	9822	1.40679	3.52731e-05	1.76367e-05	7.29326e-05
ZFIN_ANATOMY	diencephalon	182	7.41646	9.36478e-07	INKA1A, ALDOCB, CADM4, LMO7A, LMO1, SYT4, LMO3, WNT3A, LGMN, PDLIM5, CRABP2A, EVLA, SI:DKEY-172O19.1, JAG2, CKBB, ZIC1, MXI1, NR2E1, NUCB2B, WNT11R, UNC5B, CHRNA6, CACNB4B, ROBO3, PITX2, RCOR2, DTL, EMX2, FMR1, SOX4A, NAV3, PIK3IP1, PROX1, PRDM8, EPHB4A, GRIA3A, ARHGAP29B, MAPK6, TFAP2C, SH3GL2, PLCXD3, IRX5A, DRD1, FGFR3, ZGC:73377, POU3F3A, NOC3L, DAG1, PPAT, SKIA, RARAB, ARX, ZGC:63577, SP8B, …	1481	867	9822	1.39219	0.000687139	0.000229099	0.00142122
ZFIN_ANATOMY	optic tectum	180	7.33496	8.21265e-06	HCCS, EIF6, CADM3, CADM4, LMO7A, LMO1, SYT4, CTPS, TRMT2A, PDLIM5, PGD, GDNF, NR2E1, ZGC:153477, WDR75, GATA3, AIF1L, TFB2M, MRPL37, ROBO2, CHRNA6, ROBO3, COPEB, PITX2, CHAC1, DTL, EMX2, SOX4A, ATP1B1A, NPEPPS, TACC3, RNASEH2B, EPHB4A, ARHGAP29B, GRIA3A, RFC3, CX43.4, MAD2L1, MAPK6, RFC2, MAPK4, DNTTIP2, LRPPRC, TPST1, EFNB3B, ALDOB, ZGC:85939, NOC3L, DAG1, AHCTF1, PPAT, RARAB, ZGC:63577, IVD, AD…	1481	884	9822	1.35041	0.00600998	0.00150589	0.0124631
ZFIN_ANATOMY	midbrain hindbrain boundary	61	2.48574	1.6539e-05	SI:CH211-157M21.1, ETV5B, IGDCC3, LMO7A, SYNE1A, ETV5A, PDLIM5, WNT3A, BCAM, LPAR1, S1PR2, ALCAMB, PAX2B, IRX3B, DAO.2, YAP1, CACNB4B, HHIP, BOC, FANCC, GLI2A, OPTC, VDRB, ACO2, LEF1, SOX4A, SLC9A3R1, EFNA3B, EML2, VEGFC, ATOH1A, CA8, SGCD, FSTL1B, FRAS1, ZGC:92467, AHCTF1, SIX3A, MDKB, VCAM1, ENG1A, CASZ1, CTSBA, TRY, FLRT3, NES, ZIC2A, NR4A1, SC:D0319, DPYSL3, FLRT1B, NRIP1B, RASL11B, YWHAH, FO…	1481	235	9822	1.7215	0.0120664	0.00242501	0.0250973
ZFIN_ANATOMY	pharyngeal arch	100	4.07498	1.82605e-05	INKA1A, GPR126, INKA1B, EDN1, FGF16, JAG2, HLX1, NOG3, S1PR2, WNT11R, TGFBI, ROBO3, CACNB4B, OPTC, EMX2, REREA, COL5A2L, BMP2B, CAMK4, TWIST1A, JUN, HAPLN1A, LAMC1, FRAS1, IRX5A, PLCXD3, POU3F3A, EFNB3B, FOXO1A, ZGC:85939, NOC3L, DAG1, AHCTF1, PPAT, RARAB, SKIA, RASGEF1BB, ZGC:56419, CTSBA, UNC45A, DLX4B, PLAGL2, BMP4, FREM2A, SMAD9, PDGFAA, NRIP1B, CXCL14, HOXA1A, TDH, FABP3, FGFR1A, MAB21L2, CX…	1481	442	9822	1.50045	0.0133139	0.00223139	0.0277091
ZFIN_ANATOMY	retina	235	9.5762	3.17364e-05	HCCS, CADM3, ALDOCB, SYT4, TRMT2A, PGD, CRABP2A, WDR75, AIF1L, MRPL37, CEP290, CHRNA6, PVRL1A, SPAG1, SOX4A, CYP26A1, ATP1B1A, NAV3, PIK3IP1, PROX1, PRDM8, NME4, GRIA3A, RFC3, CX43.4, MAD2L1, BAMBIA, RFC2, MAPK4, LAMC1, SH3GL2, GNAI2, GGCT, ZGC:85939, NOC3L, DAG1, AHCTF1, PPAT, OPN1MW1, CDC42EP2, OPN1MW4, ZGC:63577, LHX3, CASZ1, LFNG, UNC45A, GNAT1, BMP4, KIF3B, SMAD9, OSBPL7, RWDD3, MAB21L2, GNG…	1481	1230	9822	1.26709	0.0230257	0.00332231	0.0481535
ZFIN_ANATOMY	telencephalon	151	6.15322	4.43047e-05	MEF2A, PLXNA3, CADM3, CADM4, LMO1, SYT4, LMO3, LRRC4.1, LGMN, CRABP2A, EVLA, FGF16, CKBB, ZIC1, MXI1, NR2E1, NUCB2B, CACNB4B, ROBO3, COPEB, DTL, RCOR2, EMX2, FMR1, SOX4A, NAV3, LHFP, EPHB4A, GRIA3A, ARHGAP29B, CX43.4, CAMK4, SGSM3, MAPK4, RYR3, SH3GL2, PLCXD3, FGFR3, POU3F3A, HS3ST1L2, NOC3L, DAG1, PPAT, ZNF513, SKIA, ARX, ZGC:63577, ARG2, SP8B, ADRA2A, SC:D0374, OTX1B, LFNG, ATP6V1BA, COL18A1, S…	1481	740	9822	1.35329	0.0319973	0.0040568	0.0672173
ZFIN_ANATOMY	forebrain	112	4.56398	8.60908e-05	EIF6, CAMK2D1, ALDOCB, SYT4, CRABP2A, JAG2, CKBB, ZIC1, NR2E1, SMARCD3B, S1PR2, CALRL2, UNC5B, ROBO2, CHRNA6, ROBO3, CACNB4B, PRDM8, CX43.4, TWIST1A, SLIT1B, DNTTIP2, SH3GL2, PLCXD3, GNAI2, EFNB3B, HS3ST1L2, CSNK1G2A, ZGC:85939, SOX5, AHCTF1, SIX3A, CHEK1, ARX, RARAB, LHX1A, ADRA2A, OTX1B, LFNG, AXIN1, SOX11A, TMEM59L, ZGC:77593, BHLHE22, ZIC2A, CDKN1C, FEZF2, NXN, FREM3, HOXA1A, PRICKLE2, FGFR1A…	1481	526	9822	1.41214	0.0612381	0.00699689	0.130575
ZFIN_ANATOMY	habenula	22	0.896496	0.000288048	CADM3, NES, CADM4, CADM1A, GPR161, MAO, NR4A3, ZGC:101731, NRIP1B, GRIA3A, SEC61B, ZGC:77228, FIGN, RYR3, RASSF2, CNTN2, VALOPB, ROBO3, SC:D0374, NRP1A, TTC39C, AXIN1	1481	64	9822	2.27975	0.190596	0.0209237	0.43626
ZFIN_ANATOMY	tegmentum	102	4.15648	0.000295893	PLXNA3, CADM3, ALDOCB, LMO7A, LMO1, CADM4, SYT4, LRRC4.1, LMO3, PDLIM5, JAG2, SI:DKEY-172O19.1, CKBB, MXI1, NR2E1, UNC5B, PPP1R1C, GATA3, ROBO3, CACNB4B, EMX2, NAV3, PRDM8, EPHB4A, GRIA3A, ARHGAP29B, MAPK6, SH3GL2, PLCXD3, ZGC:63577, PACRG, SP8B, CASZ1, OTX1B, ZGC:112079, SOX11A, SEPW1, TMEM59L, CADM1A, ACER1, NR4A3, ZGC:110204, CDKN1C, FOXB1.1, NXN, ZGC:92758, HOXA1A, PRICKLE2, FGFR1A, RAP1B, ZG…	1481	485	9822	1.39477	0.195245	0.0195534	0.448117
ZFIN_ANATOMY	pretectum	16	0.651997	0.000305362	IRX5A, CADM3, NES, BARHL1.2, CADM1A, CADM4, OPRL1, ZIC2A, NR4A1, NR4A3, PROX1, GDNF, NR2E1, SEMA3AA, CHRNA6, SEMA3GB	1481	39	9822	2.72082	0.200821	0.0185074	0.462426
ZFIN_ANATOMY	somite	203	8.27221	0.000338053	HCCS, MEF2A, TRMT2A, CRABP2A, EDN1, LPAR1, WDR75, WNT11R, HMCN1, AIF1L, MRPL37, OPTC, MDH1B, STRN3, ATP1B1A, CYP26A1, MYO18L1, LHFP, NAV3, PROX1, CX43.4, MAD2L1, TWIST1A, JUN, RYR3, HAPLN1A, GGCT, ALDOAB, NOC3L, ZGC:85939, DAG1, PPAT, ARX, PFN1, PIR, CASZ1, LFNG, ZGC:112079, UNC45B, COL18A1, SMAD9, ZGC:112372, CCDC80, RPZ, SC:D805, HIF1AB, BCKDK, JPH2, GPR161, HGFA, FERMT2, ALCAMB, P4HA2, ZGC:922…	1481	1081	9822	1.24542	0.219775	0.0189091	0.511813
ZFIN_ANATOMY	presumptive diencephalon	30	1.22249	0.000376343	MIDN, IGDCC3, LMO1, FOXA2, LMO3, TIPARP, MDKB, ZIC1, NR2E1, SOX9B, ARX, RARAB, SKIA, UNC5B, TBX2B, IRX3B, ROBO3, POU3F1, OTX1B, ZGC:77462, SOX11A, TCF7, IRX1B, EMX2, ZIC2A, CYP26A1, FEZF2, FOXB1.1, DACT1, TGIF1	1481	102	9822	1.95059	0.241406	0.0195414	0.56963
ZFIN_ANATOMY	ovary	62	2.52649	0.000378667	HIF1AB, PTGS1, CRABP2A, LHCGR, LPAR1, SOX9B, KCNJ13, CTSL1A, PAFAH1B1B, BAXB, PIWIL2, CACNB4B, NLGN3A, GHRHRL, CYP2K6, AR, CCNH, NLGN3B, ADIPOR2, IGFBP6A, ESR1, WT1A, CYP26A1, NDR1, CDK7, PROX1, NME7, INHBB, NME4, BACTIN2, ZNF711, FSHB, TUBA7L, SOX5, RNASET2L, IGF2A, CYP3C1, ALDH1A2, FSTA, BCL2, SPATA2, VASA, ADRA2A, VTG3, IGF1RA, ADRA2C, SLC8A1B, GNRHR2, RARGA, GNRH2, CBR1L, PUFA, FABP11B, BIDA,…	1481	266	9822	1.54581	0.242699	0.0183623	0.573138
ZFIN_ANATOMY	neural rod	49	1.99674	0.000472284	ALDOCB, ETV5A, INKA1B, EDN1, CRABP2A, ZIC1, MXI1, GLI3, WNT11R, ALCAMB, TBX2B, IRX3B, ROBO3, BOC, GREM1A, IRX1B, GNAO1A, CYP26A1, ATP1B1A, DACT1, KLF7L, EFNB3B, HS3ST3B1A, KHDRBS1B, CDH2, HNF1BA, MDKB, CDH6, RARAB, SP8B, LFNG, ANGPTL2, SOX11A, COL18A1, FLRT3, ZGC:77593, TCF7, ISL1, CASC1, RXRAA, NCS1B, SLC6A9, FOXB1.1, ASCL1B, PABPC1B, HEYL, TDH, NRP1A, CXCL12B	1481	199	9822	1.63301	0.29301	0.021438	0.714361
ZFIN_ANATOMY	midbrain neural rod	18	0.733496	0.000516199	SOX11A, TCF7, BCKDK, BHLHE22, IRX1B, JAG2, ZIC2A, PDGFAA, GLI3, SLC4A2A, FOXB1.1, IRX3B, NR2F2, LMX1B.1, DMBX1B, OTX1B, MAB21L2, BOC	1481	49	9822	2.43625	0.315446	0.0220467	0.780541
ZFIN_ANATOMY	neural plate	108	4.40098	0.000526072	EIF6, LRRC4.1, LMO3, INKA1B, CRABP2A, ILDR2, MXI1, ZIC1, NR2E1, S1PR2, WDR75, MRPL37, ROBO3, COPEB, DTL, ATP1B1A, CYP26A1, PIK3IP1, RNASEH2B, PRDM8, TWIST1A, RFC2, DNTTIP2, LRPPRC, SH3GL2, ZGC:85939, NOC3L, DAG1, SIX3A, MAFBA, HNF1BA, PPAT, MYL9, RARAB, ARX, SP8B, OEP, LMX1B.1, OTX1B, LFNG, DLX4B, SOX11A, COL18A1, BHLHE22, ZIC2A, CASC1, NRIP1B, FEZF2, FOXB1.1, NXN, ZIC6, ITGA5, PRICKLE2, HOXB1A, …	1481	527	9822	1.35912	0.320391	0.0212291	0.795414
ZFIN_ANATOMY	brain	193	7.86471	0.000535886	ALDOCB, SLC9A5, SCN3B, CRABP2A, PTGS1, ESR2A, LPAR1, MXI1, WNT11R, ATP2B4, PPP1R1C, SUPT5H, PITX2, TMIE, PROX1, NME7, GRIA3A, JUN, NRG2B, ADD1, PLCXD3, SCN1A, ZGC:110373, SCN8AB, NOC3L, DAG1, VEPH, CYP3C1, CDC42EP2, NCAPG2, LHX1A, SCN4AA, PLAGL2, COL18A1, GLCEA, CCT5, NR1I2, GOLGA7B, HOXA1A, ZGC:92901, VALOPB, HIF1AB, FOXA2, GLRA1, GPR161, SLC15A2, SOX9B, KCNJ13, ALCAMB, TBX2B, DAO.2, HHIP, FANCC…	1481	1030	9822	1.2427	0.325272	0.0204947	0.810197
ZFIN_ANATOMY	midbrain	175	7.13121	0.000848544	EIF6, ALDOCB, LMO7A, CTPS, LMO3, LRRC4.1, TRMT2A, PDLIM5, WNT3A, SI:DKEY-172O19.1, JAG2, CASK, CKBB, ZIC1, NR2E1, SMARCD3B, WDR75, WNT11R, UNC5B, TFB2M, MRPL37, ROBO2, CHRNA6, CACNB4B, ROBO3, COPEB, PITX2, RCOR2, SOX4A, PRDM8, EPHB4A, GRIA3A, ARHGAP29B, CX43.4, TWIST1A, DNTTIP2, LAMC1, LRPPRC, SH3GL2, PLCXD3, IRX5A, FGFR3, POU3F3A, GNAI2, ZGC:110373, EFNB3B, CSNK1G2A, HS3ST1L2, ALDOB, ZGC:85939, …	1481	930	9822	1.24796	0.463718	0.0306745	1.28006
ZFIN_ANATOMY	epiphysis	89	3.62673	0.00101069	PLXNA3, ETV5B, CADM3, ALDOCB, CADM4, EVX1, LRRC4.1, ETV5A, AANAT2, EVLA, RC3, CKBB, ALS2CR4B, SOX9B, CALRL2, TBX2B, ARHGAP1, FBXO25, CHRNA6, AGPAT3, BOC, PVRL1A, STMN2A, ZGC:136337, CTBP2, CHAC1, ATP1B1A, SLC9A3R1, ATP6V1D, GRK1B, EPHB4A, CX43.4, SI:DKEYP-34F6.1, PP, CA8, KITLGA, FSTL1B, STM, SH3GL2, MIDN, IVNS1ABPA, DAG1, ABHD3, TPM2, CDH6, SYNPR, EZR, NR1D1, NR1D2B, OTX5, FSTA, FIGN, PACRG, LHX…	1481	427	9822	1.38231	0.523944	0.0347265	1.52292
ZFIN_ANATOMY	eye	146	5.94947	0.00109555	NT5C2L1, EIF6, LMO7A, CTPS, SCN3B, PDLIM5, CRABP2A, PTGS1, CKBB, LPAR1, MXI1, HLX1, GDNF, WDR75, ATP2B4, INSIG1, TFB2M, MRPL37, RPL11, ROBO2, CACNB4B, PITX2, RNASEH2B, PROX1, NME7, RFC2, BACTIN2, TFAP2C, LRPPRC, TPST1, ATP2B3B, SCN1A, GRAP, SCN8AB, ZGC:85939, SIX3A, PPAT, CYP3C1, RARAB, IRBP, CNTN1B, ADRA2A, RPL3, ADRA2C, RPL4, SCN4AA, SLC8A1B, LMX1B.1, GNAT1, ZGC:77593, GNRH2, PDE6H, BIDA, CXCL1…	1481	761	9822	1.27237	0.552723	0.035911	1.6498
ZFIN_ANATOMY	cerebellum	63	2.56724	0.0011846	LMO1, LMO7A, EVX1, TRMT2A, WNT3A, PDLIM5, CRABP2A, JAG2, SKIV2L2, TPBGL, ID2A, LZIC, CCNE2, WDR75, POMT1, DLG4, CEP290, YAP1, ROBO3, CACNB4B, NR2F2, BOC, GREM1A, IRX1B, FMR1, NAV3, SLC9A3R1, CCND1, MAPK6, SI:DKEYP-34F6.1, ATOH1A, DNTTIP2, LRPPRC, ZMYND11, NOC3L, ZGC:85939, POLA1, DAG1, KHDRBS1B, CDH2, MDKB, CDH6, ALDH1A2, FSTA, FIGN, ADRA2A, CASZ1, POU3F1, SOX11A, NES, RRP12, MAPTB, DLGAP5, GMNN,…	1481	283	9822	1.47638	0.581053	0.0371201	1.78277
ZFIN_ANATOMY	peripheral olfactory organ	93	3.78973	0.00168812	INKA1A, IGDCC3, MEF2A, ALDOCB, GPR126, ARRB2B, SYT4, LMO3, LGMN, CLSTN1, ZGC:101737, UCHL1, PGD, EVLA, SI:DKEY-172O19.1, PRDX5, ZGC:64227, RC3, ZGC:101731, NR2E1, S1PR2, ALCAMB, HEY1, ZGC:153426, FBXO25, ZGC:66317, ROBO3, COPEB, ZGC:77462, GLULB, AR, ARHGEF1, NLGN3B, GNAO1A, EMX2, ATP1B1A, CYP26A1, PDE10A, SC:D0144, ZGC:112030, EML2, CAMK4, SI:DKEYP-34F6.1, TWIST1A, SGSM3, JUN, RASSF7B, MDM2, PDC…	1481	457	9822	1.34962	0.710652	0.0503596	2.53151
ZFIN_ANATOMY	otic vesicle	137	5.58272	0.00175361	HMX1, GPR126, LMO7A, CRABP2A, FGF16, SI:DKEY-172O19.1, JAG2, CKBB, NOG3, CALRL2, WNT11R, UNC5B, PAX2B, GATA3, AIF1L, ZGC:109977, F10, TMIE, EMX2, ATP1B1A, ZGC:112030, EPHB4A, GRIA3A, BMP2B, MAD2L1, MAPK6, SGSM3, ATOH1A, BAMBIA, MAPK4, PDIP5, PDCD6IP, LAMC1, ZGC:92680, MVP, TPST1, PLCXD3, IRX5A, BMP7B, ZGC:110373, CSNK1G2A, DAG1, VEPH, PACRG, ESAMA, ZGC:56419, OTX1B, DLX4B, PLAGL2, COL18A1, SOX11A…	1481	716	9822	1.26897	0.724256	0.0502261	2.62852
Peaks Beyond 50kb of TSS: Biological Process
Category	Term		Count	PValue	Benjamini	Genes	%	List Total	Pop Hits	Pop Total	Fold Enrichment	Bonferroni	FDR
GOTERM_BP_FAT	GO:0048598	embryonic morphogenesis	30	0.0002601	0.28265	GNA12, GNA13B, CDK5R2A, CDH2, HNF1BA, VEPH, SOX9B, MDKA, S1PR2, GPC4, ACVR1B, EZR, TBX2B, OEP, CACNB4B, OTX1B, CELSR1A, AXIN1, GLI2A, BMP4, DFNA5, SLC12A2, NKX3.2, LPP, ZIC2A, CELSR2, DUSP4, INVS, SP9, CXCL12B	3.34076	484	226	7504	2.05807	0.28265	0.422907
GOTERM_BP_FAT	GO:0009953	dorsal/ventral pattern formation	13	0.00172758	0.668463	BMP4, ZIC2A, ZGC:194486, NOG3, SKIA, ACVR1B, FSTA, BAMBIA, VOX, FSTL1B, ROBO3, GLI2A, AXIN1	1.44766	484	71	7504	2.83878	0.890083	2.77767
GOTERM_BP_FAT	GO:0007369	gastrulation	17	0.00204656	0.581904	BMP4, LPP, GNA12, GNA13B, CELSR2, CDH2, S1PR2, GPC4, DUSP4, ACVR1B, EZR, INVS, TBX2B, OEP, CACNB4B, CELSR1A, CXCL12B	1.8931	484	112	7504	2.35331	0.926915	3.28254
GOTERM_BP_FAT	GO:0006928	cell motion	22	0.00248575	0.548222	PLXNA3, LPP, GNA12, GNA13B, LEF1, CDH2, SIRT1, ARHGEF11, GPC4, S1PR2, EZR, TBX2B, CNTN2, OEP, AMOT, ROBO2, ROBO3, NRP1A, SEMA3GB, CELSR1A, CXCL12B, GLI2A	2.44989	484	168	7504	2.0303	0.958342	3.97367
GOTERM_BP_FAT	GO:0007423	sensory organ development	25	0.00418094	0.657009	HMX1, CDK5R2A, NFYC, CDH2, HNF1BA, VEPH, CDH4, SOX9B, CDH6, GPC4, WDR55, TBX2B, INTS7, OTX1B, AXIN1, DFNA5, RBM42, SLC12A2, GNRH2, ZIC2A, ARHGEF11, REREA, CCND1, SMARCA5, WRB	2.78396	484	210	7504	1.84573	0.995253	6.59803
GOTERM_BP_FAT	GO:0016477	cell migration	17	0.00620236	0.733979	LPP, GNA12, GNA13B, LEF1, CDH2, SIRT1, S1PR2, GPC4, EZR, TBX2B, CNTN2, OEP, AMOT, NRP1A, SEMA3GB, CELSR1A, CXCL12B	1.8931	484	125	7504	2.10856	0.999646	9.63942
GOTERM_BP_FAT	GO:0001655	urogenital system development	9	0.00630127	0.684365	BMP4, OSR1, INVS, PTGS1, WT1A, ROBO2, CDX1A, CDH6, GLI2A	1.00223	484	44	7504	3.1713	0.999688	9.78584
GOTERM_BP_FAT	GO:0001822	kidney development	9	0.00630127	0.684365	BMP4, OSR1, INVS, PTGS1, WT1A, ROBO2, CDX1A, CDH6, GLI2A	1.00223	484	44	7504	3.1713	0.999688	9.78584
GOTERM_BP_FAT	GO:0051674	localization of cell	18	0.00768059	0.707925	LPP, GNA12, GNA13B, LEF1, CDH2, SIRT1, ARHGEF11, S1PR2, GPC4, EZR, TBX2B, CNTN2, OEP, AMOT, NRP1A, SEMA3GB, CELSR1A, CXCL12B	2.00445	484	139	7504	2.00773	0.999947	11.8044
GOTERM_BP_FAT	GO:0048870	cell motility	18	0.00768059	0.707925	LPP, GNA12, GNA13B, LEF1, CDH2, SIRT1, ARHGEF11, S1PR2, GPC4, EZR, TBX2B, CNTN2, OEP, AMOT, NRP1A, SEMA3GB, CELSR1A, CXCL12B	2.00445	484	139	7504	2.00773	0.999947	11.8044
GOTERM_BP_FAT	GO:0032989	cellular component morphogenesis	19	0.00918543	0.73	CAV3, PLXNA3, GPR126, FOXA2, GNA12, GNA13B, FMR1, TTNB, CDH2, PROX1, GPC4, MEF2D, CNTN2, AMOT, ROBO2, ROBO3, NRP1A, CXCL12B, GLI2A	2.11581	484	153	7504	1.92535	0.999992	13.9583
GOTERM_BP_FAT	GO:0007492	endoderm development	6	0.011419	0.769291	DUSP4, ACVR1B, VEGFC, OSR1, FOXA2, OEP	0.668151	484	22	7504	4.2284	1	17.0644
GOTERM_BP_FAT	GO:0003002	regionalization	21	0.0121783	0.758883	BMP4, FMR1, ZIC2A, CYP26A1, ZGC:194486, CDH2, HNF1BA, NOG3, GPC4, SKIA, ACVR1B, FSTA, BAMBIA, VOX, OEP, TGIF1, FSTL1B, ROBO3, CDX1A, AXIN1, GLI2A	2.33853	484	181	7504	1.79882	1	18.0962
GOTERM_BP_FAT	GO:0051216	cartilage development	9	0.0152828	0.805807	REREA, INKA1A, FURINB, FMR1, CDH2, NRP1A, NOG3, SOX9B, UNC45A	1.00223	484	51	7504	2.73602	1	22.1905
GOTERM_BP_FAT	GO:0001667	ameboidal cell migration	13	0.0156287	0.787188	LPP, GNA13B, GNA12, LEF1, CDH2, S1PR2, GPC4, EZR, TBX2B, SEMA3GB, NRP1A, CELSR1A, CXCL12B	1.44766	484	93	7504	2.16724	1	22.6346
GOTERM_BP_FAT	GO:0043010	camera-type eye development	14	0.0208029	0.853032	RBM42, HMX1, GNRH2, ZIC2A, CDK5R2A, NFYC, CDH2, CDH4, CDH6, CCND1, TBX2B, INTS7, SMARCA5, WRB	1.55902	484	108	7504	2.00979	1	29.0001
GOTERM_BP_FAT	GO:0048729	tissue morphogenesis	14	0.0208029	0.853032	BMP4, LPP, FERMT2, CELSR2, CDH2, MDKA, S1PR2, GPC4, ACVR1B, INVS, OEP, RAP1B, CACNB4B, GLI2A	1.55902	484	108	7504	2.00979	1	29.0001
GOTERM_BP_FAT	GO:0009826	unidimensional cell growth	3	0.0227395	0.858893	GPC4, GNA12, GNA13B	0.334076	484	4	7504	11.6281	1	31.2534
GOTERM_BP_FAT	GO:0001946	lymphangiogenesis	3	0.0227395	0.858893	VEGFC, LPAR1, PROX1	0.334076	484	4	7504	11.6281	1	31.2534
GOTERM_BP_FAT	GO:0001945	lymph vessel development	3	0.0227395	0.858893	VEGFC, LPAR1, PROX1	0.334076	484	4	7504	11.6281	1	31.2534
GOTERM_BP_FAT	GO:0001654	eye development	17	0.023695	0.8525	RBM42, HMX1, GNRH2, ZIC2A, CDK5R2A, NFYC, CDH2, CDH4, CDH6, GPC4, CCND1, WDR55, TBX2B, INTS7, SMARCA5, WRB, AXIN1	1.8931	484	145	7504	1.81773	1	32.3404
GOTERM_BP_FAT	GO:0007389	pattern specification process	25	0.0244281	0.843979	CDH2, HNF1BA, NOG3, SMARCD3B, SKIA, GPC4, ACVR1B, UNC5B, FSTA, OEP, ROBO3, CDX1A, GLI2A, AXIN1, BMP4, FMR1, ZIC2A, CYP26A1, ZGC:194486, ARHGEF11, BAMBIA, VOX, ZGC:171672, TGIF1, FSTL1B	2.78396	484	244	7504	1.58854	1	33.1634
GOTERM_BP_FAT	GO:0007498	mesoderm development	8	0.0263782	0.849909	BMP4, S1PR2, EIF4G2B, ACVR1B, OSR1, TBX2B, OEP, CDH2	0.890869	484	46	7504	2.69637	1	35.3071
GOTERM_BP_FAT	GO:0042074	cell migration involved in gastrulation	10	0.0268485	0.839453	GPC4, S1PR2, EZR, TBX2B, LPP, GNA12, GNA13B, CDH2, CELSR1A, CXCL12B	1.11359	484	67	7504	2.31405	1	35.8142
GOTERM_BP_FAT	GO:0051960	regulation of nervous system development	7	0.0328315	0.881338	GLRA1, CNTN2, ROBO2, CDH2, GLI3, CDH4, GLI2A	0.77951	484	38	7504	2.85602	1	41.9497
Peaks Beyond 50kb of TSS: ZFIN Anatomy
Category	Term	Count	PValue	Benjamini	%	Genes	List Total	Pop Hits	Pop Total	Fold Enrichment	Bonferroni	FDR
ZFIN_ANATOMY	hindbrain	116	5.1293e-10	2.99038e-07	12.9176	INKA1A, PLXNA3, CADM4, SYT4, LRRC4.1, LMO3, PDLIM5, CRABP2A, SI:DKEY-172O19.1, CKBB, ZIC1, UNC5B, GATA3, ROBO2, CHRNA6, CACNB4B, ROBO3, SOX4A, NAV3, PROX1, GRIA3A, CX43.4, MAD2L1, TWIST1A, IRX5A, FGFR3, ZGC:73377, POU3F3A, GNAI2, EFNB3B, AHCTF1, HNF1BA, VEPH, RARAB, CDC42EP2, ADRA2A, OTX1B, ATP6V1BA, UNC45A, COL18A1, SEPW1, ZGC:77593, BHLHE22, ZIC2A, NR4A1, MAFL, ZGC:110204, CXCL14, NXN, HOXA1A, …	556	1163	9822	1.76199	2.99038e-07	7.54578e-07
ZFIN_ANATOMY	diencephalon	88	5.27379e-08	1.5373e-05	9.79955	INKA1A, LIMA1, ETV5B, CADM4, SYNE1A, SYT4, ETV5A, LMO3, EK1, PDLIM5, CLSTN1, ZGC:101737, CRABP2A, UCHL1, SI:DKEY-172O19.1, VCANA, RC3, CKBB, ZIC1, GLI3, NUCB2B, SOX9B, ID2A, TBX2B, UNC5B, SH3BP4A, IRX3B, ROBO3, CHRNA6, CACNB4B, NR2F5, GLI2A, NLGN3A, NLGN3B, EMX2, FMR1, SOX4A, LEF1, NAV3, PROX1, GRIA3A, CCND1, SI:DKEYP-34F6.1, RTN4RL2B, FSTL1B, TFAP2C, MIDN, IRX5A, ZGC:73377, FGFR3, POU3F3A, NOC3L…	556	867	9822	1.79303	3.07457e-05	7.75834e-05
ZFIN_ANATOMY	spinal cord	96	1.02949e-07	2.00062e-05	10.6904	PLXNA3, LIMA1, ETV5B, CADM4, SYNE1A, GLRA1, FOXA2, SYT4, LRRC4.1, ETV5A, EK1, CLSTN1, ZGC:101737, CRABP2A, UCHL1, PGD, RC3, CKBB, ZIC1, SOX9B, ID2A, TBX2B, UNC5B, GATA3, IRX3B, CHRNA6, ROBO3, CACNB4B, NR2F5, FANCC, NLGN3A, CCNH, NLGN3B, FMR1, SPAG1, SOX4A, CYP26A1, CDC14AA, CDK7, NAV3, PROX1, EFNA3B, EML2, REREA, GRIA3A, CCND1, MAD2L1, CX43.4, SI:DKEYP-34F6.1, DHRS3A, CNTN2, NRG2B, MIDN, IRX5A, Z…	556	990	9822	1.71302	6.00175e-05	0.00015145
ZFIN_ANATOMY	forebrain	57	2.71144e-06	0.000395115	6.34744	ETV5B, LIMA1, SYT4, UCHL1, CRABP2A, CKBB, ZIC1, GLI3, ID2A, SOX9B, SMARCD3B, S1PR2, UNC5B, ROBO2, NR2F5, CACNB4B, CHRNA6, ROBO3, IP6K2, FANCC, GLI2A, NLGN3B, CAMK2G2, LEF1, EML2, CCND1, CX43.4, TWIST1A, MIDN, GNAI2, EFNB3B, HS3ST3B1B, HS3ST1L2, POLA1, SOX5, AHCTF1, SIX3A, RARAB, RGMB, FSTA, VWC2L, ADRA2A, PTN, OTX1B, AXIN1, ZGC:77593, RRP12, BHLHE22, SYNGR1A, ZIC2A, ZGC:64136, ASCL1B, FREM3, NXN,…	556	526	9822	1.91432	0.00157952	0.00398877
ZFIN_ANATOMY	midbrain hindbrain boundary	33	3.02262e-06	0.000352376	3.67483	FRAS1, ZGC:92467, ETV5B, SYNE1A, ETV5A, PDLIM5, AHCTF1, SIX3A, LPAR1, S1PR2, ENG1A, IRX3B, CACNB4B, HHIP, FANCC, GLI2A, OPTC, FLRT3, VDRB, ZIC2A, NR4A1, SOX4A, SC:D0319, LEF1, DPYSL3, EML2, EFNA3B, VEGFC, CXCL14, NXN, PRICKLE2, FSTL1B, RAP1B	556	235	9822	2.48068	0.00176064	0.00444653
ZFIN_ANATOMY	somite	94	1.68142e-05	0.00163246	10.4677	HCCS, ETV5B, HGFA, INKA1B, CRABP2A, CYC1, FERMT2, SI:DKEY-172O19.1, VCANA, LPAR1, ZIC1, SH3BP4A, P4HA2, ZGC:92242, IRX3B, MRPL37, ROBO3, HHIP, NR2F5, GREM1A, GLI2A, IP6K2, ITGB1B, OPTC, MDH1B, EGFL6, ATP1B1A, CYP26A1, MYO18L1, LHFP, NAV3, PROX1, METAP2L, RNASEH2B, ZGC:91930, REREA, CCND1, MAD2L1, CX43.4, TWIST1A, DHRS3A, KITLGA, JUN, FARSB, COL1A1A, MDM2, FSTL1B, ESRP2, PAX7B, MYO1BL2, FRAS1, CAV…	556	1081	9822	1.53613	0.00975488	0.0247328
ZFIN_ANATOMY	testis	28	2.09846e-05	0.00174621	3.11804	PTGS1, CRABP2A, SOX5, LPAR1, SOX9B, KCNJ13, CTSL1A, PAFAH1B1B, VASA, CACNB4B, SLC8A1B, CTSL.1, ITGB1B, RARGA, NLGN3A, AR, GNRH2, CCNH, NLGN3B, FMR1, IGFBP6A, WT1A, CYP26A1, CDK7, PROX1, INHBB, CNGA5, GDF11	556	200	9822	2.47317	0.0121596	0.0308662
ZFIN_ANATOMY	epiphysis	46	3.50643e-05	0.00255209	5.12249	MIDN, PLXNA3, ETV5B, CADM4, ETV5A, LRRC4.1, AANAT2, ABHD3, RC3, CKBB, TPM2, SOX9B, CDH6, EZR, FSTA, TBX2B, ESAMA, OEP, CHRNA6, OTX1B, AGPAT3, ATP6V1BA, COL18A1, ZGC:77593, CADM1A, SYNGR1A, CHAC1, MAO, SC:D0319, ATP1B1A, DPYSL3, ATP6V1D, DUSP4, CX43.4, CXCL14, PP, SI:DKEYP-34F6.1, KITLGA, SYT1A, PRICKLE2, LRRN1, FSTL1B, ZGC:92712, GNB3B, GNGT2A, RHO	556	427	9822	1.90307	0.0202353	0.0515711
ZFIN_ANATOMY	midbrain	82	4.16567e-05	0.00269485	9.1314	LIMA1, FOXA2, LRRC4.1, LMO3, ETV5A, PDLIM5, CLSTN1, ZGC:101737, UCHL1, CYC1, SI:DKEY-172O19.1, CASK, RC3, CKBB, ZIC1, GLI3, ID2A, SMARCD3B, UNC5B, IRX3B, MRPL37, ROBO2, ROBO3, CHRNA6, CACNB4B, TOP2A, GLI2A, NLGN3A, AR, EXOSC8, NLGN3B, CAMK2G2, SOX4A, LEF1, EFNA3B, EML2, GRIA3A, CCND1, CX43.4, TWIST1A, FARSB, CNTN2, FSTL1B, PAX7B, IRX5A, FGFR3, POU3F3A, GNAI2, DLDH, EFNB3B, HS3ST1L2, POLA1, AHCTF1…	556	930	9822	1.5576	0.0239938	0.0612642
ZFIN_ANATOMY	telencephalon	68	6.49519e-05	0.00377966	7.57238	ETV5B, LIMA1, PLXNA3, SYNE1A, CADM4, SYT4, LRRC4.1, LMO3, ETV5A, EK1, FGF16, CLSTN1, CRABP2A, RC3, CKBB, ZIC1, GLI3, NUCB2B, ID2A, AP1S1, ROBO3, CACNB4B, GLI2A, NLGN3A, NLGN3B, FMR1, EMX2, SOX4A, LHFP, NAV3, GRIA3A, CCND1, CX43.4, SGSM3, RTN4RL2B, MIDN, FGFR3, POU3F3A, HS3ST3B1B, HS3ST1L2, NOC3L, TAC1, NECAB1, DPF1, SKIA, EZR, ADRA2A, ZGC:110124, PTN, OTX1B, ATP6V1BA, PHLDA1, COL18A1, ZIC2A, SC:D…	556	740	9822	1.62331	0.0371601	0.0955091
ZFIN_ANATOMY	tegmentum	49	9.46949e-05	0.00500649	5.45657	ETV5B, LIMA1, PLXNA3, SYNE1A, CADM4, SYT4, LMO3, LRRC4.1, PDLIM5, EK1, UCHL1, ZGC:101737, CLSTN1, SI:DKEY-172O19.1, RC3, CKBB, ID2A, UNC5B, GATA3, ZGC:92242, NR2F5, CACNB4B, ROBO3, NLGN3A, NLGN3B, EMX2, NAV3, EML2, GRIA3A, CCND1, SI:DKEYP-34F6.1, MIDN, TAC1, PTH2, ZGC:110124, PIK3R3, OTX1B, PHLDA1, SEPW1, CADM1A, ZGC:110204, ASCL1B, NXN, HOXA1A, PRICKLE2, LRRN1, RAP1B, LRP5, CXCL12B	556	485	9822	1.78476	0.0537133	0.139217
ZFIN_ANATOMY	neural rod	26	0.000138335	0.0066987	2.89532	ETV5A, EFNB3B, INKA1B, CRABP2A, CDH2, ZIC1, HNF1BA, GLI3, CDH6, RARAB, TBX2B, IRX3B, ROBO3, ANGPTL2, GREM1A, FLRT3, COL18A1, ZGC:77593, GNAO1A, ATP1B1A, CYP26A1, RXRAA, ASCL1B, PABPC1B, NRP1A, CXCL12B	556	199	9822	2.30805	0.077488	0.203314
ZFIN_ANATOMY	pharyngeal arch	45	0.0001636	0.00731057	5.01114	FRAS1, INKA1A, IRX5A, GPR126, CFDL, POU3F3A, EFNB3B, FOXO1A, INKA1B, RDH10A, NOC3L, FGF16, AHCTF1, PTH2, NOG3, SOX9B, S1PR2, SKIA, RARAB, OSR1, P4HA2, ZGC:56419, PTN, NR2F5, ROBO3, CACNB4B, PLAGL2, GLI2A, UNC45A, BMP4, OPTC, FLRT3, RARGA, NKX3.2, VDRB, SLC12A2, EMX2, RXRAA, REREA, DHRS3A, CXCL14, TWIST1A, HOXA1A, JUN, CXCL12B	556	442	9822	1.79852	0.0909785	0.240404
ZFIN_ANATOMY	brain	86	0.00017802	0.0073865	9.57684	GABBR1B, GLRA1, FOXA2, ETV5A, CRABP2A, PTGS1, OPN4A, LPAR1, ZIC1, SOX9B, KCNJ13, PAFAH1B1B, OSR1, TBX2B, UNC5B, ROBO2, ROBO3, HHIP, CACNB4B, FANCC, ITGB1B, NLGN3A, AR, CCNH, NLGN3B, GNAO1A, FMR1, CAMK2G2, IGFBP6A, SCINLB, CDK7, PROX1, EML2, REREA, GRIA3A, CCND1, CNGA5, JUN, STAB1L, CA5, CNTN2, FSTL1B, NRG2B, FRAS1, ZGC:92467, MIDN, ATP2B3B, ZMYND11, IRX5A, TARDBPL, EFNB3B, SCN8AB, HS3ST3B1B, NOC3…	556	1030	9822	1.47498	0.0985897	0.261568
ZFIN_ANATOMY	tail bud	46	0.00020362	0.00788358	5.12249	ZGC:92467, ETV5B, GNAI2, FOXA2, ETV5A, HS3ST3B1B, INKA1B, NOC3L, FGF16, CLSTN1, PTGS1, CRABP2A, SOX5, VCANA, LPAR1, CDH2, MYL9, SMARCD3B, GPC4, SKIA, RARAB, OSR1, P4HA2, CDX1A, GLI2A, ITGB1B, BMP4, FLRT3, RARGA, TBX6, LPP, CYP26A1, RXRAA, DUSP4, FZD10, CCND1, CX43.4, TWIST1A, BAMBIA, YWHAE2, PRICKLE2, VOX, FSTL1B, ID3, SP9, CXCL12B	556	460	9822	1.76655	0.111946	0.29913
ZFIN_ANATOMY	rhombomere 6	11	0.00023721	0.00860712	1.22494	RARAB, NLGN3A, EGFL6, NLGN3B, CRABP2A, IRX3B, CNTN2, FSTL1B, SOX9B, GLI2A, MYO1BL2	556	47	9822	4.13447	0.129171	0.348396
ZFIN_ANATOMY	axis	31	0.000507233	0.017249	3.45212	FRAS1, MIDN, INKA1A, FOXA2, HGFA, ETV5A, EFNB3B, HDR, CLSTN1, PGD, SESN3, FSTA, P4HA2, ZGC:56419, OEP, HHIP, OTX1B, CELSR1A, IP6K2, ITGB1B, OPTC, LPP, ZIC2A, NR4A1, DUSP4, SEC61B, JUN, PRICKLE2, STAB1L, PDIP5, FSTL1B	556	279	9822	1.96283	0.256058	0.743608
ZFIN_ANATOMY	presumptive diencephalon	16	0.000572092	0.018364	1.78174	MIDN, FOXA2, LMO3, EMX2, ZIC2A, CYP26A1, ZIC1, SOX9B, RARAB, SKIA, UNC5B, TBX2B, IRX3B, TGIF1, ROBO3, OTX1B	556	102	9822	2.77105	0.283678	0.83832
ZFIN_ANATOMY	neural plate	49	0.000652642	0.019833	5.45657	ETV5B, FOXA2, LMO3, ETV5A, LRRC4.1, INKA1B, CRABP2A, ZIC1, GLI3, S1PR2, TBX2B, IRX3B, MRPL37, NR2F5, ROBO3, IP6K2, GLI2A, ITGB1B, CYP26A1, ATP1B1A, RNASEH2B, CCND1, DHRS3A, TWIST1A, COL1A1A, MIDN, NOC3L, SIX3A, CDH2, HNF1BA, MYL9, RARAB, FSTA, OEP, CDX1A, OTX1B, COL18A1, RARGA, RRP12, BHLHE22, ZIC2A, DUSP4, FZD10, ASCL1B, NXN, PRICKLE2, LRRN1, TMTC4, KLF4	556	527	9822	1.64252	0.316559	0.955828
ZFIN_ANATOMY	neural tube	59	0.000663373	0.0191579	6.57016	ETV5B, SYT4, FOXA2, ETV5A, EK1, PGD, UCHL1, CRABP2A, CLSTN1, RC3, CKBB, ZIC1, SOX9B, TBX2B, GATA3, ROBO3, TOP2A, GREM1A, CCNH, SPAG1, CYP26A1, SOX4A, CDC14AA, PROX1, CCND1, MAD2L1, CX43.4, DHRS3A, SI:DKEYP-34F6.1, TGIF1, IRX5A, ZGC:73377, GNAI2, POU3F3A, EFNB3B, HS3ST3B1B, HS3ST1L2, POLA1, MYO10L1, RARAB, FSTA, PIK3R3, OTX1B, ATP6V1BA, ANGPTL2, COL18A1, FLRT3, BMP4, RARGA, BHLHE22, ZIC2A, NPR3, M…	556	671	9822	1.5533	0.320824	0.971472
ZFIN_ANATOMY	ovary	29	0.00107552	0.0294326	3.2294	PTGS1, CRABP2A, SOX5, LPAR1, SOX9B, CYP3C1, KCNJ13, CTSL1A, PAFAH1B1B, FSTA, ADRA2A, VASA, CACNB4B, SLC8A1B, NLGN3A, RARGA, AR, GNRH2, CCNH, NLGN3B, IGFBP6A, WT1A, CYP26A1, CDK7, PROX1, INHBB, BNC2, BACTIN2, GDF11	556	266	9822	1.92593	0.466002	1.57059
ZFIN_ANATOMY	basal plate midbrain region	30	0.00107687	0.0281488	3.34076	MIDN, CADM4, SYNE1A, LRRC4.1, LMO3, EK1, UCHL1, ZGC:101737, SI:DKEY-172O19.1, TAC1, RC3, CKBB, UNC5B, GATA3, ZGC:92242, ZGC:110124, NR2F5, ROBO3, PIK3R3, OTX1B, PHLDA1, SEPW1, EMX2, CCND1, ASCL1B, NXN, SI:DKEYP-34F6.1, HOXA1A, PRICKLE2, LRRN1	556	279	9822	1.89951	0.466425	1.57256
ZFIN_ANATOMY	retina	95	0.0011361	0.028403	10.5791	HCCS, ETV5B, LIMA1, SYT4, ETV5A, AANAT2, CRABP2A, CYC1, UCHL1, PGD, CASK, RC3, CKBB, SOX9B, ID2A, CCNE2, TBX2B, UNC5B, MRPL37, ROBO3, CHRNA6, CACNB4B, NR2F5, TOP2A, AGPAT3, GLI2A, IP6K2, EXOSC8, AR, CHAC1, NLGN3B, GNAO1A, CAMK2G2, SPAG1, ATP1B1A, SOX4A, CYP26A1, NAV3, PROX1, RNASEH2B, EFNA3B, EML2, REREA, GRIA3A, CCND1, MAD2L1, CX43.4, SI:DKEYP-34F6.1, PP, BAMBIA, SGSM3, FARSB, TFAP2C, MIDN, ZMYN…	556	1230	9822	1.36441	0.484555	1.65838
ZFIN_ANATOMY	pretectum	9	0.00128064	0.0306493	1.00223	IRX5A, CADM4, BARHL1.2, CADM1A, ZIC2A, NR4A1, CHRNA6, PROX1, SEMA3GB	556	39	9822	4.07665	0.526258	1.86752
ZFIN_ANATOMY	olfactory placode	38	0.00157031	0.0359851	4.23163	SI:CH211-107O23.1, INKA1A, LMO3, PGD, CLSTN1, ZGC:101737, SOX9B, CYP3C1, DPF1, NECAB1, S1PR2, AP1S1, EZR, ZGC:66317, ROBO2, ROBO3, PIK3R3, OTX1B, ATP6V1BA, BMP4, COL18A1, SEPW1, DFNA5, AR, GNAO1A, PVALB5, EMX2, ATP1B1A, CYP26A1, ZGC:77517, MAFL, EML2, CCND1, TWIST1A, SI:DKEYP-34F6.1, SGSM3, JUN, ZGC:73070	556	394	9822	1.70378	0.599969	2.28541
ZFIN_ANATOMY	optic vesicle	41	0.00159007	0.0350536	4.5657	HCCS, HSD17B10, ETV5A, RDH10A, NOC3L, CRABP2A, CASK, SIX3A, VCANA, GLI3, ID2A, RARAB, CDC42EP2, FSTA, SH3BP4A, UNC5B, TBX2B, GATA3, NR2F5, OTX1B, AGPAT3, GLI2A, BMP4, FLRT3, COL18A1, EXOSC8, PEPD, BHLHE22, SYNGR1A, CHAC1, ZIC2A, CYP26A1, RXRAA, EFNA3B, CX43.4, GSPT1, BAMBIA, YWHAE2, PRICKLE2, FARSB, DNMT7	556	436	9822	1.6612	0.604558	2.31385
ZFIN_ANATOMY	notochord	59	0.00159419	0.0338635	6.57016	INKA1A, FOXA2, ETV5A, LMO3, HDR, PDLIM5, FERMT2, PTGS1, CRABP2A, CASK, ID2A, SMARCD3B, AP1S1, TBX2B, P4HA2, ZGC:92242, INSIG1, IRX3B, GREM1A, ITGB1B, NKX3.2, CCNE, CYP26A1, SCINLB, LHFP, NAV3, CCND1, SEC61B, CX43.4, TWIST1A, SGSM3, COL1A1A, PDIP5, FSTL1B, ALOX12, MYO1BL2, CAV3, IRX5A, CDH2, RGMB, ZGC:162420, ZGC:56419, OEP, ZGC:103534, LYSMD2, ATP6V1BA, FLRT3, SEPW1, LTK, SLC12A2, LPP, DUSP4, DRP…	556	695	9822	1.49966	0.605508	2.31978
ZFIN_ANATOMY	lateral line ganglion	13	0.0016682	0.0341661	1.44766	MIDN, UCHL1, ABHD3, TMEM178, CDH6, EML2, GRIA3A, DHRS3A, PABPC1B, CNTN2, FARSB, KLF4, PHLDA1	556	80	9822	2.87064	0.622194	2.42625
ZFIN_ANATOMY	mesoderm	31	0.00173058	0.0342214	3.45212	IRX5A, ETV5B, EFNB3B, RDH10A, PTGS1, CRABP2A, TTNB, CDH2, LPAR1, ID2A, SMARCD3B, RARAB, FSTA, UNC5B, OSR1, CDX1A, GLI2A, ITGB1B, FLRT3, BMP4, RARGA, TBX6, ZIC2A, CYP26A1, NAV3, CX43.4, TWIST1A, FREM3, BNC2, FSTL1B, CXCL12B	556	301	9822	1.81937	0.635708	2.51589
ZFIN_ANATOMY	peripheral olfactory organ	42	0.00209382	0.0399142	4.67706	SI:CH211-107O23.1, INKA1A, GPR126, SYT4, LMO3, PGD, CLSTN1, UCHL1, ZGC:101737, SI:DKEY-172O19.1, RC3, CYP3C1, NECAB1, S1PR2, EZR, ZGC:66317, ROBO3, PIK3R3, OTX1B, ATP6V1BA, BMP4, COL18A1, SEPW1, AR, GNAO1A, NLGN3B, PVALB5, EMX2, NR4A1, ATP1B1A, CYP26A1, ZGC:77517, APPL2, MAFL, EML2, TWIST1A, SI:DKEYP-34F6.1, SGSM3, JUN, MDM2, ZGC:73070, ALOX12	556	457	9822	1.62352	0.705353	3.03643
ZFIN_ANATOMY	caudal fin	9	0.00211642	0.0390612	1.00223	FRAS1, BMP4, WNT10A, AP1S1, GPR126, FREM3, BAMBIA, MDKA, KCNJ13	556	42	9822	3.78546	0.709218	3.06872
ZFIN_ANATOMY	ventro-caudal cluster	5	0.00241889	0.0431633	0.556793	GRIA3A, NLGN3A, NLGN3B, ROBO2, ROBO3	556	11	9822	8.02976	0.756325	3.50005
ZFIN_ANATOMY	rhombomere	22	0.00257656	0.044555	2.44989	FLRT3, RARGA, MIDN, ETV5B, LRRC4.1, EFNB3B, ETV5A, CRABP2A, SOX4A, SOX9B, EML2, RARAB, GRIA3A, ASCL1B, UNC5B, NXN, LRRN1, PTN, FSTL1B, PAX7B, SEMA3GB, IP6K2	556	191	9822	2.03477	0.777777	3.72419
ZFIN_ANATOMY	whole organism	239	0.00263527	0.0442383	26.6147	LIFRA, FREM1B, ZGC:101661, PDLIM5, CRABP2A, PTGS1, GNA13B, ZGC:110256, VPS53, LPAR1, SI:CH211-206K20.4, IGHM, EIF4G2B, CRLF1B, MAT1A, CHRNA6, FOXO3B, ZGC:112356, ZGC:113210, SOX4A, ATP1B1A, WT1A, CYP26A1, CDC14AA, PROX1, MED10, GRIA3A, VEGFC, CX43.4, TWIST1A, BACTIN2, EIF2S2, FBXL4, TGIF1, CD226, NRG2B, HSD17B10, HS3ST1L2, NOC3L, AHCTF1, HNF1BA, MYBL2, VEPH, CYP3C1, OEP, CTSL.1, RPS24, UNC45A, PL…	556	3653	9822	1.15578	0.785273	3.80751
ZFIN_ANATOMY	cranial ganglion	37	0.00288223	0.0469415	4.12027	HCCS, MIDN, INKA1A, ZGC:73377, CADM4, SYT4, ETV5A, LMO3, PDLIM5, CLSTN1, UCHL1, RC3, CKBB, S1PR2, PRDM15, TBX2B, ZGC:162420, GATA3, ROBO3, PTBP2, PHLDA1, NLGN3A, SEPW1, ZGC:77593, NLGN3B, GNAO1A, DPYSL3, PROX1, EML2, DUSP4, GRIA3A, BNC2, PABPC1B, OTOF, PRICKLE2, CNTN2, RWDD3	556	394	9822	1.65894	0.814141	4.15732
ZFIN_ANATOMY	ectoderm	17	0.00307885	0.0487109	1.8931	BMP4, RARGA, INKA1A, ETV5B, INKA1B, CRABP2A, SOX9B, ID2A, RARAB, FSTA, UNC5B, FREM3, BNC2, GATA3, FSTL1B, ID3, TFAP2C	556	132	9822	2.2751	0.834327	4.43498
Random Peaks: Biological Process
Category	Term		Count	%	PValue	Benjamini	Genes	List Total	Pop Hits	Pop Total	Fold Enrichment	Bonferroni	FDR
GOTERM_BP_FAT	GO:0001756	somitogenesis	18	1.13493	0.000588224	0.562766	HER4.2, IGF2B, ZEB2A, FOXC1A, PDLIM7, CDX4, CREB1, SHHA, CYP26A1, HER6, MOBKL1B, CTR9, DLC, CALCRLA, HER1, CDX1A, GLI2A, FN1	776	70	7504	2.4866	0.562766	0.9653
GOTERM_BP_FAT	GO:0006355	regulation of transcription, DNA-dependent	114	7.18789	0.000599128	0.343816	MYOD1, THRB, CDX4, HIRA, RUNX2B, EF1, BSX, GATA5, HER1, FOXF1, HER4.2, ZGC:112356, EMX2, WT1A, HER6, ZGC:100918, MED10, TBX5A, ZGC:92772, NKX2.5, ENG2A, HMX3, HMX4, POU3F3A, UDU, SI:CH211-147D7.2, ZGC:158604, ZGC:153454, SIX3A, ZGC:158603, MEIS1, ATF1, FOXH1, OTPB, LHX1B, LHX1A, CNTN1B, RARAA, LHX3, ZGC:162225, ZGC:175247, OTX1B, NR1H5, TAF1, ONECUTL, ISL2B, ESRRB, GSX1, MEIS2.2, FOXB1.2, ZGC:635…	776	822	7504	1.34111	0.569422	0.983112
GOTERM_BP_FAT	GO:0051252	regulation of RNA metabolic process	115	7.25095	0.000602315	0.246005	MYOD1, THRB, CDX4, HIRA, RUNX2B, EF1, BSX, GATA5, HER1, FOXF1, HER4.2, ZGC:112356, EMX2, WT1A, ZGC:100918, HER6, MED10, TBX5A, ZGC:92772, NKX2.5, ENG2A, HMX3, HMX4, POU3F3A, UDU, SI:CH211-147D7.2, ZGC:158604, ZGC:153454, SIX3A, ZGC:158603, MEIS1, ATF1, FOXH1, OTPB, LHX1B, LHX1A, CNTN1B, RARAA, LHX3, ZGC:162225, ZGC:175247, OTX1B, NR1H5, TAF1, ONECUTL, ISL2B, ESRRB, GSX1, MEIS2.2, FOXB1.2, ZGC:635…	776	831	7504	1.33822	0.571348	0.988316
GOTERM_BP_FAT	GO:0035282	segmentation	19	1.19798	0.000670591	0.210055	HER4.2, IGF2B, ZEB2A, FOXC1A, PDLIM7, CDX4, CREB1, SHHA, CYP26A1, HER6, MOBKL1B, CTR9, DLC, CALCRLA, RPS19, HER1, CDX1A, GLI2A, FN1	776	77	7504	2.38613	0.610608	1.09977
GOTERM_BP_FAT	GO:0048666	neuron development	22	1.38714	0.00112374	0.271066	PBX1A, ACHE, CRSP8, SHHA, FMR1, PLXNB1B, SEMA3AA, SLIT2, MYCBP2, DLC, LAMA1, OTPB, ROBO1, PLOD3, CNR1, CEP290, CYFIP1, NR4A2A, OLFM1A, NTN1B, GLI2A, CDH23	776	100	7504	2.12742	0.794202	1.83648
GOTERM_BP_FAT	GO:0003002	regionalization	33	2.08071	0.00158754	0.310858	IGF2B, PDLIM7, CDX4, FGF17, TCF7L1A, SHHA, NOG1, NOG3, FOXH1, HER1, PAX6A, CDX1A, AXIN1, GLI2A, B4GALT5, FN1, MYST3, HER4.2, CHD, ZEB2A, FOXC1A, CREB1, FMR1, CYP26A1, MOBKL1B, HER6, CTR9, DLC, CALCRLA, RPS19, AIDA, EOMESA, ENG2A	776	181	7504	1.76306	0.892885	2.58518
GOTERM_BP_FAT	GO:0009952	anterior/posterior pattern formation	24	1.51324	0.00171001	0.290903	HER4.2, IGF2B, ZEB2A, PDLIM7, FOXC1A, CDX4, FGF17, TCF7L1A, CREB1, SHHA, FMR1, CYP26A1, HER6, MOBKL1B, CTR9, DLC, CALCRLA, HER1, PAX6A, CDX1A, ENG2A, MYST3, GLI2A, FN1	776	117	7504	1.98361	0.909855	2.78199
GOTERM_BP_FAT	GO:0009792	embryonic development ending in birth or egg hatching	26	1.63934	0.00189986	0.284102	IGF2B, PDLIM7, CDX4, TCF7L1A, SHHA, MDKA, FOXH1, PLCB3, HER1, CYP26B1, CDX1A, MYST3, GLI2A, FN1, HER4.2, ZEB2A, FOXC1A, CREB1, FMR1, CYP26A1, TBX1, MOBKL1B, HER6, CTR9, DLC, CALCRLA	776	132	7504	1.90472	0.931006	3.08631
GOTERM_BP_FAT	GO:0043009	chordate embryonic development	26	1.63934	0.00189986	0.284102	IGF2B, PDLIM7, CDX4, TCF7L1A, SHHA, MDKA, FOXH1, PLCB3, HER1, CYP26B1, CDX1A, MYST3, GLI2A, FN1, HER4.2, ZEB2A, FOXC1A, CREB1, FMR1, CYP26A1, TBX1, MOBKL1B, HER6, CTR9, DLC, CALCRLA	776	132	7504	1.90472	0.931006	3.08631
GOTERM_BP_FAT	GO:0007440	foregut morphogenesis	4	0.252207	0.00405219	0.469708	GATA5, CDX4, SHHA, GLI2A	776	4	7504	9.6701	0.996684	6.47461
GOTERM_BP_FAT	GO:0048567	ectodermal gut morphogenesis	4	0.252207	0.00405219	0.469708	GATA5, CDX4, SHHA, GLI2A	776	4	7504	9.6701	0.996684	6.47461
GOTERM_BP_FAT	GO:0007439	ectodermal gut development	4	0.252207	0.00405219	0.469708	GATA5, CDX4, SHHA, GLI2A	776	4	7504	9.6701	0.996684	6.47461
GOTERM_BP_FAT	GO:0045449	regulation of transcription	140	8.82724	0.00407578	0.436859	MYOD1, THRB, CDX4, HIRA, RUNX2B, EF1, BSX, OLIG3, GATA5, HER1, ZGC:172085, FOXF1, TWIST3, MYST3, HER4.2, ZGC:112356, EMX2, WT1A, ZGC:100918, HER6, MED10, PRDM9, TBX5A, ZGC:92772, NKX2.5, ZGC:112403, ENG2A, HMX3, HMX4, POU3F3A, UDU, TCF7L1A, SI:CH211-147D7.2, ZGC:158604, FIGLA, ZGC:153454, SIX3A, ZGC:158603, MEIS1, ATF1, FOXH1, TAL1, OTPB, LHX1B, LHX1A, CNTN1B, RARAA, LHX3, ZGC:162225, ZGC:175247,…	776	1097	7504	1.23411	0.996792	6.51112
GOTERM_BP_FAT	GO:0001501	skeletal system development	16	1.00883	0.0087559	0.675052	TRPM7, SHHA, FMR1, RUNX2B, TBX1, RDH1, NOG1, NOG2, NOG3, ACVR2A, PLCB3, GCM2, CYP26B1, FGFRL1B, IGFBP3, MYST3	776	75	7504	2.06296	0.999996	13.496
GOTERM_BP_FAT	GO:0031016	pancreas development	11	0.693569	0.00892924	0.65038	PBX1A, EAF1, CDX4, DEF, PTF1A, SHHA, CYP26A1, RDH1, CDX1A, KCNIP3, GLI2A	776	42	7504	2.53265	0.999997	13.745
GOTERM_BP_FAT	GO:0006687	glycosphingolipid metabolic process	5	0.315259	0.00929971	0.635965	NEU3.2, ALDH5A1, UGCG, B4GALT6, NEU4	776	9	7504	5.37228	0.999998	14.275
GOTERM_BP_FAT	GO:0006664	glycolipid metabolic process	5	0.315259	0.00929971	0.635965	NEU3.2, ALDH5A1, UGCG, B4GALT6, NEU4	776	9	7504	5.37228	0.999998	14.275
GOTERM_BP_FAT	GO:0030900	forebrain development	12	0.75662	0.0115158	0.687523	IGF2B, OTPB, NR5A1A, CSRNP1B, SOX14, SHHA, PAX6A, CYP26A1, LMO4A, NR4A2A, MYCBP2, GLI2A	776	50	7504	2.32082	1	17.382
GOTERM_BP_FAT	GO:0006575	cellular amino acid derivative metabolic process	10	0.630517	0.0133	0.714929	GSS, ACHE, TYR, ALDH5A1, TH, AZIN1B, DHPS, AMD1, DBH, SMS	776	38	7504	2.54476	1	19.8063
GOTERM_BP_FAT	GO:0000904	cell morphogenesis involved in differentiation	16	1.00883	0.0140552	0.71173	PBX1A, ZEB2A, PLXNB1B, FMR1, SEMA3AA, SLIT2, MYCBP2, LAMA1, ROBO1, PLOD3, CNR1, CYFIP1, OLFM1A, MYST3, GLI2A, SNAI1A	776	79	7504	1.9585	1	20.8121
GOTERM_BP_FAT	GO:0008283	cell proliferation	9	0.567465	0.0166773	0.751159	SRRT, CSE1L, NDRG4, ZIC4, TCF7L1A, NKX2.5, PDGFAA, MOBKL1B, FIGF	776	33	7504	2.6373	1	24.2134
GOTERM_BP_FAT	GO:0007389	pattern specification process	37	2.33291	0.0170962	0.739968	IGF2B, PDLIM7, CDX4, FGF17, TCF7L1A, SHHA, NOG1, NOG3, FOXH1, UNC5B, HER1, PAX6A, CDX1A, AXIN1, GLI2A, B4GALT5, FN1, MYST3, HER4.2, CHD, ZEB2A, FOXC1A, CREB1, FMR1, CYP26A1, HER6, MOBKL1B, NUMBL, CTR9, ARHGEF11, DLC, CALCRLA, RPS19, AIDA, SGCD, EOMESA, ENG2A	776	244	7504	1.46637	1	24.7439
GOTERM_BP_FAT	GO:0042398	cellular amino acid derivative biosynthetic process	6	0.37831	0.0192322	0.762371	GSS, TYR, TH, AZIN1B, AMD1, SMS	776	16	7504	3.62629	1	27.395
GOTERM_BP_FAT	GO:0035295	tube development	18	1.13493	0.0200164	0.758631	CHD, LMO7B, SHHA, TBX1, RDH1, MEIS1, MDKA, FOXH1, TAL1, KDRL, COL14A1, TBX5A, UNC5B, NDRG4, TBX2A, NKX2.5, ZFPM1, FN1	776	97	7504	1.79445	1	28.3462
GOTERM_BP_FAT	GO:0048741	skeletal muscle fiber development	5	0.315259	0.0205917	0.751684	PBX1A, MYOD1, ACHE, SHHA, LGALS2A	776	11	7504	4.3955	1	29.0364
GOTERM_BP_FAT	GO:0042401	biogenic amine biosynthetic process	5	0.315259	0.0205917	0.751684	TYR, TH, AZIN1B, AMD1, SMS	776	11	7504	4.3955	1	29.0364
GOTERM_BP_FAT	GO:0048565	gut development	7	0.441362	0.0209082	0.740861	GATA5, CDX4, DEF, SHHA, AHCTF1, MTOR, GLI2A	776	22	7504	3.07685	1	29.4135
GOTERM_BP_FAT	GO:0031175	neuron projection development	14	0.882724	0.0253378	0.79172	PBX1A, PLXNB1B, FMR1, SEMA3AA, SLIT2, MYCBP2, LAMA1, ROBO1, PLOD3, CNR1, CYFIP1, OLFM1A, GLI2A, NTN1B	776	70	7504	1.93402	1	34.4976
GOTERM_BP_FAT	GO:0070482	response to oxygen levels	7	0.441362	0.0258878	0.784883	HMOX1, SDCBP, COX4I1, NGB, PPIAL, APLN, IGFBP1A	776	23	7504	2.94307	1	35.1043
GOTERM_BP_FAT	GO:0006576	biogenic amine metabolic process	7	0.441362	0.0258878	0.784883	ACHE, TYR, TH, AZIN1B, AMD1, DBH, SMS	776	23	7504	2.94307	1	35.1043
GOTERM_BP_FAT	GO:0001666	response to hypoxia	7	0.441362	0.0258878	0.784883	HMOX1, SDCBP, COX4I1, NGB, PPIAL, APLN, IGFBP1A	776	23	7504	2.94307	1	35.1043
GOTERM_BP_FAT	GO:0006350	transcription	68	4.28752	0.0264952	0.77913	MYOD1, POU6F1, CHURC1, ZGC:136449, E2F4, TAF1A, THRB, PPARG, TP63, BSX, HER1, SOX1A, PAX8, PRMT6, POU4F3, PAX6A, NFIL3, NR4A2A, HER4.2, SOX14, PTF1A, HER6, NPAS4, MED10, MED7, TBX5A, PRDM9, ZFPM1, HMX3, POU3F3A, MEF2CB, TCF7L1A, ZGC:92790, ZGC:158604, ZGC:153454, ZGC:158603, FOXH1, TAL1, OTPB, LHX3, RARAA, GTF2F2B, NR1H5, RNASEKA, RXRGA, MAF, IKZF5, TBX6, TAF1, AEBP2, NR5A1A, CRSP8, CRSP7, SMAD3A…	776	516	7504	1.27435	1	35.7681
GOTERM_BP_FAT	GO:0048844	artery morphogenesis	4	0.252207	0.027941	0.783999	TAL1, CALCRLA, KDRL, MEIS1	776	7	7504	5.52577	1	37.3228
GOTERM_BP_FAT	GO:0048747	muscle fiber development	5	0.315259	0.0284157	0.777126	PBX1A, MYOD1, ACHE, SHHA, LGALS2A	776	12	7504	4.02921	1	37.8255
GOTERM_BP_FAT	GO:0048618	post-embryonic foregut morphogenesis	3	0.189155	0.0297666	0.78072	GATA5, SHHA, GLI2A	776	3	7504	9.6701	1	39.2354
GOTERM_BP_FAT	GO:0030522	intracellular receptor-mediated signaling pathway	3	0.189155	0.0297666	0.78072	CDX4, PTF1A, CDX1A	776	3	7504	9.6701	1	39.2354
GOTERM_BP_FAT	GO:0048384	retinoic acid receptor signaling pathway	3	0.189155	0.0297666	0.78072	CDX4, PTF1A, CDX1A	776	3	7504	9.6701	1	39.2354
GOTERM_BP_FAT	GO:0048732	gland development	8	0.504414	0.0299229	0.770738	TAL1, NR5A1A, KDRL, SHHA, WT1A, TBX1, KLF4, GLI2A	776	30	7504	2.57869	1	39.3965
Random Peaks: ZFIN Anatomy
Category	Term	Count	%	PValue	Benjamini	Genes	List Total	Pop Hits	Pop Total	Fold Enrichment	Bonferroni	FDR
ZFIN_ANATOMY	hindbrain	157	9.89912	1.3257e-05	0.0086195	MKRN1, CADM4, LMO7A, THRB, PDLIM7, NOG1, NOG2, ADCYAP1A, YWHAQB, LRRTM4L2, UNC5B, ROBO1, FBXO25, GRID2, CHRNA6, PVRL1B, HER4.2, PCP4A, PTPRK, PTPRN2, ATP1B1B, SOX4A, HER6, PRDM8, CRHR1, DLC, NKX6.3, CAMK4, TANC2, RYR3, RAB14, ZGC:92772, HSPB1, VAMP1, YWHAG1, HMX3, ACHE, POU3F3A, ADORA2B, EFNB3B, CSNK1G2A, TCF7L1A, AHCTF1, CNTFR, SOX7, UBA5, GPD1B, ZGC:100906, MEIS1, RASGEF1BB, TAL1, OTPB, ZGC:635…	963	1163	9822	1.37687	0.0086195	0.0198045
ZFIN_ANATOMY	whole organism	411	25.9142	0.00015232	0.0485195	RPL19, PTGS1, PPIAL, OGDH, YWHAQB, ZGC:153662, EIF4G2A, MAP3K7, MC1R, GNG5, ST8SIA7.1, ZGC:112356, ZGC:103685, MED10, OGFOD1, RPS19, TMEM136, ASCC2, EIF2S1, RYR3, FGFRL1B, ACAA1, PUS1, MST1, GSTCD, AHCTF1, OTPB, RAC2, CTSL.1, SI:CH211-244B2.4, PHB, TMEM110, PIBF1, FOXB1.2, HGS, ZGC:66442, LMNL3, SLC34A2A, ZGC:103652, ATP1A1A.5, GLRA1, ATP1A1A.3, BAXB, SMAP1, MAP1LC3B, ARHGAP11A, NR4A2A, ANGPT2, S…	963	3653	9822	1.14753	0.0946849	0.227328
ZFIN_ANATOMY	post-vent region	19	1.19798	0.000359397	0.0752602	TBX6, MYOD1, CSRNP1B, LYZ, HMBSB, ATM, SMC3, ACVR2A, GCM2, COL14A1, KDRL, CCBE1, MAPK15, ESAMA, CEP290, HHIP, FIGF, HBAE1, SNAI1A	963	77	9822	2.51673	0.209215	0.535606
ZFIN_ANATOMY	retinal inner nuclear layer	37	2.33291	0.000642719	0.0996373	ZGC:77060, CADM4, CABP1, TH, PDLIM2, MEIS1, GRIA4A, SCN1BA, SEMA3AA, ZGC:63577, NDRG4, RARAA, PIKFYVE, PAX6A, NR4A2A, PVRL1A, RXRGA, SNCGB, PVRL1B, PCP4A, PTPRK, CREB1, PTF1A, ATP6V1H, CYP26A1, CX52.6, LRRC24, RCAN3, MEIS2.2, NRIP1B, PRDM8, SNAP25A, BNC2, ZGC:92772, FAM84A, EFNA1B, ZGC:112072	963	211	9822	1.78852	0.342842	0.95595
ZFIN_ANATOMY	forebrain	73	4.60277	0.00190767	0.220716	CTCF, ELOVL4A, CALRL2, UNC5B, MAP1LC3B, ROBO1, SOX1A, SLC25A22, PAX6A, TWIST3, CHRNA6, LMO4A, NR4A2A, SNCGB, FANCC, GLI2A, PBX1A, PTPRK, LINGO1B, HER6, SLC9A3R1, SLIT2, MCM5, PRDM8, DLC, EIF2S1, ZGC:92772, HSPB1, HCRT, IGF2B, ZGC:114041, EFNB3B, CSNK1G2A, HS3ST1L2, SHHA, ZGC:85939, TH, HK2, AHCTF1, SIX3A, MEIS1, OTPB, RASGRP3, LHX1A, GSNA, VWC2, OTX1B, HELLS, AXIN1, EPO, MSH6, ZGC:77593, NPB, NR5…	963	526	9822	1.4155	0.712605	2.81252
ZFIN_ANATOMY	mesoderm	46	2.90038	0.00252163	0.240264	MYOD1, ZGC:66433, EFNB3B, CDX4, SHHA, PTGS1, SELENBP1, SOX7, SIDT2, DCHS1, TGFB2, ANGPTL7, COL9A1, KDRL, UNC5B, GATA5, HER1, PLOD3, RARAA, CDX1A, LMO4A, RXRGA, SNAI1A, GLI2A, FN1, CHD, GLULB, PTPRK, TBX6, GLUD1B, LOXL3B, CYP26A1, SULT6B1, HER6, SLC9A3R1, PWP2H, FOXB1.2, DACT1, SALL4, FREM3, SC:D0343, ID1, BNC2, HSPB1, FGFRL1B, ENG2A	963	301	9822	1.55871	0.807701	3.70188
ZFIN_ANATOMY	ventral mesoderm	49	3.08953	0.00339883	0.272108	CLTCB, CDX4, CLTCA, ZGC:63629, KDRL, GATA5, TBX2A, LMO4A, KPNB3, GLULB, CYP26A1, GLCCI1, SLC9A3R1, CALCRLA, DHRS3B, MDM2, FGFRL1B, PFKFB4L, YPEL1, ZGC:66433, AP2M1B, HK2, CETN2, HMBSB, SOX7, GPD1B, FOXH1, TAL1, LHX1A, SI:CH211-170D8.2, RARAA, ESAMA, RXRGA, FN1, MSH6, TBX6, FLT4, DRL, NRIP1B, C21ORF59L, FOXB1.2, CDKN1C, FBLN1, FOXB1.1, SALL4, NR2F1A, LDLRAP1A, KLF4, HBAE1, BMP6	963	331	9822	1.50988	0.89174	4.9594
ZFIN_ANATOMY	medulla oblongata	11	0.693569	0.00351346	0.249706	CADM4, CREB1, TH, PAX6A, DBH, GRIA4A, MEIS1, NR4A2A, PVRL1A, MEIS2.2, PVRL1B	963	39	9822	2.87675	0.899573	5.12258
ZFIN_ANATOMY	anterior lateral plate mesoderm	11	0.693569	0.00428211	0.267549	TAL1, KDRL, GATA5, FLT4, TBX1, NKX2.5, SOX7, DRL, KLF4, ZFPM2B, FN1	963	40	9822	2.80483	0.939325	6.21013
ZFIN_ANATOMY	intermediate mesoderm	11	0.693569	0.00517741	0.287491	DLC, TAL1, MYOD1, IGF2B, KDRL, LHX1A, CCBE1, PAX8, PTGS1, WT1A, CETN2	963	41	9822	2.73642	0.966279	7.46219
ZFIN_ANATOMY	diencephalon	108	6.80958	0.00579627	0.291843	MKRN1, LMO7A, CADM4, PDLIM7, FGF17, C3ORF58A, PDLIM2, NOG1, NOG2, YWHAQB, LRRTM4L2, UNC5B, ROBO1, CHRNA6, HER4.2, PTPRN2, FMR1, EMX2, SOX4A, HER6, PWP2H, PRDM8, DLC, CYP2J25, RAB14, HSPB1, YWHAG1, HMX3, POU3F3A, CNTFR, ZGC:100906, MEIS1, FOXH1, TAL1, OTPB, ZGC:63577, NDRG4, CRMP1, SI:CH211-170D8.2, OTX1B, ZGC:101606, NPB, ONECUTL, BHLHE22, ESRRB, MAPTA, MEIS2.2, NRIP1B, FOXB1.2, CDKN1C, NR1I2, FO…	963	867	9822	1.27051	0.977539	8.31853
ZFIN_ANATOMY	neural plate	70	4.41362	0.00692405	0.314834	CDX4, OLIG3, SERPINE2, SOX1A, PAX6A, RASSF8B, LMO4A, GLI2A, HER4.2, CHD, CTBP2, LINGO1B, CYP26A1, HER6, PWP2H, RNASEH2B, MYCN, PRDM8, ZGC:76867, DACT1, RHOUB, BTG3, ZGC:110137, COL1A1A, HSPB1, ENG2A, PFKFB4L, YPEL1, MIBP2, ZGC:66433, TCF7L1A, ZGC:101814, SHHA, ZGC:85939, VIM, HK2, ZGC:55461, SIX3A, GPD1B, PDSS1, MEIS1, TSC22D1, SC:D411, OTPB, NPM1, SI:CH211-170D8.2, RARAA, CDX1A, OTX1B, HELLS, RX…	963	527	9822	1.35476	0.989296	9.86007
ZFIN_ANATOMY	hypochord	22	1.38714	0.00728165	0.30726	PID1, PTPRK, IGF2B, HAPLN3, CDX4, MAPTA, SHHA, PTGS1, BCAM, SULT6B1, FRZB, NRIP1B, SESN3, DLC, COL9A1, FREM3, ID1, PLOD3, DMD, COL7A1L, FGFRL1B, NTN1B	963	122	9822	1.83923	0.991539	10.3438
ZFIN_ANATOMY	midbrain	114	7.18789	0.0073443	0.290946	LMO7A, THRB, PDLIM7, PDLIM2, YWHAQB, EIF4EBP3, UNC5B, ROBO1, CHRNA6, HER4.2, PTPRK, SOX4A, HER6, PWP2H, PRDM8, EIF2S1, ZGC:110137, HSPB1, LAMC1, FGFRL1B, YWHAG1, CDV3, ACHE, POU3F3A, MIBP2, ZGC:66433, EFNB3B, HS3ST1L2, ZGC:101814, TCF7L1A, CSNK1G2A, ZGC:85939, ALDOB, AHCTF1, CNTFR, MEIS1, LHX1A, CNR1, RARAA, SI:CH211-170D8.2, NPM1, OTX1B, HELLS, AXIN1, ZGC:101606, NPB, ONECUTL, BHLHE22, PHB, MAPT…	963	930	9822	1.25025	0.991881	10.4283
ZFIN_ANATOMY	presumptive neural retina	20	1.26103	0.00744177	0.2776	HER4.2, CREB1, CSNK1G2A, HER6, PDSS1, MEIS1, TGFB2, DLC, EFNA3B, TBX5A, DACT1, EAF1, UNC5B, MPPED2, PAX6A, LAMC1, EPHA4B, OTX1B, OLFM1A, HMX4	963	107	9822	1.90643	0.992385	10.5596
ZFIN_ANATOMY	cornea	5	0.315259	0.00770239	0.270628	LAMA1, GSNA, PIKFYVE, SCINLB, PVRL1A	963	9	9822	5.66632	0.993585	10.9098
ZFIN_ANATOMY	retina	146	9.20555	0.00795425	0.264172	HCCS, MKRN1, ZGC:73336, THRB, PDLIM7, ALS2CR4B, YWHAQB, GRIN2AB, LRRTM4L2, ELOVL4A, UNC5B, ELOVL4B, SLC25A22, CEP290, CHRNA6, TYRP1B, PVRL1A, PVRL1B, HER4.2, PTPRK, GNB1L, GPX4B, SOX4A, CYP26A1, HER6, PWP2H, CX52.6, RNASEH2B, PRDM8, DLC, TBX5A, TANC2, EIF2S1, RAB14, ZGC:110137, LAMC1, VAMP1, YWHAG1, CDV3, GGCT, PANX1, EFNB3B, TCF7L1A, CSNK1G2A, ZGC:85939, ZGC:55461, AHCTF1, MEIS1, PDSS1, RASGEF1B…	963	1230	9822	1.21066	0.994565	11.2471
ZFIN_ANATOMY	dorsal thalamus	8	0.504414	0.0083935	0.263453	PCP4A, CADM4, CREB1, TH, EMX2, OTX1B, GRIA4A, NR4A2A	963	25	9822	3.2638	0.99593	11.8324
ZFIN_ANATOMY	ectoderm	23	1.45019	0.00894329	0.265635	CHD, CDX4, PIF1, TCF7L1A, ATP1B1B, TP63, BCAM, HER6, PWP2H, DLC, FOXB1.2, GCM2, FOXB1.1, DACT1, UNC5B, ZIC6, FREM3, ID1, BNC2, PAX8, RARAA, COL7A1L, LMO4A	963	132	9822	1.77716	0.997166	12.5599
ZFIN_ANATOMY	epiphysis	58	3.657	0.00913253	0.258846	CADM4, C3ORF58A, RC3, ALS2CR4B, LRRTM4L2, CALRL2, MAP1LC3B, ROBO1, ELOVL4B, CCBE1, FBXO25, PAX6A, RASSF8B, CHRNA6, AGPAT3, PVRL1A, SNCGB, PVRL1B, HER4.2, PCP4A, CTBP2, TRPM7, GPX4B, ATP1B1B, ATP6V1H, SAMSN1B, SLC9A3R1, GRK1B, MYCN, CA8, RAB14, HSPB1, ZGC:77060, YPEL1, AP2M1B, CETN2, ZGC:100906, ZGC:73124, CRMP1, FIGN, LHX3, SI:CH211-170D8.2, ESAMA, NDRG1, OTX1B, ZGC:77593, NPB, ONECUTL, CSRNP1B, …	963	427	9822	1.3854	0.997499	12.809
ZFIN_ANATOMY	neuron	63	3.97226	0.00948313	0.256426	CDX4, SC:D0348, YWHAQB, LRRTM4L2, PLCB3, ZGC:92912, SOX1A, ROBO1, SV2B, CHRNA6, NR4A2A, ZORBA, ZFPM2B, SNCGB, CDK5R1B, DDC, NKX1.2LB, ARFIP2A, FMR1, LINGO1B, SOX4A, ATP6V1H, DLC, EFNA3B, SC:D0343, RYR3, CHRNA2B, ZGC:92772, ZGC:66299, VAMP1, YWHAG1, HMX3, SCN1A, ACHE, ADORA2B, POU3F3A, VIM, TH, CACNA1AA, GRIA4A, TSC22D1, TAL1, OTPB, LHX1A, CNTN1B, GSNA, CYP26B1, NPB, ONECUTL, BHLHE22, ISL2B, SYNGR…	963	472	9822	1.36136	0.998015	13.2688
ZFIN_ANATOMY	mucus secreting cell	16	1.00883	0.0100296	0.25859	TPST1, ATP1A1A.5, GLULB, HMGN3, TRPM7, CABP1, ATP1A1A.3, ATP1B1B, TMEM161B, ATP6V1H, SOX4A, DLC, TSC22D1, ZGC:63565, CYP1A, NDRG1	963	80	9822	2.03988	0.998616	13.981
ZFIN_ANATOMY	telencephalon	92	5.80076	0.0115351	0.280644	MKRN1, CADM4, FGF17, BCAM, RC3, SC:D0348, NOG2, YWHAQB, SEMA3AA, KCNIP3, LRRTM4L2, GRID2, PAX6A, RASSF8B, NFIL3, LMO4A, NR4A2A, KPNB3, GLI2A, PVRL1B, HER4.2, CDK5R1B, PCP4A, PTPRK, PTPRN2, EMX2, FMR1, LINGO1B, ZGC:92432, SOX4A, LHFP, HER6, PWP2H, SLC9A3R1, MCM5, DLC, PPM1G, CYP2J25, DACT1, SI:DKEY-204A24.2, CAMK4, SC:D0343, RYR3, RAB14, FGFRL1B, ZGC:112072, YWHAG1, HMX3, PFKFB4L, YPEL1, POU3F3A, …	963	740	9822	1.26803	0.999487	15.9147
ZFIN_ANATOMY	locus coeruleus	6	0.37831	0.0116095	0.272196	HCRT, DDC, TH, CHRNA6, DBH, NR4A2A	963	15	9822	4.07975	0.999512	16.0093
ZFIN_ANATOMY	eye	94	5.92686	0.0125881	0.281715	LMO7A, PDLIM7, PTGS1, YWHAQB, SCN1BA, BAXB, NOS2B, SH3BP4A, MC1R, HSF1, GRID2, PAX6A, LGALS2A, ATP5H, TYRP1B, PVRL1B, FANCC, SNCGB, GLULB, PTPRK, PBX1A, PEPD, WNT2BB, AQP10A, FOXC1A, GNB1L, CCNH, GPX4B, COX4I1, MBNL2, CDK7, TRMT61A, RNASEH2B, GRK1B, NUMBL, MYCN, EFNA3B, DLC, PPM1G, CYP1A, DACT1, TBX5A, CLIC5, BTG3, COL1A1A, HSPB1, ZGC:63976, ZGC:77702, NGB, TPST1, IGF2B, SCN1A, MIBP2, ZGC:101814,…	963	761	9822	1.25984	0.999744	17.2432
ZFIN_ANATOMY	posterior lateral mesoderm	7	0.441362	0.0130166	0.280402	TAL1, SMCHD1, KDRL, LYZ, DRL, GLCCI1, KLF4	963	21	9822	3.39979	0.999808	17.7781
ZFIN_ANATOMY	posterior lateral plate mesoderm	10	0.630517	0.0134718	0.27966	TAL1, KDRL, TBX5A, GATA5, FLT4, SOX7, HMBSB, DRL, KLF4, ZFPM2B	963	40	9822	2.54984	0.999858	18.3428
ZFIN_ANATOMY	optic vesicle	58	3.657	0.0137333	0.275663	HCCS, THRB, NOG1, YWHAQB, EIF4EBP3, SH3BP4A, UNC5B, ELOVL4B, TBX2A, PAX6A, RASSF8B, LMO4A, AGPAT3, TYRP1B, PVRL1A, KPNB3, GLI2A, PID1, HER4.2, PTPRK, PEPD, CYP26A1, HER6, TRMT61A, DLC, EFNA3B, TBX5A, DACT1, TNFAIP8L2B, RHOUB, HMX4, SHCBP1, SIX3A, PDSS1, MEIS1, GREM2, RPA3, OTPB, SI:CH211-170D8.2, OTX1B, HELLS, FLNCB, MSH6, BHLHE22, SYNGR1A, PHB, PDGFAA, NRIP1B, MEIS2.2, TMEM49, EPHA7, SNAP25A, MP…	963	436	9822	1.3568	0.99988	18.6656
ZFIN_ANATOMY	liver	106	6.68348	0.0145985	0.281895	HCCS, LMO7A, PTGS1, PDLIM2, SELENBP1, YWHAQB, EIF4EBP3, AGXT2L1, GATA5, SLC2A2, ZGC:103559, ZGC:174260, GPX4B, WT1A, SOX4A, PWP2H, CYP1A, ZGC:110137, NKX2.5, A2ML, ACAA1, SLC38A4, PANX1, MIBP2, ALDOB, ZGC:85939, MST1, AHCTF1, GPD1B, CALR, ZGC:101540, PDSS1, SULT2ST1, KRAS, CCR12.2, NPM1, NDRG1, SELT1A, ADRA2B, SLC8A1B, NR1H5, OSBPL2, SCD, PHB, HGD, ICMT, ATP7A, NR1I2, SALL4, EAF1, FABP2, OLFM1A, …	963	877	9822	1.23276	0.999932	19.7251
ZFIN_ANATOMY	spinal cord	118	7.4401	0.01546	0.287618	CADM4, CDX4, YWHAQB, UNC5B, CHRNA6, HER4.2, PTPRK, PCP4A, FMR1, CYP26A1, SOX4A, HER6, PRDM8, DLC, RAB14, ZGC:92772, HSPB1, FGFRL1B, VAMP1, YWHAG1, HMX3, ADD1, SCN1A, ACHE, POU3F3A, PANX1, ADORA2B, EFNB3B, HS3ST1L2, TCF7L1A, ZGC:100906, MEIS1, TAL1, OTPB, LHX1A, NCAPG2, CNTN1B, RARAA, LHX3, SI:CH211-170D8.2, COL7A1L, ZGC:101606, NPB, ONECUTL, BHLHE22, ISL2B, ESRRB, MAPTA, NTN2, MEIS2.2, NRIP1B, C2…	963	990	9822	1.21568	0.999962	20.7673
ZFIN_ANATOMY	axial mesoderm	13	0.819672	0.0158005	0.28501	MYOD1, YPEL1, CHD, ARFIP2B, SHHA, BCAM, NOG1, SC:D411, EPHA7, DACT1, LHX1A, DMD, SNAI1A	963	62	9822	2.13858	0.99997	21.1756
ZFIN_ANATOMY	pharyngeal arch	58	3.657	0.0173185	0.299878	MYOD1, TP63, BCAM, RUNX2B, NOG3, SEMA3AA, PLCB3, ROBO1, SOX1A, CCBE1, TWIST3, LMO4A, GLI2A, ZGC:85942, PBX1A, DDC, CTBP2, EMX2, TRMT61A, VASP, MCM5, DLC, DHRS3B, CAMK4, RHOUB, NKX2.5, LAMC1, FGFRL1B, POU3F3A, EFNB3B, ZGC:85939, TH, AHCTF1, CKMB, PTH2, SOX7, ZGC:92360, MEIS1, GREM2, RASGEF1BB, TAL1, SC:D411, OTPB, CYP26B1, RARAA, RXRGA, FN1, LOXL3B, ZEB2A, ISL2B, PHB, PDGFAA, NTN2, MEIS2.2, NRIP1B…	963	442	9822	1.33838	0.999989	22.9726
ZFIN_ANATOMY	head	32	2.01765	0.0179673	0.301463	CYP51, TMEM161B, SOX7, NOG2, YWHAQB, SEMA3AA, TAL1, KDRL, UNC5B, HSF1, RARAA, PIKFYVE, APLN, SNAI1A, NF1A, TRPC1, CSRNP1B, ZEB2A, PDGFAA, MOBKL1B, SMC3, MCM5, ARHGEF11, GCM2, CYP1A, ARF1, ID1, HSPB1, ATF7B, MTOR, YWHAG1, OLFM1A	963	215	9822	1.51805	0.999993	23.7289
ZFIN_ANATOMY	optic cup	10	0.630517	0.0184205	0.300284	EPHA7, UNC5B, PAX6A, AHCTF1, GREM2, MEIS1, TRMT61A, PVRL1A, OLFM1A, HMX4	963	42	9822	2.42842	0.999995	24.2532
ZFIN_ANATOMY	rhombomere	29	1.8285	0.0193758	0.305834	EFNB3B, SOX7, GRIA4A, SC:D411, ELOVL4A, OTPB, UNC5B, SOX1A, NDRG4, RARAA, COL7A1L, NRBF2, TRPM7, MAPTA, SOX4A, HER6, SLC9A3R1, CDKN1C, FOXB1.2, SALL4, CA8, ID1, NR2F1A, RHOUB, MAPK15, MPPED2, METRNL, EFNA1B, ZGC:92566	963	191	9822	1.5486	0.999997	25.3471
ZFIN_ANATOMY	lateral plate mesoderm	17	1.07188	0.0195821	0.301431	WNT2BB, FLT4, PTGS1, SOX4A, DRL, TAL1, DACT1, TBX5A, KDRL, GATA5, ZIC4, TWIST3, NKX2.5, ZFPM1, FGFRL1B, KLF4, HBAE1	963	94	9822	1.84457	0.999998	25.5814
ZFIN_ANATOMY	hypothalamus	32	2.01765	0.0202559	0.303132	HCRT, CADM4, POU3F3A, FGF17, TCF7L1A, SHHA, TH, GRIA4A, SCN1BA, OTPB, CNR1, ENTPD3, NR4A2A, OTX1B, PVRL1B, TH2, MCHR1B, NR5A1A, CREB1, EMX2, ZGC:92432, ZGC:110343, FOXB1.2, CYP2J25, DACT1, COL14A1, FOXB1.1, P2RX1, MAPK15, MPPED2, NR5A2, YWHAG1	963	217	9822	1.50406	0.999998	26.3418
ZFIN_ANATOMY	floor plate neural tube	6	0.37831	0.0202936	0.296943	IGF2B, EAF1, SHHA, FRZB, ENG2A, NTN1B	963	17	9822	3.59978	0.999998	26.3842
ZFIN_ANATOMY	blood vessel endothelial cell	7	0.441362	0.0204591	0.292566	CYP1A, KDRL, FOXC1A, FLT4, ESAMA, SOX7, DDA1	963	23	9822	3.10416	0.999999	26.5698
ZFIN_ANATOMY	forebrain neural keel	16	1.00883	0.0209564	0.292309	HER4.2, CHD, CSRNP1B, EFNB3B, CYP26A1, PDGFAA, SIX3A, HER6, SLC9A3R1, OTPB, SOX1A, ZIC4, MPPED2, RASSF8B, PAX6A, OTX1B	963	87	9822	1.87575	0.999999	27.1248
ZFIN_ANATOMY	lateral line ganglion	15	0.945776	0.0223593	0.302432	ESRRB, GPX4B, VIM, ZGC:65870, LINGO1B, ATP1B1B, GRIA4A, TMEM178, PRR15LA, NDRG4, GSNA, CLIC5, SV2B, YWHAG1, KLF4	963	80	9822	1.91238	1	28.6695
ZFIN_ANATOMY	optic stalk	13	0.819672	0.0224892	0.297876	NR5A1A, ATP1A1A.3, SHHA, PDGFAA, HER6, SLIT2, SC:D411, OTPB, SI:DKEY-204A24.2, ROBO1, FAM84A, IGFBP3, LMO4A	963	65	9822	2.03988	1	28.8109
ZFIN_ANATOMY	presumptive dorsal mesoderm	4	0.252207	0.0242494	0.31119	CHD, FGF17, SHHA, FRZB	963	7	9822	5.82822	1	30.7022
ZFIN_ANATOMY	retinal inner plexiform layer	4	0.252207	0.0242494	0.31119	PVRL1A, SCN1BA, SLIT2, OLFM1A	963	7	9822	5.82822	1	30.7022
ZFIN_ANATOMY	lens placode	9	0.567465	0.0243265	0.306145	PTPRK, SC:D411, SH3BP4A, TRPM7, FIGN, SOX1A, PDSS1, TRMT61A, HMX4	963	37	9822	2.48093	1	30.7841
ZFIN_ANATOMY	presumptive mesoderm	6	0.37831	0.0258901	0.316578	DLC, TBX6, MYOD1, CHD, DACT1, HER1	963	18	9822	3.39979	1	32.4229
ZFIN_ANATOMY	gut	69	4.35057	0.0263228	0.315232	CHURC1, ZGC:56116, LMO7A, PDLIM7, DEF, CDX4, PPARG, ATP1A1A.3, PTGS1, PDLIM2, SELENBP1, CTCF, SPINT1B, CLDN7B, BAXB, NOS2B, GATA5, PLOD3, FBXO25, LGALS2A, AGPAT3, GPX1A, GLI2A, PTPRK, ARFIP2B, GPX4B, PWP2H, SLC9A3R1, DLC, ACVR2A, CYP1A, CLIC5, ZGC:110137, ZGC:77702, FGFRL1B, A2ML, ACAA1, IGF2B, MIBP2, SHHA, ZGC:85939, ALDOB, TH, MST1, ZGC:55461, PTH2, ZGC:114188, ZGC:113054, ZGC:101540, RNASEL3, …	963	552	9822	1.27492	1	32.8699
ZFIN_ANATOMY	retinal ganglion cell layer	42	2.64817	0.0266322	0.312734	HCCS, CADM4, PDLIM7, VIM, CACNA1AA, BCAM, MEIS1, GRIA4A, SCN1BA, DCHS1, KCNIP3, GRIN2AB, ZGC:63577, NDRG4, GSNA, PIKFYVE, RARAA, PAX6A, PVRL1A, SNCGB, PVRL1B, PBX1A, CDK5R1B, PCP4A, GNB1L, ISL2B, CREB1, LINGO1B, ATP6V1H, CYP26A1, MEIS2.2, NRIP1B, ZGC:65894, SNAP25A, BNC2, ZGC:92772, ZGC:66299, FAM84A, ZGC:112072, TMTC4, YWHAG1, OLFM1A	963	309	9822	1.38632	1	33.1879
ZFIN_ANATOMY	eminentia thalami	3	0.189155	0.0268779	0.309718	TH, EOMESA, NR4A2A	963	3	9822	10.1994	1	33.4395
ZFIN_ANATOMY	primary neuron	15	0.945776	0.0271856	0.307402	ONECUTL, VIM, UGCG, DLC, TSC22D1, CDKN1C, OTPB, GSNA, RAB14, MPPED2, EFNA1B, NR5A2, YWHAG1, ZGC:85869, ZGC:101606	963	82	9822	1.86574	1	33.7533
ZFIN_ANATOMY	neuroectoderm	11	0.693569	0.0309591	0.336825	HER4.2, FOXB1.2, CHD, DACT1, ZEB2A, CDX4, ZIC4, SHHA, PAX6A, CYP26A1, CDX1A	963	53	9822	2.11685	1	37.4903
ZFIN_ANATOMY	optic tectum	104	6.55738	0.0310224	0.332022	HCCS, LMO7A, CADM4, PDLIM7, C3ORF58A, PDLIM2, YWHAQB, EIF4EBP3, SLC25A22, GRID2, CHRNA6, PVRL1B, HER4.2, PTPRK, PCP4A, GPX4B, PTPRN2, EMX2, SOX4A, HER6, PWP2H, RNASEH2B, DLC, EIF2S1, ZGC:110137, TPST1, CDV3, MIBP2, EFNB3B, ZGC:101814, ALDOB, ZGC:85939, AHCTF1, CNTFR, PDSS1, MEIS1, TAL1, ZGC:63577, RARAA, NPM1, ADRA2C, SELT1A, SCARB2, OTX1B, NAA15B, HELLS, ZGC:101606, ONECUTL, ISL2B, ESRRB, PIF1, …	963	884	9822	1.19993	1	37.5513
ZFIN_ANATOMY	endocardium	5	0.315259	0.0318299	0.33383	TAL1, WNT2BB, KDRL, GATA5, LMO4A	963	13	9822	3.92284	1	38.3243
ZFIN_ANATOMY	ventral telencephalon	10	0.630517	0.0320543	0.330619	OTPB, MCHR1B, CADM4, CREB1, TH, GRID2, PAX6A, EOMESA, GRIA4A, NR4A2A	963	46	9822	2.21726	1	38.5375
ZFIN_ANATOMY	intestine	30	1.89155	0.0322125	0.326956	LMO7A, ALPI, PDLIM7, ALDOB, AHCTF1, PDLIM2, ABCG2A, YWHAQB, RNASEL3, KRAS, TLR18, CCR12.2, GATA5, SLC2A2, PIKFYVE, SLC8A1B, GNRHR4, CTSL.1, AQP10A, ST8SIA7.1, CCNH, CDK7, EGFRA, NRAS, CYP1A, NR1I2, EAF1, ST8SIA6, FABP2, ST3GAL5L	963	208	9822	1.47106	1	38.6874
ZFIN_ANATOMY	pretectum	9	0.567465	0.0326075	0.325371	PCP4A, CADM4, CNR1, SHHA, TH, PAX6A, CHRNA6, NR4A2A, SEMA3AA	963	39	9822	2.3537	1	39.0603
ZFIN_ANATOMY	midbrain hindbrain boundary	33	2.08071	0.0340982	0.33272	LMO7A, PDLIM7, VIM, AHCTF1, SIX3A, BCAM, LRRTM4L2, SERPINE2, CYP26B1, RASSF8B, PAX6A, HHIP, NR4A2A, GLI2A, FANCC, PCP4A, CSRNP1B, TRPM7, PTPRN2, PTF1A, SOX4A, HER6, SLC9A3R1, MCM5, NRIP1B, EFNA3B, FOXB1.1, COL14A1, CA8, HSPB1, SGCD, MPPED2, ENG2A	963	235	9822	1.43225	1	40.4482
ZFIN_ANATOMY	trunk musculature	13	0.819672	0.0343864	0.330261	PDLIM7, CCNH, CKMB, WT1A, CDK7, YWHAQB, NRAS, CYP2J25, TFA, KRAS, CKMT2, DMD, ATP5H	963	69	9822	1.92162	1	40.7132
ZFIN_ANATOMY	basal plate midbrain region	38	2.39596	0.0344363	0.326009	CADM4, SHHA, RC3, SC:D0348, SI:DKEY-175C11.1, ZGC:100906, KCNIP3, TAL1, UNC5B, NDRG4, MAP1LC3B, ROBO1, GSNA, SI:CH211-170D8.2, OTX1B, NR4A2A, SNCGB, ZGC:101606, HER4.2, CDK5R1B, NPB, ONECUTL, NKX1.2LB, ESRRB, EMX2, LINGO1B, ZGC:110088, PRDM8, CDKN1C, FOXB1.1, SALL4, SC:D0343, NR2F1A, MAPK15, RAB14, MPPED2, VAMP1, YWHAG1	963	279	9822	1.38916	1	40.7589
ZFIN_ANATOMY	trigeminal ganglion	19	1.19798	0.0353576	0.328618	HER4.2, PCP4A, SCN1A, ESRRB, VIM, ADCYAP1A, GRIA4A, SCN1BA, YWHAQB, CDKN1C, PLCB3, NDRG4, RAB14, HSPB1, ENTPD3, CHRNA6, NR5A2, YWHAG1, OLFM1A	963	117	9822	1.65631	1	41.5979
ZFIN_ANATOMY	torus lateralis	4	0.252207	0.0360175	0.329159	PCP4A, MCHR1B, CADM4, ADRA2C	963	8	9822	5.09969	1	42.1919
ZFIN_ANATOMY	preoptic area	9	0.567465	0.0373915	0.334986	TH2, PCP4A, OTPB, CNR1, CREB1, SHHA, TH, GRIA4A, NR4A2A	963	40	9822	2.29486	1	43.4107
ZFIN_ANATOMY	fin	20	1.26103	0.037432	0.330893	GLUD1B, GNB1L, CCNH, MXRA8A, SHHA, HGD, UBA5, CDK7, TCF7L2, YWHAQB, EGFRA, TGFB2, INHBB, ANGPTL7, COL9A1, ID1, BNC2, ERBB3A, LMO4A, TYRP1B	963	126	9822	1.61895	1	43.4463
ZFIN_ANATOMY	intestinal bulb	30	1.89155	0.0400221	0.345159	NDUFB4, SLC5A1, ALDOB, PPARG, MST1, ESD, AHCTF1, ZGC:101540, BAG5, SULT2ST1, AGXT2L1, GATA5, NEU3.2, CDX1A, BPNT1, ATP5H, NT5E, ALDH9A1A, RRP12, ARFIP2B, COX4I1, ZGC:100918, RDH1, FBL, TMEM49, ZGC:110409, PNP4B, NR1I2, ZGC:91909, FABP2, DPYD	963	212	9822	1.44331	1	45.6777
ZFIN_ANATOMY	angioblastic mesenchymal cell	5	0.315259	0.0411993	0.349014	TAL1, KDRL, ESAMA, SOX7, ZFPM2B	963	14	9822	3.64263	1	46.6645
ZFIN_ANATOMY	brain	118	7.4401	0.044292	0.365628	MKRN1, SLC9A5, PTGS1, UNC5B, MC1R, ROBO1, SLC2A2, PCP4A, GNB1L, PTPRN2, FMR1, ZGC:103685, HER6, PDYN, CX52.6, NUMBL, DLC, CYP2J25, CYP1A, NDEL1B, ZGC:92772, HSPB1, NGB, ADD1, SCN1A, ACHE, PANX1, ADORA2B, EFNB3B, RASGEF1BB, OTPB, KRAS, LHX1A, NCAPG2, NDRG4, ADRA2C, ADRA2B, SLC8A1B, MEPCE, TRPC1, CA10A, BHLHE22, ESRRB, SCD, MAPTA, ATM, LAMA1, GCM2, NR1I2, ST8SIA6, ARF1, EAF1, ZIC4, MTOR, ZGC:110201…	963	1030	9822	1.16847	1	49.1778
ZFIN_ANATOMY	inner ear	12	0.75662	0.0495396	0.395104	CYP1A, WNT2BB, SI:DKEY-204A24.2, CTBP2, COL14A1, UNC5B, ALDH1A3, PIKFYVE, HSPB1, IGFBP3, NTN2, ADD1	963	65	9822	1.88296	1	53.1911
ZFIN_ANATOMY	hematopoietic stem cell	4	0.252207	0.050175	0.394508	TAL1, KDRL, PTGER4A, ABCG2A	963	9	9822	4.53306	1	53.6565
ZFIN_ANATOMY	internal cellular layer	4	0.252207	0.050175	0.394508	CADM4, CREB1, TH, GRIA4A	963	9	9822	4.53306	1	53.6565
ZFIN_ANATOMY	keratinocyte	3	0.189155	0.0502826	0.390687	CHURC1, CYP1A, TP63	963	4	9822	7.64953	1	53.7349
ZFIN_ANATOMY	trabecula cranii	3	0.189155	0.0502826	0.390687	EMILIN1B, RUNX2B, NOG3	963	4	9822	7.64953	1	53.7349
ZFIN_ANATOMY	trunk	14	0.882724	0.0503529	0.386726	CSRNP1B, VGLL2B, CYP26A1, MEIS1, CALCRLA, COL14A1, DACT1, UNC5B, FREM3, CCBE1, PIKFYVE, NDEL1B, PAX8, B4GALT5	963	81	9822	1.76286	1	53.786
ZFIN_ANATOMY	presumptive segmental plate	10	0.630517	0.05146	0.389111	DLC, HER4.2, FOXB1.2, TBX6, TSC22D2, FOXC1A, HER1, HER6, MEIS1, SNAI1A	963	50	9822	2.03988	1	54.5844
ZFIN_ANATOMY	glomerular layer	5	0.315259	0.0519593	0.387828	CADM4, CNR1, CREB1, TH, GRIA4A	963	15	9822	3.39979	1	54.9402
ZFIN_ANATOMY	floor plate	28	1.76545	0.0530662	0.390137	IGF2B, CADM4, ALPI, PDLIM7, C3ORF58A, SHHA, CETN2, NOG1, CALR, BAG5, SH3BP4A, DMD, PLOD3, GUCY1A3, RASSF8B, FN1, NTN1B, MAPTA, SCINLB, FRZB, SLC9A3R1, FBL, C21ORF59L, MAPK15, METRNL, FAM84A, LDLRAP1A, CYB5D1	963	200	9822	1.42791	1	55.7199
ZFIN_ANATOMY	immature eye	79	4.98108	0.0532663	0.387152	HCCS, ATP1A1A.5, CADM4, LMO7A, ATP1A1A.3, CTCF, OGDH, EIF4EBP3, UNC5B, PAX6A, CHRNA6, ATP5H, LMO4A, KPNB3, PTPRK, WNT2BB, GNB1L, TRPM7, CCNH, GPX4B, COX4I1, PWP2H, RNASEH2B, MCM5, NUMBL, NOC2L, MYCN, EFNA3B, DLC, PPM1G, DACT1, TBX5A, TNFAIP8L2B, RHOUB, EIF2S1, CLIC5, BTG3, ZGC:110137, HSPB1, ZGC:63976, ZGC:77702, TPST1, CDV3, MIBP2, EFNB3B, ZGC:101814, ZGC:85939, ALDOB, ZGC:55461, AHCTF1, PTH2, Z…	963	668	9822	1.20621	1	55.8595
ZFIN_ANATOMY	lens vesicle	45	2.83733	0.0560998	0.399186	HCCS, ATP1A1A.5, NDUFB4, LMO7A, HAX1, ARL4CA, PDLIM7, CSNK1G2A, ATP1A1A.3, AP2M1B, STK35, HK2, GGT1, RC3, BCAM, GADD45AB, OGDH, YWHAQB, TGFB2, GSS, SC:D411, SOX1A, ELOVL4B, HMOX1, PAX6A, SELT1A, PVRL1A, CRYGM2D1, MAF, PTPRK, TRPM7, CRYGM2D10, TRMT61A, VASP, LAMA1, COL14A1, SALL4, NRL, LIM2.1, HSPB1, LAMC1, FGFRL1B, PERP, CRYBA4, HMX4, NEU4	963	354	9822	1.29653	1	57.7926
ZFIN_ANATOMY	midbrain neural keel	20	1.26103	0.063266	0.433927	HER4.2, CHD, TCF7L1A, CYP26A1, HER6, SLC9A3R1, MEIS1, EIF4EBP3, FOXB1.2, ZGC:76867, SALL4, ZIC4, NR2F1A, SI:CH211-170D8.2, RASSF8B, LDLRAP1A, ENG2A, OTX1B, ZGC:101606, GLI2A	963	134	9822	1.5223	1	62.3349
ZFIN_ANATOMY	ovary	35	2.20681	0.0636116	0.431478	IGF2B, PTGS1, PAQR8, YWHAQB, BOKA, BAXB, KRAS, NOS2B, TLR18, RARAA, PIKFYVE, PIWIL2, ADRA2C, ADRA2B, SLC8A1B, GNRHR4, PBX1A, ST8SIA7.1, CCNH, WT1A, CYP26A1, MBNL2, CDK7, MCM5, NUMBL, EGFRA, BMF2, INHBB, NRAS, CYP2J25, CYP1A, ST8SIA6, BNC2, ZNF711, FGFRL1B	963	266	9822	1.34202	1	62.5419
ZFIN_ANATOMY	peripheral nervous system	5	0.315259	0.0640953	0.429797	SNAP25A, COL14A1, DBH, YWHAG1, OLFM1A	963	16	9822	3.18731	1	62.83
ZFIN_ANATOMY	endoderm	17	1.07188	0.0648703	0.429645	GLUD1B, PTH2R, ARL4CA, CDX4, SHHA, CYP26A1, MCM5, MYCN, SALL4, GATA5, FREM3, RARAA, COL7A1L, FGFRL1B, NR5A2, LMO4A, BMP6	963	109	9822	1.59073	1	63.2872
ZFIN_ANATOMY	rhombomere 4	12	0.75662	0.0651259	0.426873	OTPB, EPHA7, ESRRB, EFNB3B, ZIC4, CYP26B1, RARAA, COL7A1L, NOG2, YWHAG1, NTN2, GLI2A	963	68	9822	1.79989	1	63.4368
ZFIN_ANATOMY	neural keel	16	1.00883	0.0665172	0.429845	GLUD1B, ZGC:66433, CDX4, CYP26A1, MDKA, FOXB1.2, OTPB, UNC5B, RARAA, MPPED2, PAX6A, TWIST3, CDX1A, NR5A2, OTX1B, NTN1B	963	101	9822	1.61574	1	64.2415
ZFIN_ANATOMY	retinal outer plexiform layer	4	0.252207	0.0665986	0.42628	PTF1A, CX52.6, SCN1BA, OLFM1A	963	10	9822	4.07975	1	64.288
ZFIN_ANATOMY	amacrine cell	7	0.441362	0.0671879	0.425277	GNB1L, TH, PAX6A, CHRNA6, YWHAG1, MEIS1, MEIS2.2	963	30	9822	2.37985	1	64.6234
ZFIN_ANATOMY	otic vesicle	83	5.23329	0.0706404	0.438064	ATP1A1A.5, LMO7A, PDLIM7, ATP1A1A.3, PDLIM2, BCAM, CLDN7B, NOG3, YWHAQB, TGFB2, CALRL2, PLCB3, UNC5B, SH3BP4A, HSF1, SERPINE2, PLOD3, TBX2A, CCBE1, SLC25A22, LMO4A, GLULB, ARFIP2B, WNT2BB, GPX4B, EMX2, ZGC:92432, SCINLB, HER6, SLC9A3R1, PRR15LA, CYP1A, SI:DKEY-204A24.2, CA8, RHOUB, LAMC1, YWHAG1, HMX3, CALUB, TPST1, ALPI, HS3ST2, TCF7L1A, CSNK1G2A, PTH2, SOX7, GRIA4A, MEIS1, ANGPTL7, COL9A1, ALDH…	963	716	9822	1.18233	1	66.5299
ZFIN_ANATOMY	dopaminergic neuron	3	0.189155	0.0784376	0.470066	TH2, TH, NR4A2A	963	5	9822	6.11963	1	70.4886
ZFIN_ANATOMY	epidermal basal stratum	3	0.189155	0.0784376	0.470066	SHHA, TP63, PERP	963	5	9822	6.11963	1	70.4886
ZFIN_ANATOMY	dorsal entopeduncular nucleus of ventral telencephalon	3	0.189155	0.0784376	0.470066	PCP4A, MCHR1B, CREB1	963	5	9822	6.11963	1	70.4886
ZFIN_ANATOMY	hindbrain neural plate	23	1.45019	0.0792069	0.469506	HER4.2, CYP26A1, CNTFR, GPD1B, HER6, SLC9A3R1, MEIS1, EIF4EBP3, OTPB, SALL4, ZIC6, OLIG3, CA8, SOX1A, ZIC4, SI:CH211-170D8.2, CYP26B1, NDEL1B, RARAA, COL7A1L, MPPED2, PAX6A, SCARB2	963	164	9822	1.4304	1	70.8545
ZFIN_ANATOMY	tegmentum	58	3.657	0.0810231	0.473533	MKRN1, LMO7A, CADM4, PDLIM7, PDLIM2, RC3, BCAM, SC:D0348, KCNIP3, UNC5B, ROBO1, MAP1LC3B, PAX6A, NR4A2A, SNCGB, PVRL1B, HER4.2, CDK5R1B, PTPRK, PCP4A, NKX1.2LB, EMX2, ATP1B1B, LINGO1B, PRDM8, SC:D0343, RAB14, VAMP1, YWHAG1, PFKFB4L, SHHA, PTH2, CNTFR, ZGC:100906, SI:DKEY-175C11.1, GRIA4A, TAL1, ZGC:63577, FIGN, CNR1, GSNA, SI:CH211-170D8.2, GNRHR4, OTX1B, ZGC:101606, NPB, ONECUTL, ESRRB, ZGC:1100…	963	485	9822	1.21972	1	71.7017
ZFIN_ANATOMY	rhombomere 2	9	0.567465	0.0840092	0.482436	OTPB, EPHA7, ESRRB, CNR1, MAPTA, CYP26B1, NOG2, YWHAG1, MYCN	963	47	9822	1.95307	1	73.0448
ZFIN_ANATOMY	ethmoid cartilage	4	0.252207	0.0851217	0.483229	CHURC1, CYP26B1, RUNX2B, NOG3	963	11	9822	3.70886	1	73.5298
ZFIN_ANATOMY	dorsal telencephalon	6	0.37831	0.0912117	0.504279	MCHR1B, LHX1A, CNR1, CREB1, EMX2, OTX1B	963	25	9822	2.44785	1	76.0436
ZFIN_ANATOMY	prechordal plate	9	0.567465	0.0926139	0.505964	CHD, EPHA7, DACT1, CSRNP1B, SHHA, NOG1, FRZB, OTX1B, LOXL5B	963	48	9822	1.91238	1	76.5899
ZFIN_ANATOMY	kidney	30	1.89155	0.0970296	0.519248	IGF2B, PANX1, TH, PTGS1, ABCG2A, BOKA, BAXB, KRAS, NOS2B, CCR12.2, SLC2A2, ADRA2B, SLC8A1B, CTSL.1, EPO, TH2, AQP10A, CCNH, TRPM7, WT1A, CDK7, NUMBL, EGFRA, NRAS, CYP1A, CYP2J25, EAF1, ST8SIA6, EOMESA, ST3GAL5L	963	231	9822	1.32459	1	78.2354
CNE Peaks: Biological Process
Category	Term	Count	%	PValue	Genes	List Total	Pop Hits	Pop Total	Fold Enrichment	Bonferroni	Benjamini	FDR
GOTERM_BP_FAT	GO:0045449~regulation of transcription	31	14.6919	0.000847635	IRX5A, E2F4, FOXA2, ZGC:91944, MEF2CB, SI:CH211-216L23.1, ARX, OTX5, PAX2B, ATF4B1, GATA3, SND1, GATAD2A, NR2F5, SAP30L, LMX1B.1, NR2F2, FOXD1, DMBX1B, OTX1B, SMAD3B, BHLHE22, L3MBTL2, TBX4, WT1A, GRO1, PROX1, PBX3B, FEZF2, HEYL, ZFPM1	116	1097	7504	1.82806	0.323569	0.323569	1.19994
GOTERM_BP_FAT	GO:0006355~regulation of transcription, DNA-dependent	23	10.9005	0.00619158	IRX5A, SMAD3B, E2F4, FOXA2, MEF2CB, ZGC:91944, TBX4, WT1A, PBX3B, ARX, OTX5, ATF4B1, PAX2B, GATA3, SND1, HEYL, GATAD2A, NR2F5, NR2F2, LMX1B.1, DMBX1B, FOXD1, OTX1B	116	822	7504	1.81005	0.942914	0.761073	8.46208
GOTERM_BP_FAT	GO:0051252~regulation of RNA metabolic process	23	10.9005	0.00702977	IRX5A, SMAD3B, E2F4, FOXA2, MEF2CB, ZGC:91944, TBX4, WT1A, PBX3B, ARX, OTX5, ATF4B1, PAX2B, GATA3, SND1, HEYL, GATAD2A, NR2F5, NR2F2, LMX1B.1, DMBX1B, FOXD1, OTX1B	116	831	7504	1.79045	0.96131	0.661779	9.55503
GOTERM_BP_FAT	GO:0021872~generation of neurons in the forebrain	3	1.4218	0.0116997	FEZF2, LEF1, PROX1	116	11	7504	17.6426	0.995597	0.742399	15.4256
GOTERM_BP_FAT	GO:0021879~forebrain neuron differentiation	3	1.4218	0.0116997	FEZF2, LEF1, PROX1	116	11	7504	17.6426	0.995597	0.742399	15.4256
GOTERM_BP_FAT	GO:0006350~transcription	15	7.109	0.0256467	E2F4, SMAD3B, MEF2CB, SI:CH211-216L23.1, ARX, FEZF2, PAX2B, ATF4B1, GATA3, SND1, HEYL, SAP30L, ZFPM1, NR2F5, NR2F2	116	516	7504	1.88051	0.999994	0.908871	30.9174
GOTERM_BP_FAT	GO:0001655~urogenital system development	4	1.89573	0.0294581	OSR1, JAG2, WT1A, NPHS1L	116	44	7504	5.88088	0.999999	0.899477	34.6664
GOTERM_BP_FAT	GO:0001822~kidney development	4	1.89573	0.0294581	OSR1, JAG2, WT1A, NPHS1L	116	44	7504	5.88088	0.999999	0.899477	34.6664
GOTERM_BP_FAT	GO:0030900~forebrain development	4	1.89573	0.0408312	FEZF2, ZIC2A, LEF1, PROX1	116	50	7504	5.17517	1	0.935782	44.7593
GOTERM_BP_FAT	GO:0007423~sensory organ development	8	3.79147	0.0420215	REREA, DFNA5, ZIC2A, NFYC, IGF1RA, OTX1B, MAB21L2, CDH4	116	210	7504	2.46437	1	0.915739	45.7272
GOTERM_BP_FAT	GO:0048793~pronephros development	3	1.4218	0.0637352	OSR1, JAG2, WT1A	116	27	7504	7.18774	1	0.965725	60.8407
GOTERM_BP_FAT	GO:0021536~diencephalon development	3	1.4218	0.0722941	FEZF2, ZIC2A, LEF1	116	29	7504	6.69203	1	0.96855	65.6398
GOTERM_BP_FAT	GO:0048839~inner ear development	4	1.89573	0.0801706	REREA, DFNA5, IGF1RA, OTX1B	116	66	7504	3.92059	1	0.96987	69.5673
GOTERM_BP_FAT	GO:0043583~ear development	4	1.89573	0.0830313	REREA, DFNA5, IGF1RA, OTX1B	116	67	7504	3.86207	1	0.964208	70.8873
GOTERM_BP_FAT	GO:0007219~Notch signaling pathway	3	1.4218	0.0857742	APH1B, HEYL, JAG2	116	32	7504	6.06466	1	0.958419	72.1028
GOTERM_BP_FAT	GO:0007010~cytoskeleton organization	5	2.36967	0.0903815	CAP2, ZGC:162576, DIAPH2, CNN2, PROX1	116	111	7504	2.91395	1	0.955813	74.0388
CNE Peaks: ZFIN anatomy
Category	Term		Count	%	PValue	Benjamini	Genes	List Total	Pop Hits	Pop Total	Fold Enrichment	Bonferroni	FDR
ZFIN_ANATOMY	midbrain neural rod	0.673488	8	3.79147	4.01e-06	0.00119	BHLHE22, JAG2, ZIC2A, NR2F2, LMX1B.1, OTX1B, DMBX1B, MAB21L2	135	49	9822	11.8785	0.0011893	0.00534588
ZFIN_ANATOMY	forebrain	7.22969	20	9.47867	8.97e-05	0.0132	MIDN, BHLHE22, EXOSC6, APH1B, JAG2, POLA1, SOX5, ZIC2A, LEF1, ZIC1, PRDM8, ARX, FEZF2, ROBO4, CNN2, DNTTIP2, NR2F5, NR2F2, OTX1B, FANCC	135	526	9822	2.76637	0.0262851	0.119592
ZFIN_ANATOMY	neural plate	7.24343	19	9.00474	0.000279	0.0273	MIDN, BHLHE22, FOXA2, LRRC4.1, NOC3L, C10ORF11, ZIC2A, ZIC1, RNASEH2B, PRDM8, ARX, FEZF2, ZIC6, ROBO4, DNTTIP2, NR2F5, LMX1B.1, TMTC4, OTX1B	135	527	9822	2.62307	0.0796198	0.372037
ZFIN_ANATOMY	spinal cord	13.6072	28	13.2701	0.00033	0.0242	MIDN, IRX5A, LMO1, FOXA2, LRRC4.1, EVLA, JAG2, CACNA1AA, POLA1, ZIC1, PRDM13, PAX2B, GATA3, ROBO4, CNN2, NR2F5, SPATA6, NR2F2, DMBX1B, FANCC, BHLHE22, ZIC2A, PROX1, PRDM8, REREA, EFNA3B, HEYL, MAB21L2	135	990	9822	2.05773	0.093456	0.439809
ZFIN_ANATOMY	presumptive diencephalon	1.40195	8	3.79147	0.000473	0.0277	ARX, FEZF2, MIDN, LMO1, FOXA2, ZIC2A, ZIC1, OTX1B	135	102	9822	5.70632	0.131135	0.6295
ZFIN_ANATOMY	ventricular zone	4.54948	14	6.63507	0.000574	0.028	POLA1, RNASEH2B, ARX, PRDM8, ARHGAP29B, FEZF2, ZGC:92242, HEYL, ROBO4, CNN2, DNTTIP2, NR2F5, NR2F2, SHCBP1	135	331	9822	3.07727	0.156789	0.763206
ZFIN_ANATOMY	midbrain neural keel	1.84178	8	3.79147	0.00235	0.0949	IRX5A, JAG2, ZIC2A, NR2F2, ZIC1, OTX1B, DMBX1B, MAB21L2	135	134	9822	4.34362	0.502401	3.08689
ZFIN_ANATOMY	hypothalamus	2.98259	10	4.73934	0.00285	0.101	ARX, ARHGAP29B, FEZF2, LMO1, ZGC:92242, LEF1, OTX1B, PROX1, GDNF, PARK7	135	217	9822	3.35279	0.571733	3.73797
ZFIN_ANATOMY	hindbrain	15.985	28	13.2701	0.0037	0.115	MIDN, IRX5A, LMO1, LRRC4.1, APH1B, EVLA, JAG2, POLA1, ZIC1, GDNF, PRDM13, GATA3, ZGC:92242, ROBO4, NR2F5, LMX1B.1, NR2F2, DMBX1B, OTX1B, BHLHE22, EXOSC6, ZIC2A, PROX1, PRDM8, EFNA3B, ARHGAP29B, DNTTIP2, MAB21L2	135	1163	9822	1.75164	0.667208	4.82258
ZFIN_ANATOMY	basal plate midbrain region	3.83476	11	5.21327	0.0048	0.133	PRDM8, MIDN, LMO1, LRRC4.1, GATA3, ZGC:92242, JAG2, ROBO4, NR2F5, NR2F2, OTX1B	135	279	9822	2.8685	0.760564	6.21995
ZFIN_ANATOMY	optic vesicle	5.99267	14	6.63507	0.00649	0.161	BMP7B, BHLHE22, NOC3L, ZIC2A, VCANA, EFNA3B, FEZF2, OTX5, GATA3, DNTTIP2, NR2F5, OTX1B, MAB21L2, SHCBP1	135	436	9822	2.33619	0.855289	8.31757
ZFIN_ANATOMY	diencephalon	11.9166	22	10.4265	0.00673	0.154	MIDN, DFNA5, IRX5A, LMO1, BHLHE22, NOC3L, EVLA, JAG2, ZIC2A, LEF1, VCANA, ZIC1, PROX1, PRDM8, ARX, ARHGAP29B, FEZF2, ROBO4, NR2F5, NR2F2, LMX1B.1, OTX1B	135	867	9822	1.84616	0.86522	8.60995
ZFIN_ANATOMY	lens placode	0.508552	4	1.89573	0.0138	0.271	MIDN, GATA3, VCANA, PROX1	135	37	9822	7.86547	0.983657	16.8742
ZFIN_ANATOMY	shield	0.948381	5	2.36967	0.0145	0.266	REREA, OSR1, ZIC2A, OTX1B, SNAI1A	135	69	9822	5.27214	0.986778	17.662
ZFIN_ANATOMY	hypoblast	0.962126	5	2.36967	0.0152	0.261	OSR1, FOXA2, EVLA, ZIC2A, SNAI1A	135	70	9822	5.19683	0.989352	18.4589
ZFIN_ANATOMY	presumptive neural retina	1.47068	6	2.8436	0.0154	0.25	EFNA3B, BMP7B, APH1B, ZIC2A, OTX1B, MAB21L2	135	107	9822	4.07975	0.990029	18.6993
ZFIN_ANATOMY	pretectum	0.536042	4	1.89573	0.0159	0.244	IRX5A, ZIC2A, PROX1, GDNF	135	39	9822	7.46211	0.991344	19.2143
ZFIN_ANATOMY	pronephric mesoderm	0.577276	4	1.89573	0.0193	0.276	MDH1B, OSR1, JAG2, WT1A	135	42	9822	6.9291	0.996982	22.949
ZFIN_ANATOMY	alar plate midbrain region	5.44288	12	5.6872	0.0194	0.264	EFNA3B, NOC3L, POLA1, ZIC2A, DNTTIP2, NR2F2, OTX1B, RNASEH2B, MAB21L2, PARK7, ETFA, SHCBP1	135	396	9822	2.20471	0.997018	22.9905
ZFIN_ANATOMY	presumptive telencephalon	1.07208	5	2.36967	0.0217	0.278	ARX, FEZF2, ZIC2A, ZIC1, OTX1B	135	78	9822	4.66382	0.998536	25.4138
ZFIN_ANATOMY	midbrain	12.7825	21	9.95261	0.0269	0.32	IRX5A, BHLHE22, FOXA2, EXOSC6, LRRC4.1, APH1B, JAG2, POLA1, ZIC2A, LEF1, ZIC1, PRDM8, EFNA3B, ARHGAP29B, ROBO4, DNTTIP2, NR2F2, LMX1B.1, DMBX1B, OTX1B, MAB21L2	135	930	9822	1.64287	0.999697	30.5036
ZFIN_ANATOMY	torus semicircularis	0.274893	3	1.4218	0.0299	0.336	PMCH, DMBX1B, GDNF	135	20	9822	10.9133	0.999878	33.3013
ZFIN_ANATOMY	tegmentum	6.66616	13	6.16114	0.033	0.352	MIDN, LMO1, LRRC4.1, JAG2, PRDM13, PRDM8, ARHGAP29B, GATA3, ZGC:92242, ROBO4, NR2F5, NR2F2, OTX1B	135	485	9822	1.95015	0.999953	36.0863
ZFIN_ANATOMY	neuroectoderm	0.728467	4	1.89573	0.0355	0.36	FEZF2, FOXA2, ZIC2A, ZIC1	135	53	9822	5.49099	0.999978	38.2271
ZFIN_ANATOMY	semicircular canal	0.302382	3	1.4218	0.0357	0.351	DFNA5, BMP7B, SLC15A2	135	22	9822	9.92121	0.99998	38.4435
ZFIN_ANATOMY	gut	7.58705	14	6.63507	0.038	0.358	FOXA2, SLC15A2, SOX5, JAG2, PROX1, GDNF, IGF2A, PARK7, REREA, OSR1, GDF11, DNTTIP2, IGF1RA, CNN2	135	552	9822	1.84525	0.99999	40.3658
ZFIN_ANATOMY	neural tube	9.22266	16	7.58294	0.0397	0.359	IRX5A, LMO1, BHLHE22, FOXA2, ZIC2A, POLA1, ZIC1, PROX1, PRDM8, GATA3, HEYL, ROBO4, HAPLN1A, SPATA6, OTX1B, MAB21L2	135	671	9822	1.73486	0.999994	41.7428
ZFIN_ANATOMY	dorsal telencephalon	0.343616	3	1.4218	0.0452	0.388	FEZF2, OTX1B, GDNF	135	25	9822	8.73067	0.999999	46.0303
ZFIN_ANATOMY	ventral thalamus	0.357361	3	1.4218	0.0485	0.399	ARX, ZIC2A, OTX1B	135	26	9822	8.39487	1	48.4932
ZFIN_ANATOMY	presumptive brain		3	1.4218	0.0485	0.399	ZIC2A, ZIC1, OTX1B	135	26	9822	8.39487	1	48.4932
ZFIN_ANATOMY	midbrain hindbrain boundary neural rod		3	1.4218	0.0519	0.41	PAX2B, LEF1, LMX1B.1	135	27	9822	8.08395	1	50.9116
ZFIN_ANATOMY	axial mesoderm		4	1.89573	0.0525	0.403	FOXA2, ZGC:112372, ZIC2A, SNAI1A	135	62	9822	4.69391	1	51.2733
ZFIN_ANATOMY	lens vesicle		10	4.73934	0.0529	0.396	MIDN, MDH1B, SUCLG2, GATA3, EVLA, DNAJB6B, VCANA, DNTTIP2, PROX1, MAB21L2	135	354	9822	2.05524	1	51.5706
ZFIN_ANATOMY	eye		17	8.05687	0.0544	0.396	CRYGS1, SLC15A2, POLA1, GRO1, PROX1, RNASEH2B, GDNF, GRK1B, IGF2A, PARK7, EFNA3B, OSR1, IGF1RA, LMX1B.1, MAB21L2, FANCC, ETFA	135	761	9822	1.62529	1	52.6114
ZFIN_ANATOMY	optic tectum		19	9.00474	0.0551	0.39	LMO1, EXOSC6, NOC3L, POLA1, ZIC2A, RNASEH2B, GDNF, PARK7, EFNA3B, ARHGAP29B, GATA3, ROBO4, DNTTIP2, NR2F2, DMBX1B, OTX1B, MAB21L2, SHCBP1, ETFA	135	884	9822	1.56375	1	53.0318
ZFIN_ANATOMY	lens		11	5.21327	0.061	0.414	CRYGS1, VCP, SUCLG2, EVLA, DNAJB6B, BRIP1, VCANA, DNTTIP2, PROX1, CDH4, FANCC	135	420	9822	1.9055	1	56.8445
ZFIN_ANATOMY	retinal photoreceptor layer		5	2.36967	0.0617	0.409	FEZF2, MDH1B, OTX5, AANAT2, NR2F2	135	109	9822	3.33741	1	57.2434
ZFIN_ANATOMY	renal glomerulus		2	0.947867	0.0917	0.538	OSR1, WT1A	135	7	9822	20.7873	1	72.29
ZFIN_ANATOMY	cerebellum		8	3.79147	0.0922	0.531	LMO1, NOC3L, JAG2, POLA1, ZIC2A, DNTTIP2, NR2F2, PARK7	135	283	9822	2.05669	1	72.5012
ZFIN_ANATOMY	medulla oblongata		3	1.4218	0.0988	0.547	LMX1B.1, DMBX1B, PARK7	135	39	9822	5.59658	1	75.0295
