# Supplementary material for: Genome Wide Analysis Reveals Zic3 Interaction with Distal Regulatory Elements of Stage Specific Developmental Genes in Zebrafish
Source: PLoS Genet. 2013 Oct 31;9(10):e1003852. doi: 10.1371/journal.pgen.1003852 (PMC3814314; doi:10.1371/journal.pgen.1003852)
Supplement: Table S3 — List of genes detected by microarray analysis (8 hpf). These genes were differentially regulated according to microarray analysis of transcriptome in Zic3 morphants and control embryos at 8 hpf. (XLS) [file pgen.1003852.s011.xls]

## Sheet: Sheet1
FCAbsolute	p-value	regulation	Genbank Acc	Gene Symbol	Unigene Descp	GO Ontology
11.8462	1.74e-06	down	BC057440	zgc:64201	Zgc:64201	molecular_function||cellular_component||biological_process
6.41087	2.58e-05	down	NM_213312	gng12	Guanine nucleotide binding protein (G protein), gamma 12a	signal transducer activity||heterotrimeric G-protein complex||plasma membrane||signal transduction||G-protein coupled receptor signaling pathway||membrane
4.70645	0.0056701	down	NM_131074	npy	Neuropeptide Y	type 2 neuropeptide Y receptor binding||neuropeptide signaling pathway||extracellular region
4.08772	1.21e-08	down	NM_001076721	zgc:152925	Zgc:152925	nucleotide binding||microtubule motor activity||ATP binding||microtubule||microtubule-based movement
3.94193	4.85e-11	down	ENSDART00000097312	LOC796572	similar to SCO cytochrome oxidase deficient homolog 1	copper ion binding||cellular copper ion homeostasis||generation of precursor metabolites and energy||respiratory chain complex IV assembly||mitochondrial inner membrane
3.17997	0.0297362	down	NM_131300	dlx4a	Distal-less homeobox gene 4a	transcription regulatory region sequence-specific DNA binding||DNA binding||sequence-specific DNA binding transcription factor activity||nucleus||regulation of transcription, DNA-dependent||multicellular organismal development||sequence-specific DNA binding
2.98812	0.00640417	down	NM_200838	golga1	Golgin A1	protein targeting to Golgi||molecular_function
2.94131	0.00800941	down	NM_207184	irx1a	Iroquois homeobox protein 1, a	DNA binding||sequence-specific DNA binding transcription factor activity||nucleus||regulation of transcription, DNA-dependent||nervous system development||central nervous system development||central nervous system neuron differentiation||embryonic camera-type eye development||embryonic pectoral fin morphogenesis||eye photoreceptor cell development||inner ear morphogenesis||sequence-specific DNA b…
2.52631	1.12e-05	down	NM_200628	skap2	Src kinase associated phosphoprotein 2	phospholipid binding||cytoplasm||kinase activity||phosphorylation||B cell activation
2.47346	0.0422936	down	NM_001020591	syngr3	Synaptogyrin 3	molecular_function||biological_process||membrane||integral to membrane
2.34145	3.92e-05	down	NM_001020525	grhpr	Glyoxylate reductase/hydroxypyruvate reductase a	nucleotide binding||metabolic process||oxidoreductase activity, acting on the CH-OH group of donors, NAD or NADP as acceptor||cofactor binding||NAD binding||oxidation-reduction process
2.28461	0.0100237	down	NM_001006012	kctd15a	Potassium channel tetramerisation domain containing 15a
2.26673	0.000866	down	NM_001017664	zgc:112054	Zgc:112054	DNA binding||sequence-specific DNA binding transcription factor activity||nucleus||regulation of transcription, DNA-dependent||sequence-specific DNA binding||protein dimerization activity
2.13954	6.9e-05	down	NM_001002093	tubd1	Tubulin, delta 1	nucleotide binding||GTPase activity||structural molecule activity||GTP binding||microtubule||GTP catabolic process||microtubule-based process||microtubule-based movement||protein complex||protein polymerization
2.12676	0.000138	down	NM_001076597	abhd12	Abhydrolase domain containing 12	membrane||integral to membrane||hydrolase activity||acylglycerol lipase activity
2.10806	0.00189978	down	NM_001083827	col10a1	Collagen, type X, alpha 1	extracellular region||collagen
2.10369	0.0191405	down	NM_131276	msxd	Muscle segment homeobox D	DNA binding||sequence-specific DNA binding transcription factor activity||nucleus||regulation of transcription, DNA-dependent||multicellular organismal development||sequence-specific DNA binding
2.03399	0.0167435	down	BC125850	soul4	Heme-binding protein soul4
2.00236	4.37e-05	down	NM_214707	zdhhc18b	Zinc finger, DHHC-type containing 18b	zinc ion binding||metal ion binding
1.98887	0.0334348	down	XM_682212	abca1a	ATP-binding cassette, sub-family A (ABC1), member 1A
1.97699	0.00610527	down	NM_001080679	zgc:158263	Zgc:158263	diacylglycerol kinase activity||cellular_component||protein kinase C-activating G-protein coupled receptor signaling pathway
1.96327	1.12e-05	down	NM_001083834	cyp2k8	Cytochrome P450	monooxygenase activity||iron ion binding||cellular_component||electron carrier activity||oxidoreductase activity||oxidoreductase activity, acting on paired donors, with incorporation or reduction of molecular oxygen||oxidoreductase activity, acting on paired donors, with incorporation or reduction of molecular oxygen, reduced flavin or flavoprotein as one donor, and incorporation of one atom of o…
1.95147	2.02e-06	down	NM_001004533	slc6a13	Solute carrier family 6 (neurotransmitter transporter, GABA), member 13	neurotransmitter:sodium symporter activity||transport||neurotransmitter transport||symporter activity||membrane||integral to membrane
1.92533	1.19e-06	down	NM_001082846	si:ch211-215a10.4	Si:ch211-215a10.4
1.92473	0.00110046	down	NM_152970	invs	Inversin	kidney development||calmodulin binding||cytoplasm||cytoskeleton||multicellular organismal development||body morphogenesis||Wnt receptor signaling pathway||cloaca development||convergent extension involved in gastrulation||pronephros morphogenesis
1.89212	0.0244255	down	NM_200363	rassf8	Ras association (RalGDS/AF-6) domain family 8b	chromatin binding||double-stranded DNA binding||RNA polymerase II distal enhancer sequence-specific DNA binding transcription factor activity||transcription factor complex||cytoplasm||signal transduction||pattern specification process||heart development||transcription factor binding||DNA binding, bending||tissue development||protein homodimerization activity||protein heterodimerization activity||…
1.89028	0.00507358	down	CT608928	si:ch211-236k19.4	Si:ch211-236k19.4	nucleic acid binding||intracellular||nucleus||zinc ion binding||metal ion binding
1.88885	0.00683048	down	NM_001017737	slc27a4	Solute carrier family 27 (fatty acid transporter), member 4	catalytic activity||cellular_component||metabolic process
1.86674	0.000286	down	NM_200892	txndc4	Endoplasmic reticulum protein 44	cell redox homeostasis
1.84399	0.000405	down	NM_200971	gnai1	Guanine nucleotide binding protein (G protein), alpha inhibiting activity polypeptide 1	nucleotide binding||GTPase activity||signal transducer activity||signal transducer activity||GTP binding||heterotrimeric G-protein complex||signal transduction||G-protein coupled receptor signaling pathway||adenylate cyclase-inhibiting G-protein coupled receptor signaling pathway||guanyl nucleotide binding||G-protein beta/gamma-subunit complex binding||G-protein coupled serotonin receptor binding
1.8242	0.0387971	down	BC134050	LOC558513	Similar to Transcription cofactor vestigial-like protein 1 (Vgl-1) (Protein TONDU)
1.80792	0.0029716	down	NM_131788	cry5	Cryptochrome 5	DNA photolyase activity||DNA (6-4) photolyase activity||DNA repair||DNA repair||response to light stimulus||lyase activity
1.79537	0.000128	down	NM_200560	pdhx	Pyruvate dehydrogenase complex, component X	metabolic process||transferase activity||transferase activity, transferring acyl groups
1.7647	0.0398584	down	NM_178294	sep15	Selenoprotein 15
1.75849	0.0159868	down	NM_001037683	tgfbr1	Transforming growth factor, beta receptor 1 a	nucleotide binding||protein kinase activity||protein serine/threonine kinase activity||transmembrane receptor protein serine/threonine kinase activity||receptor activity||transforming growth factor beta-activated receptor activity||ATP binding||protein phosphorylation||membrane||transferase activity, transferring phosphorus-containing groups
1.7554	0.00281438	down	EH564774	ephx1l	Epoxide hydrolase 1, like	catalytic activity||epoxide hydrolase activity||response to toxin||membrane||cis-stilbene-oxide hydrolase activity
1.73923	0.0494782	down	NM_200139	cyp2j25	Cytochrome P450, family 2, subfamily P, polypeptide 6	monooxygenase activity||iron ion binding||electron carrier activity||oxidoreductase activity||oxidoreductase activity, acting on paired donors, with incorporation or reduction of molecular oxygen||oxidoreductase activity, acting on paired donors, with incorporation or reduction of molecular oxygen, reduced flavin or flavoprotein as one donor, and incorporation of one atom of oxygen||heme binding|…
1.72924	0.0306928	down	NM_131318	dlx4b	Distal-less homeobox gene 4b	transcription regulatory region sequence-specific DNA binding||DNA binding||sequence-specific DNA binding transcription factor activity||nucleus||regulation of transcription, DNA-dependent||multicellular organismal development||trigeminal nerve development||otic vesicle formation||endocrine system development||camera-type eye development||otic placode formation||sequence-specific DNA binding||neu…
1.72573	0.0343318	down	NM_001089324	mtif2	Mitochondrial translational initiation factor 2	nucleotide binding||translation initiation factor activity||GTPase activity||GTP binding||intracellular||translational initiation
1.72159	0.0257266	down	XM_001334436	LOC794493	Similar to Bone morphogenetic protein 3b precursor (BMP-3b) (Growth/differentiation factor 10) (GDF-10) (Bone-inducing protein) (BIP)
1.71905	0.0398834	down	NM_199889	brf1b	BRF1 homolog, subunit of RNA polymerase III transcription initiation factor IIIBb	translation initiation factor activity||nucleus||transcription initiation, DNA-dependent||regulation of transcription, DNA-dependent||translational initiation||zinc ion binding||positive regulation of transcription, DNA-dependent
1.7166	0.00018	down	NM_001006038	zgc:103433	Zgc:103433
1.71632	0.00107835	down	NM_212648	dvl2	Dishevelled, dsh homolog 2 (Drosophila)	heart morphogenesis||signal transducer activity||frizzled binding||protein binding||intracellular||spindle||plasma membrane||cell cortex||multicellular organismal development||cell migration in hindbrain||clathrin-coated vesicle||intracellular signal transduction||apical part of cell||positive regulation of transcription, DNA-dependent||regulation of JNK cascade||convergent extension involved in …
1.70879	0.0191981	down	NM_001077789	zgc:154077	Zgc:154077	cellular_component
1.708	0.034954	down	BC129282	nr1h3	Nuclear receptor subfamily 1, group H, member 3	DNA binding||sequence-specific DNA binding transcription factor activity||sequence-specific DNA binding transcription factor activity||steroid hormone receptor activity||receptor activity||ligand-activated sequence-specific DNA binding RNA polymerase II transcription factor activity||nucleus||transcription, DNA-dependent||regulation of transcription, DNA-dependent||regulation of transcription fro…
1.70546	0.0183074	down	NM_001045302	mgst2	Microsomal glutathione S-transferase 2	glutathione transferase activity||leukotriene-C4 synthase activity||glutathione peroxidase activity||endoplasmic reticulum||leukotriene metabolic process||leukotriene metabolic process||glutathione biosynthetic process||enzyme activator activity||integral to membrane||transferase activity
1.69286	5.3e-05	down	NM_001100007	ptbp2b	Polypyrimidine tract binding protein 2b	nucleotide binding||nucleic acid binding||RNA binding||nucleus||mRNA processing
1.68875	0.000247	down	NM_213023	atp6ap2	ATPase, H+ transporting, lysosomal accessory protein 2	receptor activity||integral to membrane
1.68824	0.0192641	down	NM_200940	slc37a4b	Solute carrier family 37 (glucose-6-phosphate transporter), member 4b	transporter activity||transport||integral to membrane||transmembrane transport
1.68076	0.0189812	down	NM_001079852	cyp2aa3	Cytochrome P450, family 2, subfamily AA, polypeptide 3
1.68015	4.1e-10	down	BC044499	flot2a	Flotillin 2a	molecular_function||endosome||endosome||cell adhesion||membrane||endocytic vesicle
1.67754	0.00513079	down	NM_213150	slc22a2	Solute carrier family 22 (organic cation transporter), member 2	transporter activity||transport||ion transmembrane transporter activity||membrane||integral to membrane||transmembrane transporter activity||ion transmembrane transport||transmembrane transport
1.67626	0.000181	down	NM_001089437	hadhab	Hydroxyacyl-Coenzyme A dehydrogenase/3-ketoacyl-Coenzyme A thiolase/enoyl-Coenzyme A hydratase, alpha subunit b	nucleotide binding||catalytic activity||3-hydroxyacyl-CoA dehydrogenase activity||enoyl-CoA hydratase activity||mitochondrion||fatty acid metabolic process||fatty acid beta-oxidation||metabolic process||oxidoreductase activity||mitochondrial fatty acid beta-oxidation multienzyme complex||oxidoreductase activity, acting on the CH-OH group of donors, NAD or NADP as acceptor||coenzyme binding||oxida…
1.67399	1.38e-05	down	NM_200441	fam91a1	Family with sequence similarity 91, member A1	cellular_component
1.6719	0.000764	down	NM_199577	phgdh	Phosphoglycerate dehydrogenase	nucleotide binding||phosphoglycerate dehydrogenase activity||cellular_component||L-serine biosynthetic process||metabolic process||oxidoreductase activity, acting on the CH-OH group of donors, NAD or NADP as acceptor||cofactor binding||NAD binding||oxidation-reduction process
1.671	0.0119809	down	NM_001082887	adat1	Adenosine deaminase, tRNA-specific 1	RNA binding||adenosine deaminase activity||cellular_component||RNA processing
1.67078	0.040408	down	BC122140	sesn1	CDNA clone IMAGE:7254452
1.66738	0.015775	down	NM_001017742	dusp22b	Dual specificity phosphatase 22b	phosphoprotein phosphatase activity||protein tyrosine phosphatase activity||nucleus||cytoplasm||protein dephosphorylation||protein dephosphorylation||transforming growth factor beta receptor signaling pathway||protein tyrosine/serine/threonine phosphatase activity||protein tyrosine/serine/threonine phosphatase activity||dephosphorylation||hydrolase activity||phosphatase activity||regulation of ce…
1.66512	0.0348989	down	XM_683681	LOC560284	Similar to transcriptional regulating factor 1
1.66428	0.000874	down	NM_213286	lta4h	Leukotriene A4 hydrolase	leukotriene-A4 hydrolase activity||proteolysis||inflammatory response||metallopeptidase activity||zinc ion binding||hydrolase activity||leukotriene biosynthetic process
1.66304	0.00200706	down	NM_001017681	cib1	Calcium and integrin binding 1 (calmyrin)	calcium ion binding
1.65958	0.0221858	down	NM_001004564	mfsd6b	Major facilitator superfamily domain containing 6b	molecular_function||membrane||integral to membrane||transmembrane transport
1.65497	1.05e-05	down	NM_001003516	zgc:100908	Zgc:100908	molecular_function||biological_process
1.65234	0.0072445	down	NM_001111197	si:ch211-12e1.4	Si:ch211-12e1.4	nucleotide binding||metalloendopeptidase activity||ATP binding||proteolysis||zinc ion binding||membrane||integral to membrane||nucleoside-triphosphatase activity||protein catabolic process
1.64581	0.0314333	down	NM_001013340	fam210a	Family with sequence similarity 210, member A	molecular_function||biological_process||membrane||integral to membrane
1.64365	0.00291625	down	NM_001045362	zgc:153260	Zgc:153260
1.63765	0.023592	down	NM_001080649	zgc:158222	Zgc:158222	adenosylhomocysteinase activity||cellular_component||one-carbon metabolic process||hydrolase activity
1.6365	0.0020744	down	NM_001083086	tmem168	Transmembrane protein 168a	membrane||integral to membrane
1.6328	7.33e-05	down	NM_213015	sfrs1l	Serine/arginine-rich splicing factor 1a	nucleotide binding||nucleic acid binding||RNA binding||nucleus||mRNA processing||RNA splicing
1.63233	0.0350797	down	NM_131571	smad3a	MAD homolog 3a (Drosophila)	sequence-specific DNA binding transcription factor activity||protein binding||intracellular||nucleus||transcription factor complex||transcription, DNA-dependent||regulation of transcription, DNA-dependent||regulation of transcription, DNA-dependent||transforming growth factor beta receptor signaling pathway||sequence-specific DNA binding
1.63231	0.0184654	down	NM_001002358	trim55a	Tripartite motif-containing 55a	intracellular||zinc ion binding||metal ion binding
1.62885	0.0347064	down	NM_200242	zgc:56041	Zgc:56041	cellular_component||biological_process
1.62879	0.0047501	down	NM_001004118	gdpd1	Glycerophosphodiester phosphodiesterase domain containing 1	cellular_component||glycerol metabolic process||lipid metabolic process||phosphoric diester hydrolase activity||glycerophosphodiester phosphodiesterase activity
1.62457	0.00864196	down	CK030030	rps15a	Ribosomal protein S15a
1.62379	0.0055236	down	NM_001045165	si:dkey-110c1.7	Si:dkey-110c1.7	intracellular signal transduction||metal ion binding
1.62302	0.0183906	down	NM_001001822	ptenb	Phosphatase and tensin homolog B	magnesium ion binding||blood vessel development||protein tyrosine phosphatase activity||protein dephosphorylation||protein tyrosine/serine/threonine phosphatase activity||negative regulation of cell proliferation||dephosphorylation||phosphatidylinositol-3,4,5-trisphosphate 3-phosphatase activity||phosphatase activity||hemopoiesis||PDZ domain binding||negative regulation of cell migration||lifelon…
1.62216	0.000444	down	NM_200947	zgc:56589	Zgc:56589	molecular_function||GPI anchor biosynthetic process||biosynthetic process
1.61543	0.00534833	down	NM_001089514	yme1l1b	YME1-like 1b	nucleotide binding||metalloendopeptidase activity||ATP binding||proteolysis||membrane||nucleoside-triphosphatase activity||protein catabolic process
1.61352	0.00599994	down	NM_205743	araf	V-raf murine sarcoma 3611 viral oncogene homolog	nucleotide binding||protein kinase activity||protein serine/threonine kinase activity||receptor signaling protein activity||ATP binding||protein phosphorylation||signal transduction||kinase activity||phosphorylation||transferase activity||transferase activity, transferring phosphorus-containing groups||intracellular signal transduction||metal ion binding
1.61155	5.49e-05	down	NM_001030192	ildr2	Immunoglobulin-like domain containing receptor 2	receptor activity||cellular_component||endoderm development||pancreas development
1.61102	0.000336	down	NM_001002065	ppid	Peptidylprolyl isomerase D	peptidyl-prolyl cis-trans isomerase activity||protein folding||isomerase activity
1.60723	0.035476	down	NM_131275	rxrba	Retinoid x receptor, beta a	nucleic acid binding transcription factor activity||DNA binding||sequence-specific DNA binding transcription factor activity||steroid hormone receptor activity||receptor activity||nucleus||transcription, DNA-dependent||regulation of transcription, DNA-dependent||zinc ion binding||steroid hormone mediated signaling pathway||sequence-specific DNA binding||negative regulation of transcription, DNA-d…
1.60435	0.000229	down	NM_200311	ctage5	CTAGE family, member 5	molecular_function||cellular_component||biological_process
1.6028	0.0451547	down	NM_214729	aptx	Aprataxin	DNA binding||catalytic activity||intracellular||nucleus||nucleoplasm||nucleolus||DNA repair||response to DNA damage stimulus||zinc ion binding||hydrolase activity||metal ion binding
1.59729	0.00724585	down	CN171870	ednra	Endothelin receptor type Aa	signal transducer activity||receptor activity||G-protein coupled receptor activity||endothelin receptor activity||signal transduction||G-protein coupled receptor signaling pathway||integral to membrane||cartilage development
1.59691	0.0182621	down	NM_213269	zgc:85727	Zgc:85727	cellular_component||biological_process
1.59477	0.00242965	down	NM_001017622	cdk10	Cyclin-dependent kinase 10	nucleotide binding||protein kinase activity||protein serine/threonine kinase activity||ATP binding||cellular_component||protein phosphorylation||transferase activity, transferring phosphorus-containing groups
1.59018	0.00313418	down	NM_001076569	zgc:153980	Zgc:153980	molecular_function||cellular_component||biological_process
1.58845	0.00854398	down	NM_001003445	zgc:92533	Zgc:92533	structural molecule activity||intermediate filament||biological_process
1.58539	0.00414843	down	BC124693	LOC100006404	Si:dkeyp-13a3.6
1.58467	0.00173733	down	NM_001082906	ccl-c5a	Chemokine CCL-C5a
1.58033	0.00616058	down	NM_131272	msxc	Muscle segment homeobox C	DNA binding||sequence-specific DNA binding transcription factor activity||nucleus||regulation of transcription, DNA-dependent||multicellular organismal development||otic placode formation||sequence-specific DNA binding
1.57907	0.0381413	down	NM_212804	insig2	Insulin induced gene 2
1.57708	0.00996638	down	NM_001105600	anxa2b	Annexin A2b	phospholipase inhibitor activity||calcium ion binding||calcium-dependent phospholipid binding||cytoskeletal protein binding||intestinal cholesterol absorption||intestinal cholesterol absorption
1.57622	1.5e-05	down	BC155148	npepl1	S-adenosylhomocysteine hydrolase	structural molecule activity||biological_process
1.5754	0.0410388	down	NM_213256	ttyh2l	Tweety homolog 2, like	ion channel activity||chloride channel activity||plasma membrane||transport||ion transport||chloride transport||membrane||integral to membrane||chloride channel complex
1.57512	0.0229477	down	NM_001098778	f2rl1.2	Coagulation factor II (thrombin) receptor-like 1.2	receptor activity||receptor activity||proteolysis||G-protein coupled receptor signaling pathway||blood coagulation||peptidase activity||thrombin receptor activity||integral to membrane||thrombin receptor signaling pathway
1.57242	0.00267774	down	NM_001044847	spire1a	Spire homolog 1a (Drosophila)	actin binding||cytoplasm||cytoskeleton||transport||sarcoplasm
1.57011	0.00349347	down	XM_685634	LOC562242	Similar to ribosomal protein S6 kinase b, polypeptide 1
1.56967	0.000192	down	BC095746	zgc:112307	Zgc:112307
1.56869	0.00655721	down	NM_200111	arhgap29	Rho GTPase activating protein 29b	GTPase activator activity||intracellular||signal transduction||intracellular signal transduction||metal ion binding
1.56796	0.0065415	down	NM_200476	zgc:63658	Zgc:63658	endoplasmic reticulum||GPI anchor biosynthetic process||membrane||integral to membrane||transferase activity||transferase activity, transferring glycosyl groups||intrinsic to endoplasmic reticulum membrane
1.56552	0.0405876	down	NM_001003741	picalml	Phosphatidylinositol binding clathrin assembly protein, like	phospholipid binding||1-phosphatidylinositol binding||clathrin coat||clathrin binding||clathrin coat assembly
1.56547	0.0385139	down	NM_001030071	ncf1	Neutrophil cytosolic factor 1	cytoplasm||cell communication||superoxide-generating NADPH oxidase activity||phosphatidylinositol binding
1.56353	0.0212184	down	NM_001040291	mmp30	Matrix metallopeptidase 30	metalloendopeptidase activity||calcium ion binding||proteolysis||metabolic process||peptidase activity||metallopeptidase activity||zinc ion binding||hydrolase activity||extracellular matrix||metal ion binding
1.56214	0.00436644	down	NM_001079657	zgc:158340	Zgc:158340	G-protein coupled receptor signaling pathway||integral to membrane
1.56049	0.0067662	down	NM_001001727	rgmb	RGM domain family, member B	anchored to plasma membrane
1.56011	0.0297099	down	NM_001024373	b9d1	B9 protein domain 1	cytoplasm||centrosome||cytoskeleton||microtubule basal body||smoothened signaling pathway||hedgehog receptor activity||cell projection organization||TCTN-B9D complex||cilium assembly||cell projection
1.5601	0.0213021	down	NM_001083576	ptprfb	Protein tyrosine phosphatase, receptor type, f, b	phosphoprotein phosphatase activity||protein tyrosine phosphatase activity||receptor activity||protein dephosphorylation||cell adhesion||membrane||integral to membrane||dephosphorylation||hydrolase activity||phosphatase activity
1.55729	0.00743703	down	NM_213473	mapk4	Mitogen-activated protein kinase 4	nucleotide binding||protein kinase activity||protein serine/threonine kinase activity||MAP kinase activity||ATP binding||protein phosphorylation||kinase activity||phosphorylation||transferase activity, transferring phosphorus-containing groups
1.55522	0.0439462	down	NM_001020673	creb3l3	CAMP responsive element binding protein 3-like 3	DNA binding||sequence-specific DNA binding transcription factor activity||nucleus||endoplasmic reticulum||endoplasmic reticulum membrane||transcription, DNA-dependent||regulation of transcription, DNA-dependent||membrane||integral to membrane||sequence-specific DNA binding||protein dimerization activity
1.55501	0.0366177	down	NM_200412	spata6l	Spermatogenesis associated 6-like	molecular_function||cellular_component||biological_process
1.55463	0.000769	down	NM_001042744	taf3	TAF3 RNA polymerase II, TATA box binding protein (TBP)-associated facto	transcription factor TFIID complex||transcription factor binding||zinc ion binding||hemopoiesis||transcription regulatory region DNA binding||metal ion binding
1.55402	0.047072	down	NM_001002206	abca4a	ATP-binding cassette, sub-family A (ABC1), member 4a	nucleotide binding||ATP binding||cellular_component||ATPase activity||nucleoside-triphosphatase activity
1.55398	0.00153058	down	NM_001039997	zgc:136804	Zgc:136804	catalytic activity||hyalurononglucosaminidase activity||carbohydrate metabolic process
1.55084	0.0008	down	NM_200995	acy1	Aminoacylase 1	aminoacylase activity||cytoplasm||proteolysis||cellular amino acid metabolic process||metabolic process||metallopeptidase activity||hydrolase activity
1.54527	0.00692638	down	BC080208	esf1	ESF1, nucleolar pre-rRNA processing protein, homolog (S. cerevisiae)	nucleotide binding||nucleus
1.53822	5.42e-05	down	NM_214720	etv5	Ets variant gene 5 (ets-related molecule)
1.53742	6.79e-05	down	NM_001080162	satb1a	SATB homeobox 1a	DNA binding
1.53729	0.0110739	down	BQ450768	sb:cb94	Microtubule associated monoxygenase, calponin and LIM domain containing 2b	metabolic process||zinc ion binding||oxidoreductase activity||metal ion binding
1.53605	0.0118537	down	NM_001017857	slc35e4	Solute carrier family 35, member E4	molecular_function||biological_process||membrane||integral to membrane
1.53398	0.0205164	down	NM_001003944	actr3	ARP3 actin-related protein 3 homolog (yeast)	actin binding||ATP binding||cytoskeleton||regulation of actin filament polymerization
1.53217	0.0040409	down	NM_200119	erbb2	V-erb-b2 erythroblastic leukemia viral oncogene homolog 2, neuro/glioblastoma derived oncogene homolog	nucleotide binding||neural crest cell migration||epithelial to mesenchymal transition||protein kinase activity||protein tyrosine kinase activity||transmembrane receptor protein tyrosine kinase activity||receptor signaling protein tyrosine kinase activity||ATP binding||protein phosphorylation||transmembrane receptor protein tyrosine kinase signaling pathway||axonal fasciculation||Schwann cell diff…
1.52958	0.0390559	down	NM_001017771	zgc:112437	Zgc:112437	structural molecule activity||plasma membrane||tight junction||biological_process||membrane||integral to membrane||cell junction
1.52794	0.0141201	down	NM_205718	pofut1	Protein O-fucosyltransferase 1	transferase activity||transferase activity, transferring glycosyl groups||peptide-O-fucosyltransferase activity
1.5242	4.79e-07	down	NM_001003867	mybl2	Myeloblastosis oncogene-like 2	DNA binding
1.52257	7.97e-06	down	NM_001004614	smyd5	SMYD family member 5	molecular_function||biological_process
1.5208	0.0262683	down	NM_001012263	fgfrl1b	Fibroblast growth factor receptor-like 1b	receptor activity||protein binding||integral to membrane||cartilage development||cartilage development
1.52041	0.00332353	down	NM_212623	trabd	TraB domain containing	molecular_function||cellular_component||biological_process
1.5167	0.00083	down	NM_212941	mafg2	V-maf musculoaponeurotic fibrosarcoma oncogene homolog g (avian), 2	DNA binding||DNA binding||sequence-specific DNA binding transcription factor activity||sequence-specific DNA binding transcription factor activity||nucleus||transcription factor complex||regulation of transcription, DNA-dependent||sequence-specific DNA binding||positive regulation of transcription, DNA-dependent||protein heterodimerization activity
1.51602	0.0134281	down	NM_001023581	tmem167a	Transmembrane protein 167A	Golgi membrane||molecular_function||Golgi apparatus||membrane||integral to membrane
1.51189	0.0242335	down	NM_131068	inhbb	Inhibin, beta B	hormone activity||extracellular region||growth factor activity||growth
1.51055	0.0406447	down	NM_152986	tp63	Tumor protein p63	negative regulation of transcription from RNA polymerase II promoter||chromatin||p53 binding||DNA binding||chromatin binding||damaged DNA binding||double-stranded DNA binding||sequence-specific DNA binding transcription factor activity||sequence-specific DNA binding transcription factor activity||nucleus||nucleus||transcription factor complex||cytoplasm||cytosol||transcription, DNA-dependent||reg…
1.51006	0.0128758	down	NM_001004294	sepn1	Selenoprotein N, 1	membrane||integral to membrane||skeletal muscle fiber development
1.50964	0.00714615	down	BC083488	elmod2	ELMO/CED-12 domain containing 2	cytoskeleton||phagocytosis
1.50889	0.0165998	down	EH506579	LOC798185	Transcribed locus, moderately similar to XP_700110.3 PREDICTED: melanoma receptor tyrosine-protein kinase-like, partial [Danio rerio]
1.50732	0.00199524	down	NM_001017648	dnajc28	DnaJ (Hsp40) homolog, subfamily C, member 28	heat shock protein binding
1.50552	2.73e-07	down	NM_201466	pfn2l	Profilin 2 like	actin binding||cytoskeleton organization||actin cytoskeleton||actin cytoskeleton organization
1.49857	0.00736116	down	NM_213370	cox4nb	ER membrane protein complex subunit 8	molecular_function||cellular_component||biological_process
1.49278	0.00744175	down	NM_001002740	eef2k	Elongation factor-2 kinase	translation elongation factor activity||protein serine/threonine kinase activity||elongation factor-2 kinase activity||calcium ion binding||calmodulin binding||ATP binding||cellular_component||translational elongation||protein phosphorylation||kinase activity||phosphorylation||transferase activity, transferring phosphorus-containing groups
1.49187	0.00939126	down	NM_001013567	zgc:113115	Zgc:113115	ion channel activity||protein homooligomerization
1.49177	0.0142881	down	NM_182889	nfe2l2	Nuclear factor (erythroid-derived 2)-like 2a	DNA binding||DNA binding||DNA binding||sequence-specific DNA binding transcription factor activity||sequence-specific DNA binding transcription factor activity||nucleus||nucleus||transcription factor complex||cytoplasm||regulation of transcription, DNA-dependent||response to chemical stimulus||response to chemical stimulus||sequence-specific DNA binding||positive regulation of transcription, DNA-…
1.49098	0.006857	down	NM_001025521	nsl1	NSL1, MIND kinetochore complex component, homolog (S. cerevisiae)
1.49042	0.0498522	down	BC129176	si:dkeyp-22b2.3	Si:dkeyp-22b2.3
1.49028	0.000912	down	NM_207079	xpnpep3	X-prolyl aminopeptidase (aminopeptidase P) 3, putative	aminopeptidase activity||cellular_component||gastrulation||cellular process||hydrolase activity||manganese ion binding||metal ion binding
1.49026	2.25e-06	down	NM_001045208	letm1	Leucine zipper-EF-hand containing transmembrane protein 1	calcium ion binding||mitochondrion||mitochondrial inner membrane||membrane||integral to membrane
1.48968	0.0040405	down	NM_001014348	vps33b	Vacuolar protein sorting 33B	molecular_function||lysosome||lysosomal membrane||endosome||transport||vesicle docking involved in exocytosis||multicellular organismal development||protein transport||membrane||vesicle-mediated transport||late endosome membrane||intrahepatic bile duct development
1.48428	0.0114887	down	NM_201025	pgm1	Phosphoglucomutase 1	magnesium ion binding||phosphoglucomutase activity||cytosol||carbohydrate metabolic process||glycogen biosynthetic process||trehalose biosynthetic process||intramolecular transferase activity, phosphotransferases||galactose catabolic process||metal ion binding
1.48244	0.0101803	down	NM_001002305	zgc:92022	Zgc:92022	molecular_function||cellular_component||biological_process
1.48227	0.0108276	down	NM_001013552	zgc:113425	Zgc:113425	molecular_function||biological_process||integral to membrane
1.48208	0.00341781	down	NM_001009890	cyp2v1	Cytochrome P450, family 2, subfamily V, polypeptide 1	monooxygenase activity||iron ion binding||electron carrier activity||oxidoreductase activity||oxidoreductase activity, acting on paired donors, with incorporation or reduction of molecular oxygen||oxidoreductase activity, acting on paired donors, with incorporation or reduction of molecular oxygen, reduced flavin or flavoprotein as one donor, and incorporation of one atom of oxygen||heme binding|…
1.48078	0.0146799	down	NM_001083853	zgc:158824	Zgc:158824	DNA binding||sequence-specific DNA binding transcription factor activity||nucleus||regulation of transcription, DNA-dependent||sequence-specific DNA binding
1.47916	0.0323218	down	NM_001002600	ube2r2	Ubiquitin-conjugating enzyme E2R 2	nucleotide binding||ATP binding||cellular_component||ligase activity||acid-amino acid ligase activity
1.47913	1.97e-06	down	NM_213493	dnaja2	DnaJ (Hsp40) homolog, subfamily A, member 2	ATP binding||protein folding||response to heat||heat shock protein binding||metal ion binding||unfolded protein binding
1.47494	0.00122638	down	EH450208	DKEY-110K5.6	Si:dkey-110k5.6	GTPase activator activity||Rab GTPase activator activity||calcium ion binding||intracellular||regulation of Rab GTPase activity
1.47435	0.00590493	down	NM_130945	flt4	Fms-related tyrosine kinase 4	nucleotide binding||angiogenesis||angiogenesis||angiogenesis||lymph vessel development||protein kinase activity||protein tyrosine kinase activity||transmembrane receptor protein tyrosine kinase activity||receptor activity||vascular endothelial growth factor-activated receptor activity||ATP binding||plasma membrane||integral to plasma membrane||protein phosphorylation||transmembrane receptor prote…
1.47348	2.25e-06	down	NM_213049	wdr51a	POC1 centriolar protein homolog A (Chlamydomonas)	molecular_function||cellular_component||biological_process
1.46928	0.0120612	down	NM_001017790	vasp	Vasodilator-stimulated phosphoprotein
1.46821	0.000251	down	NM_001003578	lpar2a	Lysophosphatidic acid receptor 2a	angiogenesis||signal transducer activity||receptor activity||G-protein coupled receptor activity||signal transduction||G-protein coupled receptor signaling pathway||G-protein coupled receptor signaling pathway||integral to membrane||lysophosphatidic acid receptor activity||lysophosphatidic acid receptor activity
1.46769	0.023191	down	NM_001001942	sparc	Secreted acidic cysteine rich glycoprotein	calcium ion binding||proteinaceous extracellular matrix||extracellular space||signal transduction||otic vesicle formation||otolith morphogenesis||semicircular canal morphogenesis||cartilage development||pharyngeal system development
1.46769	0.00379277	down	XM_001340010	LOC799721	Hypothetical LOC799721
1.46385	0.0311489	down	NM_001083820	LOC553495	Uncharacterized LOC553495
1.46199	0.0077095	down	NM_205596	ankrd46	Ankyrin repeat domain 46	membrane||integral to membrane
1.46197	0.0405554	down	NM_001076585	zgc:153993	Zgc:153993	molecular_function||cellular_component||regulation of apoptotic process
1.46163	0.0184243	down	DQ851830	prdm2b	PR domain containing 2, with ZNF domain b
1.45716	0.00579858	down	NM_001044790	2013-03-02	Membrane-associated ring finger (C3HC4) 2	ubiquitin-protein ligase activity||lysosome||lysosomal membrane||endosome||endoplasmic reticulum||endoplasmic reticulum||endoplasmic reticulum membrane||endocytosis||zinc ion binding||endosome membrane||membrane||integral to membrane||protein ubiquitination||ligase activity||cytoplasmic vesicle||metal ion binding
1.45698	3.58e-06	down	NM_201336	pfn2	Profilin 2	actin binding||cytoskeleton organization||actin cytoskeleton||actin cytoskeleton organization
1.45605	0.00441426	down	NM_001013313	eps8l1	Eps8-like1	molecular_function||cellular_component||biological_process
1.45495	0.0100044	down	XM_001344416	LOC100005373	Similar to cDNA sequence AK220484
1.45279	0.00035	down	NM_200391	wipi1	WD repeat domain, phosphoinositide interacting 1	autophagic vacuole assembly||autophagic vacuole membrane||cytoplasm||cytosol||estrogen receptor binding||phosphatidylinositol-3-phosphate binding||pre-autophagosomal structure membrane||androgen receptor binding||phosphatidylinositol-3,5-bisphosphate binding
1.44906	0.0249354	down	NM_001018151	crot	Carnitine O-octanoyltransferase	cellular_component||transferase activity||transferase activity, transferring acyl groups
1.44817	0.00731557	down	NM_001109824	zyx	Zyxin	zinc ion binding||metal ion binding
1.44776	0.000456	down	NM_213442	srrm1	Serine/arginine repetitive matrix 1	mRNA processing
1.44607	0.00102852	down	NM_001017864	zgc:110697	Zgc:110697	molecular_function||cellular_component||gamete generation
1.44604	0.026677	down	NM_212824	chst11	Carbohydrate (chondroitin 4) sulfotransferase 11	Golgi membrane||Golgi apparatus||carbohydrate metabolic process||muscle organ development||motor axon guidance||sulfotransferase activity||metabolic process||membrane||integral to membrane||carbohydrate biosynthetic process||transferase activity||chondroitin sulfate biosynthetic process||chondroitin 4-sulfotransferase activity||chondroitin 4-sulfotransferase activity
1.44585	0.000101	down	XM_695432	LOC571805	Similar to FK506 binding protein 15, 133kDa
1.44567	0.000378	down	NM_152951	csnk1a1	Casein kinase 1, alpha 1	nucleotide binding||protein kinase activity||protein kinase activity||protein serine/threonine kinase activity||protein serine/threonine kinase activity||ATP binding||ATP binding||nucleus||nucleolus||cytoplasm||protein phosphorylation||protein phosphorylation||heart development||kinase activity||phosphorylation||transferase activity, transferring phosphorus-containing groups||peptidyl-serine phos…
1.44474	0.00975542	down	NM_001013462	kbp	Kif1-binding protein	microtubule cytoskeleton organization||mitochondrion||mitochondrion||mitochondrial transport||multicellular organismal development||nervous system development||nervous system development||central nervous system projection neuron axonogenesis||cell differentiation||enteric nervous system development||efferent axon development in posterior lateral line nerve
1.44396	0.0157422	down	NM_001007065	trpa1a	Transient receptor potential cation channel, subfamily A, member 1a	receptor activity||ion channel activity||transport||ion transport||mechanically-gated ion channel activity||detection of chemical stimulus||ligand-gated ion channel activity||membrane||integral to membrane||integral to membrane||ion transmembrane transport||ion transmembrane transport||detection of temperature stimulus involved in thermoception||detection of mechanical stimulus involved in sensor…
1.44365	0.0159723	down	BC093437	sec24d	SEC24 family, member D (S. cerevisiae)	transport||intracellular protein transport||ER to Golgi vesicle-mediated transport||zinc ion binding||protein transport||COPII vesicle coat||embryonic viscerocranium morphogenesis||cartilage morphogenesis||extracellular matrix constituent secretion
1.44024	0.0365676	down	NM_214692	mpp1	Membrane protein, palmitoylated 1
1.43855	0.000472	down	NM_213111	galcb	Galactosylceramidase b	catalytic activity||galactosylceramidase activity||cellular_component||carbohydrate metabolic process||galactosylceramide catabolic process||cation binding
1.43607	0.00983465	down	NM_199592	psmd11b	Proteasome (prosome, macropain) 216S subunit, non-ATPase, 11b	proteasome complex
1.43574	0.00875553	down	NM_213158	tpm4	Tropomyosin 4a	cardiac myofibril assembly||heart contraction||cardiac muscle contraction
1.43498	0.00872317	down	NM_131561	axin2	Axin 2 (conductin, axil)	intramembranous ossification||signal transducer activity||GTPase activator activity||intracellular||cytoplasm||cytoplasmic microtubule||plasma membrane||cell cortex||multicellular organismal development||beta-catenin binding||cell death||dorsal/ventral axis specification||dorsal/ventral pattern formation||postsynaptic density||cytoplasmic membrane-bounded vesicle||Wnt receptor signaling pathway||…
1.43147	0.00639605	down	XM_681577	LOC558375	Similar to Tripartite motif-containing protein 16 (Estrogen-responsive B box protein)
1.43079	0.00021	down	NM_201510	eif4a1b	Eukaryotic translation initiation factor 4A, isoform 1B	nucleotide binding||nucleic acid binding||translation initiation factor activity||helicase activity||ATP binding||translational initiation||ATP-dependent helicase activity||hydrolase activity
1.42913	0.00106516	down	NM_205549	slc25a16	Solute carrier family 25, member 16	mitochondrial inner membrane||transport||membrane||integral to membrane||transmembrane transport
1.42722	0.00348966	down	BC135051	si:ch211-154o6.3	Si:ch211-154o6.3
1.42676	0.0021565	down	NM_001045377	dpcd	Deleted in a mouse model of primary ciliary dyskinesia	molecular_function||cellular_component||biological_process
1.42632	0.00466399	down	NM_131264	ahr2	Aryl hydrocarbon receptor 2	DNA binding||DNA binding||signal transducer activity||receptor activity||nucleus||nucleus||cytoplasm||transcription, DNA-dependent||regulation of transcription, DNA-dependent||regulation of transcription from RNA polymerase II promoter||signal transduction||response to xenobiotic stimulus||response to xenobiotic stimulus||response to xenobiotic stimulus||response to toxin||response to chemical st…
1.42589	1.28e-05	down	NM_182968	col1a2	Collagen, type I, alpha 2	extracellular matrix structural constituent||collagen
1.42544	0.000203	down	NM_001007374	plekha8	Pleckstrin homology domain containing, family A (phosphoinositide binding specific) member 8	phospholipid binding||cytoplasm||transport||protein transport||glycolipid transporter activity||glycolipid transport||glycolipid binding
1.42544	0.00123308	down	NM_001003500	yipf2	Yip1 domain family, member 2	membrane
1.42487	1.06e-05	down	NM_131722	mapk14a	Mitogen-activated protein kinase 14a	MAPK cascade||nucleotide binding||somitogenesis||protein kinase activity||protein serine/threonine kinase activity||MAP kinase activity||MAP kinase activity||ATP binding||nucleus||nucleus||cytoplasm||cytoplasm||transcription, DNA-dependent||regulation of transcription, DNA-dependent||protein phosphorylation||protein phosphorylation||response to stress||response to stress||multicellular organismal…
1.424	0.046984	down	NM_001007311	hmgn3	High mobility group nucleosomal binding domain 3	chromatin||nucleus||biological_process||nucleosomal DNA binding
1.42127	0.0428058	down	NM_200315	zgc:56306	Zgc:56306	insulin receptor binding||phospholipid binding||cellular_component
1.4164	5.88e-05	down	NM_001077157	arsk	Arylsulfatase family, member K	catalytic activity||extracellular region||metabolic process||sulfuric ester hydrolase activity||hydrolase activity||metal ion binding
1.41537	0.0081796	down	NM_001077771	adam10b	A disintegrin and metalloprotease domain 10b	metalloendopeptidase activity||proteolysis||peptidase activity||metallopeptidase activity||zinc ion binding||hydrolase activity||metal ion binding
1.41459	0.0306586	down	NM_001033098	plgrkt	Plasminogen receptor, C-terminal lysine transmembrane protein
1.41389	0.0278519	down	NM_001082836	itgb5	Integrin, beta 5	receptor activity||receptor binding||cell adhesion||cell-matrix adhesion||integrin-mediated signaling pathway||multicellular organismal development||integrin complex||membrane||integral to membrane
1.41209	0.00515041	down	NM_001014295	tmem183a	Transmembrane protein 183A	molecular_function||cellular_component||biological_process
1.41179	0.0374075	down	NM_001076772	klf13l	Kruppel-like factor 13	nucleic acid binding||intracellular||biological_process||zinc ion binding
1.41135	0.0126955	down	XM_001336411	LOC796144	Microtubule-associated serine/threonine-protein kinase 1-like
1.40935	0.018322	down	NM_200097	brms1	Breast cancer metastasis-suppressor 1
1.40912	0.000925	down	NM_001110115	si:dkey-1b17.7	Si:dkey-1b17.7	nucleic acid binding||intracellular||zinc ion binding
1.40874	0.00504522	down	NM_001080676	DKEY-75A21.3	Hypothetical protein LOC793885	damaged DNA binding||cellular_component||base-excision repair||nucleotide-excision repair||oxidized purine base lesion DNA N-glycosylase activity
1.40662	0.0305899	down	NM_201493	nucb2a	Nucleobindin 2a	calcium ion binding
1.40657	0.0279232	down	NM_200648	ndor1	NADPH dependent diflavin oxidoreductase 1	iron ion binding||cytoplasm||FMN binding||oxidoreductase activity||perinuclear region of cytoplasm||oxidation-reduction process
1.40655	0.00230186	down	NM_001044939	srd5a3	Steroid 5 alpha-reductase 3	3-oxo-5-alpha-steroid 4-dehydrogenase activity||3-oxo-5-alpha-steroid 4-dehydrogenase activity||cytoplasm||endoplasmic reticulum||endoplasmic reticulum||endoplasmic reticulum membrane||dolichol-linked oligosaccharide biosynthetic process||lipid metabolic process||membrane||integral to membrane||polyprenol catabolic process||oxidoreductase activity||oxidoreductase activity, acting on the CH-CH gro…
1.40506	1.72e-05	down	NM_001110834	wu:fc83f10	Si:dkey-29d8.3
1.40496	4.25e-05	down	NM_201036	vti1b	Vesicle transport through interaction with t-SNAREs homolog 1B (yeast)	intracellular protein transport||membrane||vesicle-mediated transport
1.40363	0.030312	down	NM_001030170	zgc:113381	Zgc:113381	nucleic acid binding||intracellular||zinc ion binding
1.40146	0.00604788	down	NM_001080012	hhip	Hedgehog interacting protein	catalytic activity||carbohydrate metabolic process||negative regulation of signal transduction||negative regulation of signal transduction||integral to membrane||oxidoreductase activity, acting on the CH-OH group of donors, quinone or similar compound as acceptor||intrinsic to plasma membrane||fin development||negative regulation of smoothened signaling pathway||quinone binding||negative regulati…
1.40043	0.0198737	down	NM_199790	rbm25	RNA binding motif protein 25	nucleotide binding||nucleic acid binding||cellular_component||mRNA processing
1.39975	0.00553502	down	NM_001080613	napepld	N-acyl phosphatidylethanolamine phospholipase D	cellular_component||zinc ion binding||NAPE-specific phospholipase D activity
1.3981	0.00171475	down	NM_001083867	zgc:162301	Zgc:162301	molecular_function||cellular_component
1.39681	0.0108228	down	NM_201163	asns	Asparagine synthetase	nucleotide binding||asparagine synthase (glutamine-hydrolyzing) activity||ATP binding||asparagine biosynthetic process||cellular amino acid biosynthetic process||ligase activity
1.39606	0.014529	down	NM_001002560	zgc:92763	Zgc:92763	protein disulfide oxidoreductase activity
1.3959	0.000165	down	NM_001003646	hibadha	3-hydroxyisobutyrate dehydrogenase a	nucleotide binding||phosphogluconate dehydrogenase (decarboxylating) activity||cellular_component||pentose-phosphate shunt||valine metabolic process||3-hydroxyisobutyrate dehydrogenase activity||oxidoreductase activity||oxidoreductase activity, acting on the CH-OH group of donors, NAD or NADP as acceptor||coenzyme binding||NAD binding||oxidation-reduction process
1.39404	0.0490134	down	NM_001083852	wu:fu71h07	Wu:fu71h07
1.39355	0.00331326	down	NM_131848	tfe3a	Transcription factor binding to IGHM enhancer 3a	nucleic acid binding transcription factor activity||nucleoplasm||transcription, DNA-dependent||regulation of transcription, DNA-dependent||protein dimerization activity
1.39314	0.0485288	down	NM_173222	ckbb	Creatine kinase, brain b	catalytic activity||creatine kinase activity||kinase activity||phosphorylation||transferase activity||transferase activity, transferring phosphorus-containing groups
1.39147	0.0476328	down	NM_001018142	zgc:112014	Zgc:112014	transport||integral to membrane
1.39041	0.0462603	down	NM_001005956	twist2	Twist2
1.38976	0.0382953	down	NM_001105700	zgc:174938	Zgc:174938	phospholipase C activity||lipid metabolic process||phosphoric diester hydrolase activity||intracellular signal transduction
1.38785	0.00434343	down	NM_200643	slc30a4	Solute carrier family 30 (zinc transporter), member 4	zinc ion transmembrane transporter activity||cation transport||zinc ion transport||cation transmembrane transporter activity||integral to membrane||transmembrane transport||zinc ion transmembrane transport
1.38725	0.00094	down	NM_213310	egln3	Egl nine homolog 3 (C. elegans)	iron ion binding||oxidoreductase activity||oxidoreductase activity, acting on paired donors, with incorporation or reduction of molecular oxygen||oxidoreductase activity, acting on paired donors, with incorporation or reduction of molecular oxygen, 2-oxoglutarate as one donor, and incorporation of one atom each of oxygen into both donors||L-ascorbic acid binding||oxidation-reduction process
1.38713	0.00189234	down	NM_131881	irx7	Iroquois homeobox protein 7	DNA binding||sequence-specific DNA binding transcription factor activity||nucleus||regulation of transcription, DNA-dependent||retina layer formation||hindbrain morphogenesis||neuron differentiation||hindbrain development||sequence-specific DNA binding||embryonic retina morphogenesis in camera-type eye
1.38685	0.00511303	down	NM_001089353	pip5k1ab	Phosphatidylinositol-4-phosphate 5-kinase, type I, alpha, b	phosphatidylinositol phosphate kinase activity||phosphatidylinositol metabolic process
1.3849	0.0165637	down	NM_131370	acat2	Acetyl-CoA acetyltransferase 2	catalytic activity||metabolic process||transferase activity||transferase activity, transferring acyl groups other than amino-acyl groups
1.38391	0.00466385	down	NM_001045307	zgc:136367	Zgc:136367	acyl-CoA dehydrogenase activity||metabolic process||oxidoreductase activity||oxidoreductase activity, acting on the CH-CH group of donors||flavin adenine dinucleotide binding||oxidation-reduction process
1.38252	0.000293	down	NM_001002875	gnl3l	Guanine nucleotide binding protein-like 3 (nucleolar)-like	nucleotide binding||GTPase activity||GTPase activity||GTP binding||nucleolus||ribosome biogenesis
1.38227	0.00719601	down	NM_199885	mark3	MAP/microtubule affinity-regulating kinase 3	nucleotide binding||protein kinase activity||protein serine/threonine kinase activity||ATP binding||cellular_component||protein phosphorylation||kinase activity||phosphorylation||transferase activity, transferring phosphorus-containing groups
1.38221	0.0111476	down	NM_001002326	pls3	Plastin 3 (T isoform)	actin binding||calcium ion binding||cellular_component
1.38215	0.0461843	down	NM_200615	zgc:63670	Zgc:63670	membrane||integral to membrane||cell junction||synapse
1.38141	0.00844731	down	XM_693187	lars	Leucyl-tRNA synthetase
1.38125	0.000604	down	NM_212811	dnajc2	DnaJ (Hsp40) homolog, subfamily C, member 2	DNA binding||chromatin binding||nucleus||nucleus||cytoplasm||cytosol||transcription, DNA-dependent||regulation of transcription, DNA-dependent||chromatin modification||heat shock protein binding||histone binding||ubiquitin binding||positive regulation of transcription, DNA-dependent
1.38111	0.000132	down	NM_001103198	thap7	THAP domain containing 7	nucleic acid binding||biological_process
1.37886	0.0138207	down	NM_001006021	amt	Aminomethyltransferase	aminomethyltransferase activity||cytoplasm||glycine catabolic process||methyltransferase activity||transaminase activity||transferase activity||methylation
1.37773	5.57e-05	down	XM_694598	LOC571046	Similar to ral guanine nucleotide dissociation stimulator
1.37746	0.00279278	down	XM_001343150	LOC100003699	Similar to Protein asteroid homolog 1
1.37687	0.0384343	down	NM_131273	msxe	Muscle segment homeobox E	transcription regulatory region sequence-specific DNA binding||DNA binding||sequence-specific DNA binding transcription factor activity||nucleus||regulation of transcription, DNA-dependent||otic placode formation||sequence-specific DNA binding
1.37636	9.95e-06	down	NM_213186	abcf1	ATP-binding cassette, sub-family F (GCN20), member 1	nucleotide binding||ATP binding||ATPase activity||nucleoside-triphosphatase activity
1.37397	0.00784871	down	NM_198817	stm	Starmaker	extracellular region||detection of gravity||otic placode formation
1.37354	0.000402	down	NM_199944	lmbrd2b	LMBR1 domain containing 2b	molecular_function||biological_process||membrane||integral to membrane
1.37322	0.0068068	down	NM_001113590	tnfsf13b	Tumor necrosis factor (ligand) superfamily, member 13b	tumor necrosis factor receptor binding||immune response||membrane
1.37217	0.00931475	down	NM_201150	rhoae	Ras homolog gene family, member Ae	nucleotide binding||GTP binding||intracellular||small GTPase mediated signal transduction||membrane
1.37101	0.00264286	down	NM_001020665	zgc:112211	Zgc:112211	protein kinase activity||protein tyrosine kinase activity||ATP binding||protein phosphorylation||transferase activity, transferring phosphorus-containing groups
1.36964	0.018239	down	AY648763	trim25l	Tripartite motif-containing 25-like	intracellular||zinc ion binding||metal ion binding
1.36957	6.48e-06	down	NM_200588	agfg1b	ArfGAP with FG repeats 1b	cellular_component||ARF GTPase activator activity||zinc ion binding||regulation of ARF GTPase activity
1.36885	0.0109014	down	NM_001002470	surf4l	Surfeit gene 4, like	molecular_function||biological_process||integral to membrane
1.3681	0.000449	down	NM_001020554	gsr	Glutathione reductase	cytoplasm||oxidoreductase activity||oxidoreductase activity, acting on a sulfur group of donors, NAD or NADP as acceptor||cell redox homeostasis||flavin adenine dinucleotide binding||oxidation-reduction process
1.36603	0.000201	down	NM_201122	rpl34	Ribosomal protein L34
1.36568	0.00074	down	NM_001007038	abcc4	ATP-binding cassette, sub-family C (CFTR/MRP), member 4	nucleotide binding||chloride channel activity||ATP binding||transport||ion transport||membrane||integral to membrane||ATPase activity||nucleoside-triphosphatase activity||ATPase activity, coupled to transmembrane movement of substances||transmembrane transport
1.36113	0.0170588	down	NM_001044816	nudt13	Nudix (nucleoside diphosphate linked moiety X)-type motif 13	hydrolase activity||metal ion binding
1.36082	4.97e-07	down	NM_200574	zgc:65895	Zgc:65895	sequence-specific DNA binding transcription factor activity||cellular_component||regulation of transcription, DNA-dependent
1.35971	0.0114439	down	NM_200275	brd9	Bromodomain containing 9
1.35969	0.0187915	down	NM_180969	cntn1a	Contactin 1a	plasma membrane||cell adhesion||membrane||anchored to membrane
1.35899	0.00812769	down	NM_001098481	atp5i	ATP synthase, H+ transporting, mitochondrial F0 complex, subunit e, duplicate b
1.35725	0.0123204	down	NM_001076557	dhrs12	Dehydrogenase/reductase (SDR family) member 12	nucleotide binding||cellular_component||metabolic process||oxidoreductase activity
1.3568	4.79e-05	down	NM_001076755	uqcc	Ubiquinol-cytochrome c reductase complex chaperone	molecular_function||cellular_component||biological_process
1.3563	0.00206411	down	NM_200891	zgc:77880	Zgc:77880	zinc ion binding||metal ion binding
1.35533	0.00291197	down	NM_001044914	trim8	Tripartite motif-containing 8	zinc ion binding||metal ion binding
1.35444	0.000493	down	NM_001006086	trmt44	TRNA methyltransferase 44 homolog (S. cerevisiae)	cellular_component||methyltransferase activity
1.35443	1.61e-06	down	NM_212685	cyb5r3	Cytochrome b5 reductase 3	oxidoreductase activity||oxidation-reduction process
1.35254	0.00147164	down	NM_001044327	zgc:101130	Zgc:101130	nucleic acid binding||intracellular||zinc ion binding
1.35135	0.0120424	down	NM_001109699	zgc:165580	Zgc:165580	integral to membrane||transmembrane transporter activity||transmembrane transport
1.35035	0.000649	down	NM_001040048	ormdl2	ORM1-like 2 (S. cerevisiae)	molecular_function||integral to membrane
1.35017	0.000212	down	NM_001017645	alad	Aminolevulinate dehydratase	catalytic activity||porphobilinogen synthase activity||cellular_component||porphyrin-containing compound biosynthetic process||lyase activity||tetrapyrrole biosynthetic process||metal ion binding
1.34831	0.0397458	down	XM_001343390	wu:fa03e11	Wu:fa03e11
1.34591	0.0336667	down	NM_205618	atg5	ATG5 autophagy related 5 homolog (S. cerevisiae)	molecular_function||cytoplasm||autophagy
1.34575	0.0188324	down	NM_001037429	zgc:123305	Zgc:123305	molecular_function||cellular_component||biological_process
1.34555	0.000148	down	NM_131210	acvr2b	Activin receptor IIb	skeletal system development||neural crest cell migration||protein kinase activity||protein serine/threonine kinase activity||transmembrane receptor protein serine/threonine kinase activity||receptor signaling protein serine/threonine kinase activity||receptor activity||transforming growth factor beta-activated receptor activity||ATP binding||protein phosphorylation||transmembrane receptor protein…
1.3445	0.0229534	down	NM_001007357	lrrc20	Leucine rich repeat containing 20
1.34432	0.0118123	down	NM_001100034	si:dkey-193c22.1	Si:dkey-193c22.1	metabolic process||hydrolase activity
1.3439	0.000122	down	NM_001077461	cuedc1a	CUE domain containing 1a	molecular_function||cellular_component||biological_process
1.34211	0.00389733	down	NM_001002649	acly	ATP citrate lyase a	nucleotide binding||catalytic activity||ATP citrate synthase activity||succinate-CoA ligase (ADP-forming) activity||ATP binding||cytoplasm||metabolic process||lyase activity||cellular carbohydrate metabolic process||transferase activity, transferring acyl groups, acyl groups converted into alkyl on transfer||cofactor binding
1.34205	0.000111	down	NM_001002869	ddx27	DEAD (Asp-Glu-Ala-Asp) box polypeptide 27	nucleotide binding||nucleic acid binding||helicase activity||ATP binding||ATP-dependent helicase activity||hydrolase activity
1.34121	0.00230578	down	NM_131664	lima1	LIM domain and actin binding 1	zinc ion binding||metal ion binding
1.33825	0.0164171	down	NM_201305	kpna4	Karyopherin alpha 4 (importin alpha 3)	nucleus||cytoplasm||protein import into nucleus||transport||protein transporter activity||protein transport
1.33809	0.0157526	down	NM_001003559	zgc:101116	Zgc:101116	catalytic activity||alpha-L-fucosidase activity||cellular_component||carbohydrate metabolic process||fucose metabolic process||cation binding
1.33717	0.0304471	down	NM_001020465	zgc:113271	Zgc:113271	zinc ion binding||metal ion binding
1.33659	9.62e-06	down	EH607301	mbd3b	Methyl-CpG binding domain protein 3b	DNA binding||nucleus
1.33501	0.000891	down	NM_001007382	ttc1	Tetratricopeptide repeat domain 1	cellular_component||biological_process
1.33409	0.0254079	down	BC154803	si:dkey-5i22.6	Si:dkey-5i22.6	nucleic acid binding||intracellular||zinc ion binding
1.33324	0.0290254	down	NM_001007431	katnal1	Katanin p60 subunit A-like 1	nucleotide binding||ATP binding||cytoplasm||cytoskeleton||microtubule||microtubule-severing ATPase activity||hydrolase activity||nucleoside-triphosphatase activity
1.33269	0.00288364	down	CO796229	si:ch211-229n2.7	Si:ch211-229n2.7
1.33071	0.0411608	down	NM_001044996	camsap1l1	Calmodulin regulated spectrin-associated protein family, member 2	microtubule binding
1.33001	0.0202322	down	NM_001100032	pleca	Plectin a	actin binding||cytoskeleton
1.32984	0.0300836	down	BC142862	strn3	Striatin, calmodulin binding protein 3
1.32905	0.0213566	down	CN505284	DKEY-56I24.1	Si:dkey-56i24.1
1.32852	0.0242453	down	NM_200597	efna1a	Ephrin A1a	biological_process||membrane
1.32842	0.0372715	down	XM_685844	id:ibd5057	Id:ibd5057
1.32824	0.00892167	down	NM_212991	hnrpkl	Heterogeneous nuclear ribonucleoprotein K, like	nucleic acid binding||RNA binding||biological_process||ribonucleoprotein complex
1.32753	0.0248397	down	NM_200599	cxxc1l	CXXC finger 1, like	DNA binding||zinc ion binding||metal ion binding
1.32604	0.0311105	down	NM_001089424	zgc:136797	Zgc:136797	protein binding||intracellular||zinc ion binding||metal ion binding
1.32466	0.0451712	down	NM_199991	rcbtb1	Regulator of chromosome condensation (RCC1) and BTB (POZ) domain containing protein 1	biological_process
1.32366	0.00413984	down	NM_001039804	inppl1a	Inositol polyphosphate phosphatase-like 1a	actin binding||cytoplasm||cytosol||cytoskeleton||cell adhesion||membrane||hydrolase activity||actin cortical patch||BMP signaling pathway||negative regulation of fibroblast growth factor receptor signaling pathway||phosphatidylinositol phosphorylation
1.32296	4.61e-05	down	BC128853	ccnk	Cyclin K	regulation of cyclin-dependent protein kinase activity||cellular_component||regulation of transcription, DNA-dependent||protein kinase binding
1.32259	0.00223009	down	NM_201506	dldh	Dihydrolipoamide dehydrogenase	dihydrolipoyl dehydrogenase activity||cytoplasm||oxidoreductase activity||oxidoreductase activity, acting on a sulfur group of donors, NAD or NADP as acceptor||cell redox homeostasis||flavin adenine dinucleotide binding||oxidation-reduction process
1.32119	0.00376594	down	NM_001005997	zgc:101562	Zgc:101562	nucleic acid binding||intracellular||zinc ion binding
1.32101	0.0246541	down	NM_001076601	blvra	Biliverdin reductase A	nucleotide binding||biliverdin reductase activity||cytoplasm||zinc ion binding||oxidoreductase activity||heme catabolic process||oxidation-reduction process
1.32083	0.0187792	down	NM_131221	atp1b3a	ATPase, Na+/K+ transporting, beta 3a polypeptide	sodium:potassium-exchanging ATPase activity||potassium ion transport||sodium ion transport||membrane||ATP metabolic process
1.32036	0.00274947	down	NM_001089356	me3	Malic enzyme 3, NADP(+)-dependent, mitochondrial	nucleotide binding||malic enzyme activity||cellular_component||malate metabolic process||oxidoreductase activity||oxidoreductase activity, acting on the CH-OH group of donors, NAD or NADP as acceptor||malate dehydrogenase (oxaloacetate-decarboxylating) activity||metal ion binding||NAD binding||oxidation-reduction process
1.32029	0.00153824	down	NM_213332	cyp20a1	Cytochrome P450, family 20, subfamily A, polypeptide 1	iron ion binding||electron carrier activity||oxidoreductase activity, acting on paired donors, with incorporation or reduction of molecular oxygen||heme binding||oxidation-reduction process
1.31846	0.000843	down	NM_001093747	rock2b	Rho-associated, coiled-coil containing protein kinase 2b	nucleotide binding||cytokinesis||protein kinase activity||protein serine/threonine kinase activity||ATP binding||phospholipid binding||intracellular||protein phosphorylation||signal transduction||kinase activity||phosphorylation||transferase activity||transferase activity, transferring phosphorus-containing groups||intracellular signal transduction||metal ion binding||epithelial cilium movement i…
1.3179	0.000414	down	NM_213240	dusp16	Dual specificity phosphatase 16	inactivation of MAPK activity||protein tyrosine phosphatase activity||nucleus||cytoplasm||protein dephosphorylation||protein dephosphorylation||protein tyrosine/serine/threonine phosphatase activity||dephosphorylation||hydrolase activity||phosphatase activity||MAP kinase tyrosine/serine/threonine phosphatase activity||MAP kinase tyrosine/serine/threonine phosphatase activity
1.3178	0.0235226	down	NM_001110283	ubac1	UBA domain containing 1
1.31746	0.00342653	down	NM_001002211	ppapdc1b	Phosphatidic acid phosphatase type 2 domain containing 1B	catalytic activity||membrane
1.31664	0.00411896	down	NM_205654	zgc:77262	Zgc:77262	nucleotide binding||nucleic acid binding
1.31607	0.0102244	down	NM_001029973	tmem128	Transmembrane protein 128	molecular_function||cellular_component||biological_process
1.31597	0.00328227	down	NM_001007061	dolpp1	Dolichyl pyrophosphate phosphatase 1	catalytic activity||membrane
1.3153	0.000697	down	NM_194378	arpc5a	Actin related protein 2/3 complex, subunit 5A	cytoskeleton||regulation of actin filament polymerization
1.31419	0.0177208	down	NM_001025522	flvcr1	Feline leukemia virus subgroup C cellular receptor 1	receptor activity||integral to membrane||transmembrane transport
1.31391	1.26e-06	down	NM_001002297	gnl3	Guanine nucleotide binding protein-like 3 (nucleolar)	nucleotide binding||neural retina development||GTPase activity||GTP binding||GTP binding||nucleus||nucleolus||nucleolus||regulation of exit from mitosis||regulation of cell proliferation||ribosome biogenesis||regulation of neuron differentiation
1.31304	0.0462216	down	NM_001110472	rnasen	Ribonuclease type III, nuclear	RNA binding||double-stranded RNA binding||ribonuclease III activity||intracellular||RNA processing||rRNA catabolic process
1.3122	0.0141419	down	NM_001080167	si:ch211-234g24.1	Si:ch211-234g24.1	protein binding||cellular_component||biological_process
1.31147	0.011304	down	NM_199515	prdm1a	PR domain containing 1a, with ZNF domain	negative regulation of transcription from RNA polymerase II promoter||embryonic axis specification||nucleic acid binding||sequence-specific DNA binding transcription factor activity||intracellular||muscle cell fate determination||zinc ion binding||negative regulation of gene expression||neural crest cell differentiation||fin development||embryonic pectoral fin morphogenesis||pectoral fin morphoge…
1.31098	0.00139185	down	NM_001004630	sc5d	Sterol-C5-desaturase (ERG3 delta-5-desaturase homolog, S. cerevisiae)-like
1.31079	0.0296938	down	NM_001075108	os9	Amplified in osteosarcoma
1.31032	0.0373922	down	NM_001045071	serpina10a	Serpin peptidase inhibitor, clade A (alpha-1 antiproteinase, antitrypsin), member 10a	serine-type endopeptidase inhibitor activity||serine-type endopeptidase inhibitor activity||negative regulation of endopeptidase activity||regulation of proteolysis
1.30976	0.00401355	down	NM_001020551	hmg20b	High-mobility group 20B
1.30944	0.0171833	down	NM_198358	smarcd1	SWI/SNF related, matrix associated, actin dependent regulator of chromatin, subfamily d, member 1
1.30897	0.0291916	down	BC055192	usp20	Ubiquitin specific protease 20	cysteine-type endopeptidase activity||ubiquitin thiolesterase activity||ubiquitin thiolesterase activity||cytoplasm||proteolysis||ubiquitin-dependent protein catabolic process||endocytosis||peptidase activity||cysteine-type peptidase activity||zinc ion binding||regulation of G-protein coupled receptor protein signaling pathway||hydrolase activity||central nervous system morphogenesis||metal ion b…
1.30889	0.000122	down	XM_680529	LOC564632	Similar to ubiquitin specific protease 10
1.30886	0.00492984	down	NM_131316	ldb1a	LIM-domain binding factor 1a	transcription cofactor activity||nucleus||nucleus||LIM domain binding||LIM domain binding||LIM domain binding||protein dimerization activity
1.30808	0.0319411	down	NM_001002183	cdc42ep4	CDC42 effector protein (Rho GTPase binding) 4a	molecular_function||cellular_component||biological_process
1.30749	0.00280967	down	BC068982	LOC100151110	Similar to 5-oxoprolinase (ATP-hydrolysing)
1.30722	0.00505009	down	NM_001077547	zgc:153973	Zgc:153973	phosphopyruvate hydratase complex||magnesium ion binding||phosphopyruvate hydratase activity||glycolysis
1.30702	6.33e-05	down	NM_213228	rnft1	Ring finger protein, transmembrane 1	zinc ion binding||membrane||integral to membrane||metal ion binding
1.30663	0.00671469	down	NM_130935	skia	Nuclear oncoprotein skia	negative regulation of transcription from RNA polymerase II promoter||nucleotide binding||nucleus||nucleus||cytoplasm||dorsal/ventral pattern formation||dorsal/ventral pattern formation||negative regulation of transforming growth factor beta receptor signaling pathway||negative regulation of BMP signaling pathway||regulation of apoptotic process||SMAD binding||SMAD binding
1.30634	0.00551949	down	NM_200909	creb1	CAMP responsive element binding protein 1a	somitogenesis||DNA binding||sequence-specific DNA binding transcription factor activity||nucleus||regulation of transcription, DNA-dependent||midbrain-hindbrain boundary development||sequence-specific DNA binding||protein dimerization activity||convergent extension involved in axis elongation
1.30632	0.00294211	down	NM_001076639	zgc:153018	Zgc:153018	molecular_function||cellular_component||biological_process
1.3045	0.0104714	down	NM_001077722	zgc:152898	Zgc:152898	ion channel activity||voltage-gated ion channel activity||voltage-gated calcium channel activity||calcium channel activity||lysosome||lysosomal membrane||transport||ion transport||calcium ion transport||smooth muscle contraction||membrane||integral to membrane||regulation of ion transmembrane transport||transmembrane transport||calcium ion transmembrane transport||NAADP-sensitive calcium-release …
1.30319	0.0478175	down	XM_679236	LOC556422	Similar to mitochondrial carrier triple repeat 1
1.30276	0.0461357	down	NM_001002080	slc12a2	Solute carrier family 12 (potassium/chloride transporters), member 2	transporter activity||transport||ion transport||cation:chloride symporter activity||membrane||integral to membrane||basolateral plasma membrane||inner ear morphogenesis||ear development||swim bladder inflation||transmembrane transport
1.30119	0.00336207	down	XM_696031	LOC572323	Similar to homeodomain interacting protein kinase 1
1.3008	0.0251228	down	NM_001098393	zgc:162740	Zgc:162740	intracellular||zinc ion binding
1.29999	0.0410324	down	NM_001002098	tmem19	Transmembrane protein 19	molecular_function||biological_process||integral to membrane
1.29956	0.000201	down	NM_001007310	cyp1d1	Cytochrome P450, family 1, subfamily D, polypeptide 1	monooxygenase activity||iron ion binding||electron carrier activity||oxidoreductase activity||oxidoreductase activity, acting on paired donors, with incorporation or reduction of molecular oxygen||oxidoreductase activity, acting on paired donors, with incorporation or reduction of molecular oxygen, reduced flavin or flavoprotein as one donor, and incorporation of one atom of oxygen||heme binding|…
1.29895	0.000949	down	NM_001002444	decr1	2,4-dienoyl CoA reductase 1, mitochondrial	nucleotide binding
1.29808	0.00811765	down	NM_001003757	zdhhc23	Zinc finger, DHHC-type containing 23b	zinc ion binding||metal ion binding
1.29743	0.000898	down	NM_001014297	zgc:113363	Zgc:113363	molecular_function||cellular_component||biological_process
1.29741	0.00584784	down	NM_199854	rnf146	Ring finger protein 146	ubiquitin-protein ligase activity||cytoplasm||cytosol||zinc ion binding||Wnt receptor signaling pathway||ligase activity||protein ubiquitination involved in ubiquitin-dependent protein catabolic process||metal ion binding||protein autoubiquitination||protein K48-linked ubiquitination||poly-ADP-D-ribose binding||positive regulation of canonical Wnt receptor signaling pathway
1.2973	0.028741	down	NM_199643	coro2a	Coronin, actin binding protein, 2A	actin cytoskeleton||actin cytoskeleton organization||actin filament binding
1.29723	0.0402764	down	NM_001003778	mrps27	Mitochondrial ribosomal protein S27	biological_process
1.29709	0.017891	down	NM_001077601	peli1b	Pellino homolog 1b (Drosophila)	molecular_function||cellular_component||biological_process
1.29454	0.00120549	down	NM_001020606	zgc:110593	Zgc:110593	nucleic acid binding||cellular_component||biological_process||zinc ion binding||metal ion binding
1.29413	0.0315612	down	NM_001037406	zgc:123335	Zgc:123335
1.29411	0.00329949	down	NM_001004597	dirc2	Disrupted in renal carcinoma 2	molecular_function||integral to membrane||transmembrane transport
1.29248	0.00507352	down	NM_001024393	zgc:110447	Zgc:110447	cellular_component||protein folding||heat shock protein binding||unfolded protein binding
1.29222	0.0185994	down	NM_001024410	zgc:112364	Zgc:112364	ubiquitin thiolesterase activity||cellular_component||ubiquitin-dependent protein catabolic process
1.29217	0.0311558	down	NM_001018227	capn2b	Calpain 2, (m/II) large subunit b	calcium-dependent cysteine-type endopeptidase activity||calcium ion binding||intracellular||proteolysis||peptidase activity||cysteine-type peptidase activity||hydrolase activity
1.29213	0.0416565	down	NM_201068	ephx1	Epoxide hydrolase 1, microsomal (xenobiotic)	catalytic activity||epoxide hydrolase activity||response to toxin||membrane||cis-stilbene-oxide hydrolase activity
1.29194	0.0147532	down	NM_131873	her9	Hairy-related 9	DNA binding||nucleus||transcription, DNA-dependent||regulation of transcription, DNA-dependent||negative regulation of neurogenesis
1.29136	0.0154289	down	NM_001045210	xpc	Xeroderma pigmentosum, complementation group C	DNA binding||damaged DNA binding||nucleus||nucleotide-excision repair
1.29051	0.00431943	down	NM_001042689	fkrp	Fukutin related protein	vasculogenesis||molecular_function||striated muscle tissue development||extracellular matrix organization||muscle fiber development
1.29024	0.0135237	down	BC095623	srsf4	Serine/arginine-rich splicing factor 4	nucleotide binding||nucleic acid binding||cellular_component
1.28941	0.00504285	down	NM_001007768	farsl	Phenylalanyl-tRNA synthetase, beta subunit	nucleotide binding||magnesium ion binding||RNA binding||aminoacyl-tRNA ligase activity||phenylalanine-tRNA ligase activity||ATP binding||cytoplasm||phenylalanyl-tRNA aminoacylation
1.28928	8.41e-05	down	NM_001044326	zmynd11	Zinc finger, MYND domain containing 11	zinc ion binding||negative regulation of BMP signaling pathway||metal ion binding
1.28855	4.26e-05	down	NM_001006031	rdh14a	Retinol dehydrogenase 14a (all-trans/9-cis/11-cis)	nucleotide binding||metabolic process||oxidoreductase activity
1.28779	0.00342643	down	NM_213001	klhl20	Kelch-like 20 (Drosophila)	cellular_component||biological_process
1.28717	6.38e-05	down	NM_131503	axin1	Axin 1	eye development||eye development||optic placode formation||signal transducer activity||GTPase activator activity||intracellular||cytoplasm||cytoplasmic microtubule||plasma membrane||cell cortex||activation of JUN kinase activity||multicellular organismal development||determination of left/right symmetry||beta-catenin binding||cell death||dorsal/ventral axis specification||dorsal/ventral axis spec…
1.2871	0.00674538	down	NM_182893	dcp1a	DCP1 decapping enzyme homolog A (S. cerevisiae)
1.28675	0.00927866	down	NM_001017908	itfg2	Integrin alpha FG-GAP repeat containing 2	molecular_function
1.2865	0.0398323	down	NM_001007200	ptpn4	Protein tyrosine phosphatase, non-receptor type 4, a	phosphoprotein phosphatase activity||protein tyrosine phosphatase activity||receptor activity||cytoskeleton||protein dephosphorylation||cytoskeletal protein binding||dephosphorylation||hydrolase activity||phosphatase activity
1.28614	0.00543697	down	NM_001080625	zgc:158419	Zgc:158419	GTPase activator activity||growth factor activity
1.2851	0.0118755	down	NM_200420	adam10b	A disintegrin and metalloprotease domain 10b	metalloendopeptidase activity||proteolysis||peptidase activity||metallopeptidase activity||zinc ion binding||hydrolase activity||metal ion binding
1.28486	0.0252799	down	NM_001037106	snx3	Sorting nexin 3	cell communication||phosphatidylinositol binding
1.28389	0.000119	down	BC076122	sbf1	SET binding factor 1	phospholipid binding||cellular_component||dephosphorylation||phosphatase activity
1.28285	0.000198	down	NM_213501	cab39	Calcium binding protein 39, like 1	cellular_component||biological_process
1.28207	0.0165692	down	NM_212778	zgc:85910	Zgc:85910	molecular_function||cellular_component||biological_process
1.28206	0.0130191	down	NM_001080028	si:ch211-241j12.1	Solute carrier family 16, member 10 (aromatic amino acid transporter)	plasma membrane||membrane||integral to membrane||transmembrane transport
1.28152	0.00370638	down	NM_200521	zgc:66350	Zgc:66350	cellular_component||transferase activity
1.28144	5.15e-07	down	NM_001080636	megf8	Multiple EGF-like-domains 8	nucleotide binding||calcium ion binding||GTP binding||small GTPase mediated signal transduction||determination of left/right symmetry||protein transport||membrane||integral to membrane
1.28119	9.11e-07	down	NM_131252	ck2a1	Casein kinase 2 alpha 1	nucleotide binding||protein kinase activity||protein serine/threonine kinase activity||ATP binding||protein phosphorylation||kinase activity||phosphorylation||transferase activity, transferring phosphorus-containing groups
1.28098	0.0223247	down	NM_201116	sh3gl2	SH3-domain GRB2-like 2	cytoplasm
1.28076	0.00702814	down	NM_152957	dachc	Dachshund c
1.27956	0.0186475	down	NM_001083569	zgc:163143	Zgc:163143	nucleic acid binding||cellular_component||biological_process
1.27738	0.00138573	down	EH435892	zgc:194839	Zgc:194839	molecular_function||cellular_component||biological_process
1.27659	0.000107	down	NM_212591	cdk9	Cyclin-dependent kinase 9 (CDC2-related kinase)	nucleotide binding||protein kinase activity||protein serine/threonine kinase activity||ATP binding||protein phosphorylation||kinase activity||phosphorylation||transferase activity, transferring phosphorus-containing groups
1.27614	3.3e-05	down	XM_001339761	LOC799441	Similar to F-box and leucine-rich repeat protein 11 (predicted)
1.27613	0.0114008	down	NM_001004581	zgc:92303	Zgc:92303	nucleotide binding||ATP binding||nucleoside-triphosphatase activity
1.27536	0.00163649	down	NM_001077562	larp4b	La ribonucleoprotein domain family, member 4B	nucleotide binding||cellular_component||biological_process
1.27492	0.020981	down	NM_001005293	synbl	Resistance to inhibitors of cholinesterase 8 homolog B	guanyl-nucleotide exchange factor activity||cytoplasm||pigment cell development
1.27457	0.00444002	down	NM_001017630	stk16	Serine/threonine kinase 16	protein kinase activity||protein serine/threonine kinase activity||ATP binding||cellular_component||protein phosphorylation||kinase activity||phosphorylation||transferase activity, transferring phosphorus-containing groups
1.27455	0.000978	down	NM_001045013	chaf1a	Chromatin assembly factor 1, subunit A (p150)	nucleus||DNA replication||DNA repair||transcription, DNA-dependent||regulation of transcription, DNA-dependent||response to DNA damage stimulus||cell cycle||chromatin assembly||CAF-1 complex
1.2744	0.0400029	down	NM_001103139	hmox2a	Heme oxygenase (decycling) 2a	heme oxygenase (decyclizing) activity||heme oxidation||oxidation-reduction process
1.27434	0.0106227	down	NM_001045189	si:dkey-12h9.7	Si:dkey-12h9.7	protein kinase activity||receptor activity||ATP binding||protein phosphorylation||transferase activity, transferring phosphorus-containing groups
1.27401	0.033976	down	NM_212600	rchy1	Ring finger and CHY zinc finger domain containing 1
1.27392	0.000368	down	NM_199937	ppme1	Protein phosphatase methylesterase 1	catalytic activity||carboxylesterase activity||cellular_component||hydrolase activity
1.27384	0.00385983	down	NM_001077757	zgc:154029	Zgc:154029	cellular_component||zinc ion binding||metal ion binding
1.27368	0.0121817	down	XM_687428	LOC564072	Similar to Tumor protein p53-inducible nuclear protein 2 (p53-inducible protein U) (PIG-U)
1.27215	0.00301403	down	NM_213126	b2ml	Beta-2-microglobulin, like	antigen processing and presentation of peptide antigen via MHC class I||extracellular region||immune response||MHC class I protein complex
1.27181	0.00254476	down	NM_213495	cul1b	Cullin 1b	ubiquitin-dependent protein catabolic process||cullin-RING ubiquitin ligase complex||ubiquitin protein ligase binding
1.27072	0.00990451	down	NM_001083092	si:ch211-51a19.5	Si:ch211-51a19.5
1.2707	0.0415702	down	NM_001077736	zgc:153507	Zgc:153507	Golgi membrane||nucleotide-sugar transmembrane transporter activity||sugar:hydrogen symporter activity||Golgi apparatus||transport||carbohydrate transport||nucleotide-sugar transport||membrane||integral to membrane
1.27041	0.0142255	down	NM_001037112	zgc:123238	Zgc:123238	molecular_function||cellular_component||biological_process
1.27003	0.0153916	down	NM_001045392	batf3	Basic leucine zipper transcription factor, ATF-like 3
1.26897	0.0336744	down	NM_213641	cfl2l	Cofilin 2, like	actin binding||intracellular
1.2683	0.0385488	down	NM_200869	zgc:77816	Zgc:77816	nuclease activity||endonuclease activity||deoxyribonuclease activity||cellular_component||DNA catabolic process||hydrolase activity
1.26776	0.0247083	down	NM_001044776	mfge8l	Milk fat globule-EGF factor 8 protein a	calcium ion binding||cellular_component||cell adhesion
1.26747	2.72e-05	down	NM_001004000	gga1	Golgi associated, gamma adaptin ear containing, ARF binding protein 1	intracellular||intracellular protein transport||vesicle-mediated transport||clathrin adaptor complex||Golgi apparatus part
1.26706	0.00596176	down	NM_200228	pex3	Peroxisomal biogenesis factor 3	molecular_function||integral to peroxisomal membrane||peroxisome organization
1.267	0.0022897	down	NM_181603	smarca4	SWI/SNF related, matrix associated, actin dependent regulator of chromatin, subfamily a, member 4	activation of MAPKKK activity||heart looping||neural retina development||nucleic acid binding||DNA binding||helicase activity||ATP binding||nucleus||regulation of transcription, DNA-dependent||central nervous system development||retina layer formation||neural crest cell development||hydrolase activity, acting on acid anhydrides||hydrolase activity, acting on acid anhydrides, in phosphorus-contain…
1.26693	0.0266129	down	NM_194412	ppp2r5e1	Protein phosphatase 2, regulatory subunit B', epsilon isoform b	protein phosphatase type 2A complex||signal transduction||protein phosphatase type 2A regulator activity
1.26687	0.0160739	down	NM_199830	klhl18	Kelch-like 18 (Drosophila)
1.266	0.0119021	down	NM_001017616	lypla1	Lysophospholipase I
1.26563	0.0482254	down	NM_001080577	celsr2	Cadherin, EGF LAG seven-pass G-type receptor 2	signal transducer activity||receptor activity||transmembrane signaling receptor activity||G-protein coupled receptor activity||calcium ion binding||plasma membrane||plasma membrane||cell adhesion||homophilic cell adhesion||signal transduction||cell surface receptor signaling pathway||G-protein coupled receptor signaling pathway||neuropeptide signaling pathway||protein localization||membrane||inte…
1.26515	0.0317556	down	NM_001083030	zgc:158610	Zgc:158610	zinc ion binding||metal ion binding
1.26484	0.0118357	down	NM_001004114	phf20b	PHD finger protein 20, b	nucleic acid binding||intracellular||zinc ion binding||metal ion binding
1.26334	0.0166	down	NM_001083575	eomesb	Eomesodermin homolog b	DNA binding||sequence-specific DNA binding transcription factor activity||nucleus||transcription, DNA-dependent||regulation of transcription, DNA-dependent
1.26328	0.0385682	down	NM_001031673	cst3	Cystatin C (amyloid angiopathy and cerebral hemorrhage)	cysteine-type endopeptidase inhibitor activity||cellular_component||negative regulation of peptidase activity||peptidase inhibitor activity
1.26244	0.0235774	down	NM_001089446	zgc:162180	Zgc:162180	catalytic activity||serine-type endopeptidase activity||scavenger receptor activity||cellular_component||proteolysis||immune response||polysaccharide binding
1.26239	0.00715397	down	NM_200190	zgc:56072	Zgc:56072	molecular_function||biological_process||synaptosome
1.26213	0.0318306	down	NM_001004594	crat	Carnitine O-acetyltransferase b	cellular_component||transferase activity||transferase activity, transferring acyl groups
1.26201	0.0136868	down	NM_001005949	mettl5	Methyltransferase like 5	nucleic acid binding||cellular_component||methyltransferase activity||transferase activity||methylation
1.26197	0.00459608	down	NM_001002220	dctn3	Dynactin 3 (p22)	molecular_function
1.26162	0.0110588	down	NM_001098248	LOC559127	Similar to AWKS9372
1.26134	0.0385009	down	NM_199698	sec22a	SEC22 vesicle trafficking protein homolog A (S. cerevisiae)	molecular_function||transport||membrane
1.26127	0.0143804	down	NM_213143	arih2	Ariadne homolog 2 (Drosophila)	nucleic acid binding||zinc ion binding||metal ion binding
1.26112	0.0338094	down	NM_194377	aldoaa	Aldolase a, fructose-bisphosphate, a	catalytic activity||fructose-bisphosphate aldolase activity||glycolysis||lyase activity
1.26054	0.0411545	down	NM_001045439	hnrnpa3	Heterogeneous nuclear ribonucleoprotein A3	nucleotide binding||nucleic acid binding||ribonucleoprotein complex
1.25925	0.0332826	down	NM_001002126	guk1a	Guanylate kinase 1a	guanylate kinase activity||cellular_component||purine nucleotide metabolic process
1.25916	0.0425467	down	NM_001008400	ext2	Exostoses (multiple) 2	skeletal system development||ossification||osteoblast differentiation||metabolic process||fibroblast growth factor receptor signaling pathway||heparan sulfate proteoglycan biosynthetic process||membrane||transferase activity, transferring hexosyl groups||proteoglycan biosynthetic process||extracellular matrix organization||regulation of axon extension||intrinsic to endoplasmic reticulum membrane|…
1.25902	0.000313	down	NM_001020633	ndufs5	NADH dehydrogenase (ubiquinone) Fe-S protein 5
1.25865	0.0129274	down	NM_200201	mitd1	MIT, microtubule interacting and transport, domain containing 1	molecular_function||cellular_component||biological_process
1.25768	0.00425462	down	NM_001003470	prkacab	Protein kinase, cAMP-dependent, catalytic, alpha, genome duplicate b	nucleotide binding||protein kinase activity||protein serine/threonine kinase activity||ATP binding||cellular_component||protein phosphorylation||kinase activity||phosphorylation||transferase activity||transferase activity, transferring phosphorus-containing groups
1.25767	0.0205956	down	NM_001040246	zgc:136889	Zgc:136889	catalytic activity||cellular_component||biological_process
1.25763	2.76e-05	down	BC155117	zgc:174160	Zgc:174160
1.25731	0.0488567	down	NM_001013295	zgc:113121	Zgc:113121	molecular_function||lysosome||endosome||biological_process
1.25721	0.0146629	down	NM_001080656	acss1	Acyl-CoA synthetase short-chain family member 1	catalytic activity||acetate-CoA ligase activity||cellular_component||metabolic process||AMP binding
1.25618	0.0206743	down	NM_001005597	zgc:101858	Zgc:101858
1.25609	0.0277308	down	NM_001002071	sirt6	Sirtuin (silent mating type information regulation 2 homolog) 6 (S. cerevisiae)	protein deacetylation||zinc ion binding||NAD+ binding
1.25601	0.0456637	down	NM_001009560	tln1	Talin 1	ruffle||actin binding||insulin receptor binding||structural molecule activity||structural constituent of cytoskeleton||cytoskeleton||focal adhesion||cytoskeletal anchoring at plasma membrane||cell adhesion||actin cytoskeleton
1.25572	0.00996856	down	NM_001005993	fam175a	Family with sequence similarity 175, member A	nucleus||DNA repair||double-strand break repair||response to DNA damage stimulus||response to ionizing radiation||chromatin modification||G2/M transition DNA damage checkpoint||polyubiquitin binding||positive regulation of DNA repair||BRCA1-A complex
1.25561	0.0032756	down	NM_001017629	nmnat1	Nicotinamide nucleotide adenylyltransferase 1	cellular_component||biosynthetic process||NAD biosynthetic process||nucleotidyltransferase activity
1.25546	0.00661586	down	NM_205677	tmem45b	Transmembrane protein 45B	molecular_function||biological_process||membrane||integral to membrane
1.25509	0.0345511	down	NM_001102389	emc10	ER membrane protein complex subunit 10	membrane||integral to membrane
1.25409	0.0188739	down	NM_200326	hps4	Hermansky-Pudlak syndrome 4
1.25395	0.0478259	down	NM_001017843	nudt18	Nudix (nucleoside diphosphate linked moiety X)-type motif 18	cellular_component||hydrolase activity||metal ion binding
1.25367	0.0165815	down	NM_200169	zgc:55634	Zgc:55634
1.25355	0.000231	down	NM_199915	mrpl39	Mitochondrial ribosomal protein L39	nucleotide binding||ribosome
1.25327	0.0202411	down	NM_001020678	zgc:112315	Zgc:112315
1.25319	0.000108	down	NM_001082993	sos1	Son of sevenless homolog 1 (Drosophila)	nucleosome||DNA binding||guanyl-nucleotide exchange factor activity||intracellular||nucleus||nucleosome assembly||small GTPase mediated signal transduction
1.25287	0.0453856	down	BC096916	LOC561626	CDNA clone IMAGE:7161844
1.25183	0.00324303	down	NM_131371	mtmr2	Myotubularin related protein 2	protein tyrosine phosphatase activity||cytoplasm||protein dephosphorylation||membrane||dephosphorylation||hydrolase activity||phosphatase activity
1.25148	0.00876147	down	BC052106	myl9	Myosin, light chain 9b, regulatory
1.25146	0.00596485	down	NM_001005964	ap3s1	Adaptor-related protein complex 3, sigma 1 subunit	transport||intracellular protein transport||protein transporter activity||protein transport||vesicle-mediated transport||membrane coat
1.25101	0.00893462	down	NM_212727	orc3l	Origin recognition complex, subunit 3	DNA binding||nuclear origin of replication recognition complex||DNA replication
1.25081	0.0142673	down	NM_001004566	manea	Mannosidase, endo-alpha	molecular_function||cellular_component||biological_process
1.25031	0.0246069	down	NM_001002089	tsg101	Tumor susceptibility gene 101	cellular_component||cellular protein modification process||protein transport
1.25007	0.00684241	down	NM_001018126	edc3	Enhancer of mRNA decapping 3 homolog (S. cerevisiae)	cytoplasmic mRNA processing body||RNA binding||cytoplasm||biological_process
1.24884	0.00756357	down	NM_001080014	fam134a	Family with sequence similarity 134, member A	molecular_function||cellular_component||biological_process
1.24646	0.0345644	down	NM_001020472	slc38a6	Solute carrier family 38, member 6	transport||ion transport||sodium ion transport||amino acid transport||membrane||integral to membrane
1.2464	0.00875054	down	NM_212645	hnrnpa0a	Heterogeneous nuclear ribonucleoprotein A0a	nucleotide binding||nucleic acid binding||cellular_component
1.24623	0.00024	down	NM_001080005	zgc:153953	Zgc:153953	molecular_function||cellular_component||biological_process
1.24613	0.0282044	down	NM_001089537	zgc:162240	Zgc:162240	cellular_component||biological_process
1.24601	0.000915	down	NM_212668	zgc:55764	Zgc:55764	nicotinate-nucleotide diphosphorylase (carboxylating) activity||nicotinate phosphoribosyltransferase activity||cytoplasm||NAD biosynthetic process
1.24588	0.0434738	down	NM_001003612	boka	BCL2-related ovarian killer a	apoptotic process||regulation of apoptotic process||positive regulation of apoptotic process
1.24527	0.0061074	down	XM_695117	LOC571519	Similar to Ppar binding protein
1.24511	0.0198785	down	NM_001002464	dnajc5aa	DnaJ (Hsp40) homolog, subfamily C, member 5aa
1.24477	1.19e-05	down	NM_173235	rpl24	Ribosomal protein L24
1.24388	0.015697	down	NM_212652	slc35b4	Solute carrier family 35, member B4	Golgi membrane||Golgi apparatus||transport||carbohydrate transport||membrane||integral to membrane||transmembrane transport
1.24381	0.0109119	down	AM422120	pnrc2	Proline-rich nuclear receptor coactivator 2	nuclear-transcribed mRNA catabolic process, nonsense-mediated decay||nuclear-transcribed mRNA catabolic process, nonsense-mediated decay||cytoplasmic mRNA processing body||nucleus||nucleus||cytoplasm||transcription, DNA-dependent||regulation of transcription, DNA-dependent
1.24346	0.0258685	down	NM_200454	ptpn11b	Protein tyrosine phosphatase, non-receptor type 11, b	phosphoprotein phosphatase activity||protein tyrosine phosphatase activity||cellular_component||protein dephosphorylation||dephosphorylation||hydrolase activity||phosphatase activity
1.2434	9.07e-05	down	NM_001105106	zgc:171674	Zgc:171674	cellular_component||biological_process
1.2425	0.0049019	down	NM_001013288	zgc:110788	Zgc:110788
1.24228	0.0283206	down	NM_199927	gtf2h4	General transcription factor IIH, polypeptide 4	nucleus||DNA repair||regulation of transcription, DNA-dependent
1.24211	0.00739344	down	NM_001001834	ift52	Intraflagellar transport protein 52	axoneme||microtubule basal body||flagellum||intraflagellar transport
1.2421	0.0374753	down	NM_001076586	zgc:153663	Zgc:153663	molecular_function||cytoplasm||biological_process
1.24209	0.00434758	down	NM_200170	actr10	Actin-related protein 10 homolog (S. cerevisiae)	biological_process
1.24136	0.0355354	down	NM_001030096	zgc:112355	Zgc:112355	protein-glutamine gamma-glutamyltransferase activity||cellular_component||peptide cross-linking||metal ion binding
1.24118	0.00850458	down	NM_131700	vent	Ventral expressed homeobox	DNA binding||sequence-specific DNA binding transcription factor activity||nucleus||regulation of transcription, DNA-dependent||dorsal/ventral pattern formation||regulation of mesodermal cell fate specification||sequence-specific DNA binding
1.24091	0.027357	down	NM_213027	zgc:73185	Zgc:73185	molecular_function||cellular_component||biological_process
1.24052	0.0472362	down	NM_205538	rp42-pen	Rp42 homolog (pending)
1.24036	0.0464579	down	BC045974	LOC559713	Hypothetical LOC559713
1.2397	0.0349361	down	NM_173253	smc4	Structural maintenance of chromosomes 4	nucleotide binding||ATP binding||nucleus||chromosome||DNA repair||DNA recombination||sister chromatid cohesion||chromosome condensation||chromosome organization
1.23953	0.0305723	down	NM_001080046	gpr107	G protein-coupled receptor 107	receptor activity||biological_process||integral to membrane
1.23885	0.0288489	down	NM_001080582	mxra8a	Matrix-remodelling associated 8a	molecular_function||cellular_component||biological_process
1.23817	0.00592024	down	NM_212943	zgc:85858	Zgc:85858	molecular_function||cellular_component||biological_process
1.23815	0.00839759	down	NM_001045105	map3k7ip3l	TGF-beta activated kinase 1/MAP3K7 binding protein 3	intracellular||zinc ion binding||kinase activity||phosphorylation
1.23698	0.00353088	down	NM_001002613	nrbf2	Nuclear receptor binding factor 2	receptor activity||biological_process
1.23573	0.00874682	down	NM_213414	exoc7	Exocyst complex component 7	exocyst||molecular_function||exocytosis
1.23546	0.00149511	down	BC124598	taf6l	TAF6-like RNA polymerase II, p300/CBP-associated factor (PCAF)-associated factor	DNA binding||nucleus||transcription initiation, DNA-dependent||regulation of sequence-specific DNA binding transcription factor activity
1.23517	0.015095	down	NM_001076615	ctdsplb	CTD (carboxy-terminal domain, RNA polymerase II, polypeptide A) small phosphatase-like b	cellular_component||phosphatase activity
1.23464	0.0474788	down	NM_199808	pfkfb1	6-phosphofructo-2-kinase/fructose-2,6-biphosphatase 1	catalytic activity||6-phosphofructo-2-kinase activity||fructose-2,6-bisphosphate 2-phosphatase activity||ATP binding||cellular_component||fructose metabolic process||fructose 2,6-bisphosphate metabolic process||metabolic process||kinase activity||phosphorylation
1.23395	0.00393616	down	NM_001007415	glmna	Glomulin, FKBP associated protein a	cellular_component
1.23379	0.0224917	down	NM_212847	tead1	TEA domain family member 1a	sequence-specific DNA binding transcription factor activity||nucleus||regulation of transcription, DNA-dependent
1.23344	0.0496963	down	NM_001014315	ercc5	Excision repair cross-complementing rodent repair deficiency, complementation group 5 (xeroderma pigmentosum, complementation group G (Cockayne syndrome))	single-stranded DNA binding||nuclease activity||endonuclease activity||nucleus||DNA repair||nucleotide-excision repair
1.23268	3.53e-05	down	NM_001045391	zgc:153512	Zgc:153512	protein phosphatase inhibitor activity||cellular_component||negative regulation of phosphatase activity||phosphatase binding
1.23153	0.000471	down	NM_199765	phf6	PHD finger protein 6	zinc ion binding
1.23124	0.0377594	down	NM_001002579	gcshb	Glycine cleavage system protein H (aminomethyl carrier), b	glycine cleavage complex||glycine catabolic process||glycine decarboxylation via glycine cleavage system
1.23097	0.000285	down	NM_001004644	zgc:101095	Zgc:101095	kinesin complex||biological_process||kinesin binding
1.23084	9.17e-05	down	NM_001077304	zgc:153041	Zgc:153041	origin recognition complex||molecular_function||nucleus||DNA replication
1.23083	0.00479449	down	NM_001002644	zgc:92474	Zgc:92474	molecular_function||cellular_component||biological_process
1.23032	0.0152226	down	BC108051	lats1	LATS, large tumor suppressor, homolog 1 (Drosophila)	nucleotide binding||protein kinase activity||protein serine/threonine kinase activity||ATP binding||protein phosphorylation||kinase activity||phosphorylation||transferase activity||transferase activity, transferring phosphorus-containing groups||convergent extension involved in gastrulation||convergent extension involved in gastrulation
1.23032	0.0308985	down	NM_001017856	ppp3cb	Protein phosphatase 3, catalytic subunit, beta isozyme	phosphoprotein phosphatase activity||cellular_component||hydrolase activity
1.2297	0.0300954	down	NM_001007288	cx30.9	Connexin 30.9	plasma membrane||gap junction||connexon complex||cell communication||membrane||integral to membrane||cell junction
1.2286	1.43e-05	down	NM_199860	tmem39b	Transmembrane protein 39B	molecular_function||biological_process||membrane||integral to membrane
1.22837	0.00443348	down	NM_001077563	zdhhc18	Zinc finger, DHHC-type containing 18a	cellular_component||zinc ion binding||metal ion binding
1.22835	0.000299	down	NM_182864	keap1a	Kelch-like ECH-associated protein 1a	response to chemical stimulus
1.22831	0.00333861	down	NM_001037689	dcdc2b	Doublecortin domain containing 2B	molecular_function||intracellular signal transduction
1.22718	0.0448196	down	NM_001089493	zgc:162883	Zgc:162883	phosphatidylinositol phosphorylation
1.22623	0.0179385	down	NM_001083009	zgc:158782	Zgc:158782	tRNA wobble uridine modification||cellular_component||tRNA processing||flavin adenine dinucleotide binding
1.22615	0.00187816	down	NM_001077558	neurla	Neuralized homolog a (Drosophila)	zinc ion binding||metal ion binding
1.226	0.0488749	down	NM_001109722	cyp2aa4	Cytochrome P450, family 2, subfamily AA, polypeptide 4	monooxygenase activity||iron ion binding||electron carrier activity||oxidoreductase activity||oxidoreductase activity, acting on paired donors, with incorporation or reduction of molecular oxygen||heme binding||metal ion binding||oxidation-reduction process
1.22549	0.0154677	down	NM_131786	cry3	Cryptochrome 3	DNA photolyase activity||transcription factor complex||DNA repair||response to temperature stimulus||response to light stimulus||negative regulation of transcription, DNA-dependent
1.22548	0.00863498	down	XM_001334580	LOC795944	Similar to proteophosphoglycan 5
1.22491	0.00123874	down	AY533378	egfr	Epidermal growth factor receptor a (erythroblastic leukemia viral (v-erb-b) oncogene homolog, avian)	nucleotide binding||protein kinase activity||protein tyrosine kinase activity||transmembrane receptor protein tyrosine kinase activity||receptor signaling protein tyrosine kinase activity||receptor activity||ATP binding||protein phosphorylation||transmembrane receptor protein tyrosine kinase signaling pathway||membrane||integral to membrane||kinase activity||phosphorylation||transferase activity|…
1.22471	0.021951	down	NM_001037708	vps11	Vacuolar protein sorting 11	liver development||retinal pigment epithelium development||neural retina development||intracellular protein transport||zinc ion binding||vesicle-mediated transport||melanocyte differentiation||metal ion binding||swim bladder development
1.22403	0.000865	down	NM_212747	csnk1e	Casein kinase 1, epsilon	nucleotide binding||protein kinase activity||protein serine/threonine kinase activity||ATP binding||cellular_component||protein phosphorylation||kinase activity||phosphorylation||transferase activity, transferring phosphorus-containing groups
1.22351	0.0003	down	BC050177	tmem106a	Transmembrane protein 106A	integral to membrane
1.22331	0.0362313	down	NM_001002105	cdkrap3	CDK5 regulatory subunit associated protein 3	molecular_function||cellular_component||regulation of mitotic cell cycle||epiboly involved in gastrulation with mouth forming second||cell-cell adhesion involved in gastrulation
1.22287	0.00531986	down	NM_200240	wdr45l	Wdr45 like	autophagic vacuole assembly||cytoplasm||phosphatidylinositol-3-phosphate binding||phosphatidylinositol-3,5-bisphosphate binding
1.22287	0.00475977	down	NM_001089434	rrnad1	Ribosomal RNA adenine dimethylase domain containing 1	rRNA modification||rRNA (adenine-N6,N6-)-dimethyltransferase activity||cellular_component||rRNA methyltransferase activity
1.22266	0.0104179	down	BC055641	zfr	Zinc finger RNA binding protein	nucleic acid binding||DNA binding||RNA binding||intracellular||nucleus||cytoplasm||multicellular organismal development||zinc ion binding
1.22249	0.00047	down	NM_001076745	zgc:154071	Zgc:154071	metabolic process||transferase activity, transferring acyl groups
1.22197	0.00698334	down	NM_200562	carhsp1	Calcium regulated heat stable protein 1	nucleic acid binding||DNA binding||regulation of transcription, DNA-dependent
1.22172	0.0264409	down	NM_001104936	alg2	Asparagine-linked glycosylation 2 homolog (S. cerevisiae, alpha-1,3-mannosyltransferase)	glycolipid mannosyltransferase activity||nucleus||metabolic process||biosynthetic process
1.22065	0.00691293	down	NM_001020500	cybrd1	Cytochrome b reductase 1
1.2201	0.00102393	down	NM_199850	c20orf24	C20orf24 homolog (H. sapiens)
1.21929	0.038572	down	NM_200337	minal	MYC induced nuclear antigen-like
1.21885	0.0067651	down	NM_001089327	zgc:162193	Zgc:162193
1.2188	0.0241726	down	NM_001025460	spsb1	SplA/ryanodine receptor domain and SOCS box containing 1	receptor activity||intracellular signal transduction
1.21878	0.0157301	down	NM_001030110	si:dkeyp-89c11.2	Si:dkeyp-89c11.2	lipid metabolic process||acyl-CoA metabolic process||palmitoyl-CoA hydrolase activity||transferase activity||hydrolase activity||thiolester hydrolase activity
1.21806	0.011822	down	NM_001099238	zgc:158564	Zgc:158564	molecular_function||cellular_component||biological_process
1.21785	0.0169404	down	NM_212619	cd9	CD9 antigen (p24) a	membrane||integral to membrane
1.21746	0.0187095	down	NM_200616	zgc:63674	Protein odr-4 homolog
1.21743	0.00434266	down	NM_213319	fbxw5	F-box and WD-40 domain protein 5	molecular_function||cytoplasm||protein ubiquitination||SCF ubiquitin ligase complex||SCF-dependent proteasomal ubiquitin-dependent protein catabolic process||proteasomal ubiquitin-dependent protein catabolic process||centrosome duplication||CUL4-RING ubiquitin ligase complex
1.21739	0.0427959	down	NM_001012368	ext1a	Exostoses (multiple) 1a	endoplasmic reticulum||heparan sulfate proteoglycan biosynthetic process||membrane||integral to membrane||transferase activity||transferase activity, transferring glycosyl groups||transferase activity, transferring hexosyl groups||integral to endoplasmic reticulum membrane||intrinsic to endoplasmic reticulum membrane||glucuronosyl-N-acetylglucosaminyl-proteoglycan 4-alpha-N-acetylglucosaminyltran…
1.21707	0.00802915	down	NM_213262	eif5a2	Eukaryotic translation initiation factor 5A2	RNA binding||translation initiation factor activity||translation elongation factor activity||translational initiation||translational frameshifting||peptidyl-lysine modification to hypusine||ribosome binding||positive regulation of translational elongation||positive regulation of translational termination
1.21621	0.0430959	down	NM_203321	narg1b	N(alpha)-acetyltransferase 15, NatA auxiliary subunit b
1.21553	0.0372171	down	NM_001080580	zgc:158225	Zgc:158225	neurotransmitter:sodium symporter activity||transport||neurotransmitter transport||symporter activity||membrane||integral to membrane
1.21529	0.0300935	down	NM_001002380	clptm1l	Cleft lip and palate associated transmembrane protein 1, like	molecular_function||apoptotic process||membrane||integral to membrane
1.21519	0.00336903	down	BC142796	phrf1	PHD and ring finger domains 1	zinc ion binding||metal ion binding
1.21518	0.000157	down	NM_001080079	mapkapk3	Mitogen-activated protein kinase-activated protein kinase 3	nucleotide binding||protein kinase activity||protein serine/threonine kinase activity||ATP binding||cellular_component||protein phosphorylation||kinase activity||phosphorylation||transferase activity, transferring phosphorus-containing groups
1.21504	0.0193057	down	NM_001077302	si:ch211-195b13.1	Si:ch211-195b13.1	nucleotide binding||protein kinase activity||protein serine/threonine kinase activity||ATP binding||cellular_component||protein phosphorylation||cell communication||kinase activity||phosphorylation||transferase activity||transferase activity, transferring phosphorus-containing groups||phosphatidylinositol binding
1.21493	0.021826	down	BC152165	clint1	Clathrin interactor 1a	regulation of epidermis development||regulation of epidermis development
1.21493	0.046053	down	NM_131758	stom	Stomatin	molecular_function||membrane
1.21453	0.00175615	down	NM_001083061	ddb2	Damage-specific DNA binding protein 2	DNA binding||nucleus||DNA repair||response to DNA damage stimulus
1.21433	0.00188481	down	NM_200581	ammecr1	Alport syndrome, mental retardation, midface hypoplasia and elliptocytosis chromosomal region gene 1 homolog (human)	molecular_function||cellular_component||biological_process
1.21417	0.000306	down	NM_001004116	elf2a	E74-like factor 2a (ets domain transcription factor)	DNA binding||sequence-specific DNA binding transcription factor activity||nucleus||regulation of transcription, DNA-dependent||sequence-specific DNA binding
1.21394	0.00530628	down	NM_001002355	zgc:92139	Zgc:92139	metalloendopeptidase activity||cellular_component||proteolysis||peptidase activity||metallopeptidase activity||hydrolase activity
1.21379	0.0193702	down	BC083251	atp2b4	ATPase, Ca++ transporting, plasma membrane 4	nucleotide binding||catalytic activity||calcium-transporting ATPase activity||ATP binding||ATP biosynthetic process||transport||ion transport||cation transport||metabolic process||ATPase activity, coupled to transmembrane movement of ions, phosphorylative mechanism||membrane||integral to membrane||hydrolase activity||hydrolase activity, acting on acid anhydrides, catalyzing transmembrane movement…
1.21302	0.0111495	down	NM_001105136	atp6v0c	ATPase, H+ transporting, lysosomal, V0 subunit c, a	transport||ion transport||hydrogen ion transmembrane transporter activity||ATP hydrolysis coupled proton transport||proton transport||membrane||integral to membrane||proton-transporting two-sector ATPase complex, proton-transporting domain||proton-transporting V-type ATPase, V0 domain||retina development in camera-type eye||embryonic retina morphogenesis in camera-type eye
1.21301	0.0409098	down	BC157376	zgc:110682	Zgc:110682	nucleotide binding||nucleic acid binding||cellular_component||zinc ion binding
1.21291	0.00655393	down	NM_001037119	zgc:123195	Zgc:123195	molecular_function||mitochondrion||transport||protein transport||protein import into mitochondrial matrix||extrinsic to mitochondrial inner membrane
1.21286	0.0381356	down	NM_213087	sdf4	Stromal cell derived factor 4	calcium ion binding||Golgi apparatus||Golgi lumen
1.21271	0.00954394	down	NM_001080807	si:dkey-265o13.4	Si:dkey-265o13.4
1.21193	0.0251122	down	NM_181757	anxa5b	Annexin A5b	calcium ion binding||calcium-dependent phospholipid binding||cytoplasm||negative regulation of coagulation
1.21185	0.00546626	down	NM_200319	tmem57a	Transmembrane protein 57a	molecular_function||nucleus||biological_process||membrane||integral to membrane||axon||nuclear membrane||cell projection
1.21182	0.0123689	down	NM_200384	mif4gda	MIF4G domain containing a	DNA binding||RNA binding||nucleus||cytoplasm||regulation of translation||RNA metabolic process
1.21112	0.0272456	down	NM_001077292	zgc:153652	Zgc:153652	molecular_function||cellular_component||biological_process
1.21009	0.0269781	down	NM_001007333	zgc:103564	Zgc:103564	nucleotide binding||nucleic acid binding||DNA binding||RNA binding||nucleus||nucleolus||cytoplasm
1.21002	0.000933	down	NM_001005931	rras	Related RAS viral (r-ras) oncogene homolog	nucleotide binding||GTPase activity||GTP binding||GTP catabolic process||signal transduction||Notch signaling pathway||small GTPase mediated signal transduction||membrane||maintenance of epithelial cell apical/basal polarity
1.20937	0.00466872	down	NM_001079955	dido1	Death inducer-obliterator 1	nucleus||transcription, DNA-dependent||zinc ion binding||metal ion binding
1.20929	0.00704198	down	NM_201154	hmbsa	Hydroxymethylbilane synthase a	hydroxymethylbilane synthase activity||peptidyl-pyrromethane cofactor linkage||tetrapyrrole biosynthetic process
1.20896	0.00438769	down	NM_213384	sec22ba	SEC22 vesicle trafficking protein homolog B (S. cerevisiae), a	Golgi membrane||endoplasmic reticulum||endoplasmic reticulum membrane||Golgi apparatus||transport||protein transport||membrane||integral to membrane||vesicle-mediated transport||endoplasmic reticulum-Golgi intermediate compartment membrane
1.20859	0.0097112	down	NM_213071	tram2	Translocation associated membrane protein 2	membrane||integral to membrane
1.20789	0.00156839	down	NM_213356	ubin	Ubiquilin 4
1.20736	0.00864758	down	NM_001045327	nr2c2ap	Nuclear receptor 2C2-associated protein	nucleus||cell adhesion
1.20735	0.0330952	down	NM_001113614	zgc:175284	Zgc:175284	nucleic acid binding||intracellular||biological_process||zinc ion binding
1.20656	0.0222629	down	NM_001004585	bmpr1ab	Bone morphogenetic protein receptor, type 1ab	nucleotide binding||protein kinase activity||protein serine/threonine kinase activity||transmembrane receptor protein serine/threonine kinase activity||receptor activity||transforming growth factor beta-activated receptor activity||ATP binding||protein phosphorylation||dorsal/ventral pattern formation||membrane||transferase activity, transferring phosphorus-containing groups||BMP signaling pathwa…
1.20636	0.0136674	down	NM_199872	osbpl2	Oxysterol binding protein-like 2	transport||lipid transport
1.20577	0.00317231	down	NM_201183	rnf25	Ring finger protein 25	zinc ion binding||metal ion binding
1.20534	0.00078	down	NM_201497	sh3gl1b	SH3-domain GRB2-like 1b	cytoplasm
1.20496	0.00494167	down	CT737107	casd1	CAS1 domain containing 1	membrane||integral to membrane||hydrolase activity
1.20495	3.19e-05	down	NM_197933	pdip5	Protein disulfide isomerase-related protein (provisional)	glycerol ether metabolic process||electron carrier activity||protein disulfide oxidoreductase activity||isomerase activity||cell redox homeostasis
1.20468	0.00878307	down	NM_001080031	zgc:152984	Zgc:152984	protein binding||cellular_component||biological_process
1.20443	0.00744181	down	NM_001002176	tha1	Threonine aldolase 1	catalytic activity||cellular_component||cellular amino acid metabolic process||lyase activity||pyridoxal phosphate binding
1.20435	0.000222	down	NM_001089384	zgc:162698	Zgc:162698	molecular_function||biological_process||integral to membrane
1.20431	0.00460538	down	CT722749	si:dkey-51d17.6	Transcribed locus, strongly similar to XP_001923572.3 PREDICTED: LOW QUALITY PROTEIN: zinc finger MYM-type protein 2 [Danio rerio]	zinc ion binding
1.2042	0.0490866	down	NM_001017819	mllt3	Myeloid/lymphoid or mixed lineage-leukemia translocation to 3 homolog (Drosophila)	molecular_function||nucleus||regulation of transcription, DNA-dependent
1.20349	0.0165616	down	NM_001037692	zgc:123172	Zgc:123172	molecular_function||cellular_component||biological_process
1.20339	0.00884019	down	XM_001331051	zgc:110718	Zgc:110718	molecular_function||cellular_component||biological_process
1.20222	0.00733246	down	NM_213481	gnb1l	Guanine nucleotide binding protein (G protein), beta polypeptide 1b	protein binding
1.20206	0.0411551	down	NM_212682	clic1	Chloride intracellular channel 1	voltage-gated chloride channel activity||chloride transport||membrane
1.20198	0.0373817	down	NM_001083857	LOC792433	Osteocalcin
1.20197	0.0212407	down	EH505644	LOC100000862	Transcribed locus, strongly similar to XP_001340971.1 PREDICTED: UPF0466 protein C22orf32 homolog, mitochondrial-like [Danio rerio]
1.20136	0.0373672	down	NM_131773	cldn12	Claudin 12	membrane||integral to membrane
1.20107	0.000596	down	NM_199785	ercc4	Excision repair cross-complementing rodent repair deficiency, complementation group 4	single-stranded DNA specific endodeoxyribonuclease activity||nucleotide-excision repair factor 1 complex||meiotic mismatch repair||resolution of meiotic recombination intermediates||double-strand break repair via homologous recombination||nucleic acid binding||DNA binding||single-stranded DNA binding||nuclease activity||endonuclease activity||DNA metabolic process||DNA repair||nucleotide-excision…
7.50257	9.43e-06	up	NM_130948	dvr1	Decapentaplegic and Vg-related 1	extracellular region||growth factor activity||growth||positive regulation of cell division
4.51323	1.95e-07	up	NM_214792	asb11	Ankyrin repeat and SOCS box-containing 11	molecular_function||positive regulation of transcription of Notch receptor target||intracellular signal transduction||positive regulation of Notch signaling pathway
4.02049	8.45e-06	up	NM_001002708	pde6d	Phosphodiesterase 6D, cGMP-specific, rod, delta	3',5'-cyclic-nucleotide phosphodiesterase activity||cellular_component||visual perception
3.94781	0.000349	up	NM_001045452	urah	HIU hydrolase
3.35271	0.000424	up	NM_205631	zgc:77375	Zgc:77375	metabolic process||hydrolase activity
3.27386	0.000299	up	NM_001077716	zgc:153126	Zgc:153126	actin binding||cellular_component||cellular component organization||actin cytoskeleton organization
3.24677	0.0389302	up	NM_001100949	fdx1b	Ferredoxin 1b	electron carrier activity||metal ion binding||iron-sulfur cluster binding||2 iron, 2 sulfur cluster binding
3.23846	3.39e-06	up	NM_200250	yth2	YTH domain family 2
3.11362	0.000219	up	NM_001082411	zgc:158773	Zgc:158773
3.02309	2.1e-06	up	NM_001077325	mcu	Mitochondrial calcium uniporter	calcium channel activity||mitochondrion||mitochondrial inner membrane||mitochondrial inner membrane||transport||ion transport||calcium ion transport||mitochondrial calcium ion transport||membrane||integral to membrane||calcium-mediated signaling||protein complex oligomerization||elevation of mitochondrial calcium ion concentration
3.01074	5.18e-07	up	BC057504	dab2	Disabled homolog 2 (Drosophila)	receptor-mediated endocytosis||Notch signaling pathway
3.00155	1.11e-07	up	NM_001002364	zgc:92512	Zgc:92512	cellular_component||biological_process
2.78462	0.00031	up	NM_200128	lipg	Lipase, endothelial	catalytic activity||lipoprotein lipase activity||extracellular region||lipid metabolic process||hydrolase activity
2.71179	4.38e-07	up	NM_001077597	mtmr10	Myotubularin related protein 10	cellular_component||dephosphorylation||phosphatase activity
2.68646	6.93e-07	up	NM_001001950	zic3	Zic family member 3 heterotaxy 1 (odd-paired homolog, Drosophila)	nucleic acid binding||intracellular||zinc ion binding||anterior/posterior pattern specification
2.67011	2.58e-06	up	NM_001044869	si:ch211-223m11.2	Si:ch211-223m11.2
2.51806	1.05e-08	up	XM_001341675	nfkbiz	Nuclear factor of kappa light polypeptide gene enhancer in B-cells inhibitor, zeta
2.49092	0.00278089	up	XM_684268	elf3	E74-like factor 3 (ets domain transcription factor, epithelial-specific )
2.48806	0.0228835	up	NM_200918	bzw2	Basic leucine zipper and W2 domains 2	cellular_component||multicellular organismal development||nervous system development||RNA metabolic process||cell differentiation
2.48478	0.005115	up	AY120892	cadps2	Ca2+-dependent activator protein for secretion 2	molecular_function||cellular_component||biological_process
2.47679	0.0002	up	NM_001076606	fam125ba	Family with sequence similarity 125, member B, duplicate a	molecular_function||cellular_component||biological_process
2.47365	0.00691931	up	NM_001034980	vti1a	Vesicle transport through interaction with t-SNAREs homolog 1A (yeast)	intracellular protein transport||membrane||vesicle-mediated transport
2.45385	1.71e-05	up	NM_200081	ktn1	Kinectin 1	microtubule-based movement||protein transport||kinesin binding||integral to endoplasmic reticulum membrane
2.4007	5.08e-09	up	NM_213059	crsp7	Cofactor required for Sp1 transcriptional activation, subunit 7	RNA polymerase II transcription cofactor activity||DNA binding||nucleus||transcription, DNA-dependent||regulation of transcription, DNA-dependent||regulation of transcription from RNA polymerase II promoter||mediator complex
2.36968	7.43e-07	up	NM_001110456	oxnad1	Oxidoreductase NAD-binding domain containing 1	oxidoreductase activity||oxidation-reduction process
2.36674	3.66e-08	up	NM_194427	slc7a4	Solute carrier family 7 (cationic amino acid transporter, y+ system), member 4	amino acid transmembrane transport||amino acid transmembrane transporter activity||membrane||integral to membrane
2.35468	0.000529	up	NM_213412	rad51b	RAD51 homolog B (S. cerevisiae)	nucleotide binding||DNA binding||ATP binding||DNA metabolic process||DNA-dependent ATPase activity||nucleoside-triphosphatase activity
2.31727	3.58e-07	up	NM_001002356	nus1	Nuclear undecaprenyl pyrophosphate synthase 1 homolog (S. cerevisiae)	sprouting angiogenesis||receptor activity||membrane||integral to membrane||transferase activity, transferring alkyl or aryl (other than methyl) groups
2.2929	0.00231884	up	NM_131616	pbx3b	Pre-B-cell leukemia transcription factor 3b	DNA binding||sequence-specific DNA binding transcription factor activity||nucleus||regulation of transcription, DNA-dependent||sequence-specific DNA binding
2.28232	6.79e-06	up	NM_001089326	ctdspl2b	CTD (carboxy-terminal domain, RNA polymerase II, polypeptide A) small phosphatase like 2b	phosphoprotein phosphatase activity||hydrolase activity||phosphatase activity
2.24129	1.73e-10	up	NM_001045284	zgc:136597	Zgc:136597
2.23109	0.0411785	up	NM_001089331	zgc:162618	Zgc:162618
2.20011	0.0123871	up	NM_213510	gyg1	Glycogenin 1a	transferase activity, transferring glycosyl groups
2.18868	8.01e-10	up	NM_194402	mknk2b	MAP kinase-interacting serine/threonine kinase 2b	nucleotide binding||protein kinase activity||protein serine/threonine kinase activity||ATP binding||protein phosphorylation||kinase activity||phosphorylation||transferase activity, transferring phosphorus-containing groups
2.13478	1.56e-07	up	NM_199598	cs	Citrate synthase	citrate (Si)-synthase activity||citrate (Si)-synthase activity||mitochondrion||mitochondrial matrix||carbohydrate metabolic process||tricarboxylic acid cycle||response to stress||transferase activity||cellular carbohydrate metabolic process||transferase activity, transferring acyl groups, acyl groups converted into alkyl on transfer
2.11942	0.000147	up	XM_679418	wfs1b	Wolfram syndrome 1b (wolframin)	cellular_component||biological_process
2.1129	0.00059	up	NM_001017660	histh1l	Histone H1 like	nucleosome||DNA binding||nucleus||chromosome||nucleosome assembly
2.10535	0.0105434	up	NM_181653	tnnt3b	Troponin T3b, skeletal, fast
2.09507	0.000574	up	NM_200052	tsc1a	Tuberous sclerosis 1a	molecular_function||Golgi apparatus||determination of left/right symmetry||regulation of TOR signaling cascade||pronephros development||pronephros development||cilium morphogenesis
2.08389	4.12e-07	up	NM_001020630	rab12	RAB12, member RAS oncogene family	nucleotide binding||GTP binding||small GTPase mediated signal transduction||protein transport
2.0648	0.0114382	up	NM_200503	prmt7	Protein arginine N-methyltransferase 7	spliceosomal snRNP assembly||nucleus||nucleus||cytoplasm||cytosol||regulation of gene expression by genetic imprinting||transcription, DNA-dependent||regulation of transcription, DNA-dependent||protein methylation||methyltransferase activity||protein methyltransferase activity||S-adenosylmethionine-dependent methyltransferase activity||[myelin basic protein]-arginine N-methyltransferase activity|…
2.04424	0.00252699	up	NM_001002409	zgc:92689	Zgc:92689	nucleotide binding||nucleic acid binding||cellular_component
2.04128	4.53e-05	up	NM_001100068	DKEY-218F9.9	Si:dkey-218f9.9	GTP binding||nucleus||cytoplasm
2.02724	0.0179728	up	NM_001045249	zgc:136493	Zgc:136493	nucleotide binding||cellular_component||metabolic process||oxidoreductase activity, acting on the CH-OH group of donors, NAD or NADP as acceptor||cofactor binding||NAD binding||oxidation-reduction process
2.00087	0.00200248	up	NM_213479	cnot8	CCR4-NOT transcription complex, subunit 8	nucleic acid binding||nucleus
1.99423	0.00621191	up	XM_001332789	zgc:173693	Zgc:173693	nucleic acid binding||intracellular||biological_process||zinc ion binding
1.99397	0.00304541	up	NM_001045845	zgc:153293	Zgc:153293	molecular_function||cellular_component||biological_process
1.98839	1.3e-05	up	NM_001007350	slc25a44a	Solute carrier family 25, member 44 a	transport||membrane||integral to membrane||transmembrane transport
1.98683	0.000519	up	NM_001017861	dph1	DPH1 homolog (S. cerevisiae)	molecular_function||nucleus||cytoplasm||peptidyl-diphthamide biosynthetic process from peptidyl-histidine
1.96207	0.00132261	up	NM_001017863	ppp1r14a	Protein phosphatase 1, regulatory (inhibitor) subunit 14Aa
1.96021	0.00651033	up	NM_001044902	wee2	WEE1 homolog 2 (S. pombe)	nucleotide binding||magnesium ion binding||protein kinase activity||protein serine/threonine kinase activity||protein tyrosine kinase activity||non-membrane spanning protein tyrosine kinase activity||ATP binding||nucleus||protein phosphorylation||mitosis||meiosis||kinase activity||phosphorylation||transferase activity||transferase activity, transferring phosphorus-containing groups||metal ion bin…
1.95662	0.0046685	up	NM_198919	figla	Factor in the germline alpha	female gonad development
1.92786	0.00803894	up	NM_173218	neo1	Neogenin 1	somitogenesis||neural tube formation||vascular endothelial growth factor-activated receptor activity||ATP binding||integral to plasma membrane||protein phosphorylation||nervous system development||integral to membrane||vascular endothelial growth factor receptor signaling pathway
1.91858	0.00157719	up	NM_198804	pgam1a	Phosphoglycerate mutase 1a	catalytic activity||glycolysis||metabolic process||isomerase activity||intramolecular transferase activity, phosphotransferases
1.91663	0.00025	up	NM_001076600	tank	TRAF family member-associated NFKB activator	molecular_function||cellular_component||biological_process
1.91074	9.47e-06	up	XM_001334404	im:7148963	Im:7148963
1.89467	0.000305	up	BC100055	ugt1aa	UDP glucuronosyltransferase 1 family, polypeptide B1	metabolic process||transferase activity||transferase activity, transferring glycosyl groups||transferase activity, transferring hexosyl groups
1.88507	3.9e-05	up	NM_001102393	tmem192	Transmembrane protein 192	molecular_function||lysosome||lysosomal membrane||endosome||late endosome||biological_process||membrane||integral to membrane
1.87151	0.000677	up	XM_001335515	LOC799290	Similar to Myelin basic protein
1.84548	0.00492787	up	NM_001079950	glcci1	Glucocorticoid induced transcript 1	molecular_function||cellular_component||biological_process
1.83532	5.26e-06	up	NM_001003526	zgc:100868	Zgc:100868	catalytic activity||serine-type endopeptidase activity||cellular_component||proteolysis||peptidase activity||serine-type peptidase activity||hydrolase activity
1.82758	0.00196979	up	NM_001045431	sst3	Somatostatin 3
1.82416	0.00892421	up	NM_001013477	zgc:110216	Zgc:110216
1.81898	0.0359912	up	NM_001080176	zgc:158856	Zgc:158856	molecular_function||cellular_component||biological_process
1.81194	0.00710054	up	NM_001089427	zgc:162879	Zgc:162879	nucleotide binding||calcium ion binding||GTP binding||cytoplasm||small GTPase mediated signal transduction||protein transport||perinuclear region of cytoplasm
1.80183	0.00447912	up	NM_205676	tpm3	Tropomyosin 3
1.78898	0.0158816	up	XM_001332472	wu:fk36e11	Wu:fk36e11
1.78843	0.0203698	up	NM_130940	bon	Bonnie and clyde	endoderm formation||endoderm formation||heart morphogenesis||DNA binding||sequence-specific DNA binding transcription factor activity||protein binding||nucleus||regulation of transcription, DNA-dependent||endoderm development||embryonic pattern specification||embryonic heart tube development||sequence-specific DNA binding
1.76881	0.000204	up	NM_131602	dedd1	Death effector domain-containing 1	regulation of apoptotic process
1.76805	5.77e-08	up	NM_001002315	ccm2	Cerebral cavernous malformation 2	vasculogenesis||cytoplasm||cell-cell junction assembly||multicellular organismal development||heart development
1.76741	0.0346742	up	NM_001014337	zgc:113176	Zgc:113176	cellular_component||biological_process
1.76519	2.77e-05	up	XM_680917	lrrfip1a	Leucine rich repeat (in FLII) interacting protein 1a
1.76516	0.00914376	up	NM_001003837	src	V-src sarcoma (Schmidt-Ruppin A-2) viral oncogene homolog (avian)	nucleotide binding||protein kinase activity||protein tyrosine kinase activity||ATP binding||protein phosphorylation||kinase activity||phosphorylation||transferase activity||transferase activity, transferring phosphorus-containing groups
1.76424	1.33e-05	up	NM_213280	rsrc2	Arginine/serine-rich coiled-coil 2	molecular_function||cellular_component||biological_process
1.76357	0.0127506	up	NM_001030136	daam1l	Dishevelled associated activator of morphogenesis 1b	actin binding||cellular component organization||Rho GTPase binding||actin cytoskeleton organization||convergent extension
1.76208	0.0278761	up	NM_001111226	hbegfa	Heparin-binding EGF-like growth factor a	molecular_function||cellular_component||biological_process
1.75942	8.27e-06	up	NM_001020596	phlda2	Pleckstrin homology-like domain, family A, member 2	phospholipid binding||cytoplasm||biological_process||membrane
1.75209	0.0250987	up	NM_001002733	nxph1	Neurexophilin 1	molecular_function||cellular_component||biological_process
1.75073	0.0037669	up	NM_201109	msi2b	Musashi homolog 2b (Drosophila)	nucleotide binding||nucleic acid binding
1.74577	0.031704	up	NM_200230	asz1	Ankyrin repeat, SAM and basic leucine zipper domain containing 1
1.74524	0.0181927	up	NM_131400	tef	Thyrotroph embryonic factor a	sequence-specific DNA binding transcription factor activity||regulation of transcription, DNA-dependent||sequence-specific DNA binding||positive regulation of transcription, DNA-dependent||protein dimerization activity||cellular response to light stimulus
1.74206	0.00366017	up	NM_181761	anxa2a	Annexin A2a	phospholipase inhibitor activity||calcium ion binding||calcium-dependent phospholipid binding||cytoskeletal protein binding
1.73346	0.0130677	up	NM_001002601	acy3.1	Aspartoacylase (aminocyclase) 3.1	cellular_component||metabolic process||hydrolase activity, acting on ester bonds
1.7296	0.0109084	up	NM_001077377	ankrd10b	Ankyrin repeat domain 10b	molecular_function||cellular_component||biological_process
1.72948	0.000307	up	NM_213169	mpzl3	Myelin protein zero-like 3	protein binding||biological_process||membrane
1.72706	0.00572951	up	NM_001002299	ptpru	Protein tyrosine phosphatase, receptor type, U, b	somite specification||phosphoprotein phosphatase activity||protein tyrosine phosphatase activity||receptor activity||transmembrane receptor protein tyrosine phosphatase activity||plasma membrane||protein dephosphorylation||cell adhesion||transmembrane receptor protein tyrosine phosphatase signaling pathway||multicellular organismal development||membrane||integral to membrane||integral to membrane…
1.71905	0.0118261	up	XM_700557	LOC564833	Hypothetical LOC564833
1.71108	2.85e-06	up	NM_199952	ube2d2	Ubiquitin-conjugating enzyme E2D 2 (UBC4/5 homolog, yeast)	nucleotide binding||ATP binding||cellular_component||ligase activity||acid-amino acid ligase activity
1.70994	0.00434724	up	NM_001020721	mtmr1a	Myotubularin related protein 1a	protein tyrosine phosphatase activity||cellular_component||dephosphorylation||phosphatase activity
1.70523	6.02e-07	up	NM_130926	nme2	Non-metastatic cells 2b.1, protein (NM23B) expressed in
1.70508	0.000813	up	NM_001045026	fam65b	Family with sequence similarity 65, member B
1.69372	0.0196424	up	NM_001077246	fut9d	Fucosyltransferase 9d	Golgi apparatus||protein glycosylation||fucosyltransferase activity||membrane||integral to membrane||transferase activity||transferase activity, transferring glycosyl groups||Golgi cisterna membrane
1.69273	0.00182302	up	NM_131670	atp1b3b	ATPase, Na+/K+ transporting, beta 3b polypeptide	sodium:potassium-exchanging ATPase activity||transport||ion transport||potassium ion transport||sodium ion transport||membrane||integral to membrane||ATP metabolic process
1.68904	0.0249833	up	NM_001034970	zgc:111868	Zgc:111868	molecular_function||cellular_component||biological_process
1.68453	0.00142182	up	NM_200835	ssx2ip	Synovial sarcoma, X breakpoint 2 interacting protein	molecular_function||biological_process
1.68437	0.0312076	up	NM_001076656	zgc:153723	Zgc:153723	cellular_component||sulfotransferase activity
1.67503	0.0423069	up	NM_001017634	pcyt1aa	Phosphate cytidylyltransferase 1, choline, alpha a	catalytic activity||cellular_component||biosynthetic process||transferase activity||nucleotidyltransferase activity
1.67173	0.0167811	up	NM_001077806	fam46b	Family with sequence similarity 46, member Ba	molecular_function||cellular_component||biological_process
1.67116	0.000936	up	NM_001006084	zgc:101664	Zgc:101664	molecular_function||cellular_component||biological_process
1.67096	0.00182734	up	EH559418	dusp4	Dual specificity phosphatase 4	inactivation of MAPK activity||endoderm formation||endodermal cell fate specification||phosphoprotein phosphatase activity||protein tyrosine phosphatase activity||nucleoplasm||protein dephosphorylation||protein dephosphorylation||protein tyrosine/serine/threonine phosphatase activity||dephosphorylation||hydrolase activity||phosphatase activity||MAP kinase tyrosine/serine/threonine phosphatase act…
1.66977	0.000829	up	NM_001007334	yif1b	Yip1 interacting factor homolog B (S. cerevisiae)	molecular_function||biological_process||membrane||integral to membrane
1.66953	0.00489144	up	NM_001005584	zgc:91802	Zgc:91802	molecular_function||mitochondrion||mitochondrion||mitochondrial inner membrane||mitochondrial inner membrane||response to DNA damage stimulus||membrane||cristae formation
1.66942	0.000303	up	NM_199972	elovl4	Elongation of very long chain fatty acids (FEN1/Elo2, SUR4/Elo3, yeast)-like 4b	integral to membrane||very long-chain fatty acid biosynthetic process
1.66411	0.00181525	up	NM_001006010	sssca1	Sjogren syndrome/scleroderma autoantigen 1	molecular_function||cellular_component||biological_process
1.66221	0.00468355	up	XM_001333701	si:ch211-202f5.3	Si:ch211-202f5.3
1.66102	0.0367489	up	NM_001030104	tsnax	Translin-associated factor X	cellular_component||biological_process||sequence-specific DNA binding
1.65902	0.00131895	up	NM_001077778	smap1	Stromal membrane-associated protein 1	ARF GTPase activator activity||zinc ion binding||regulation of ARF GTPase activity
1.65562	0.0099494	up	BI865455	ep300b	Transcribed locus, strongly similar to XP_003198146.1 PREDICTED: LOW QUALITY PROTEIN: hypothetical protein LOC565612 [Danio rerio]
1.65319	0.0376828	up	NM_001077725	athl1	ATH1, acid trehalase-like 1 (yeast)	catalytic activity||cellular_component||carbohydrate metabolic process||metabolic process||hydrolase activity||hydrolase activity, acting on glycosyl bonds
1.64892	0.0109752	up	NM_200526	spryd7b	SPRY domain containing 7b	molecular_function||cellular_component||biological_process
1.64406	0.0170251	up	XM_001332505	LOC792900	Similar to mastermind-like 3
1.63877	0.0268828	up	NM_201172	slc25a10	Solute carrier family 25 (mitochondrial carrier; dicarboxylate transporter), member 10	transport||mitochondrial transport||integral to membrane||mitochondrial membrane
1.63805	0.00715101	up	NM_213181	ptp4a3	Protein tyrosine phosphatase type IVA, member 3	cellular_component||protein dephosphorylation||protein tyrosine/serine/threonine phosphatase activity||dephosphorylation||phosphatase activity
1.63528	0.0148518	up	NM_001007456	cdca8	Cell division cycle associated 8	chromosome, centromeric region||molecular_function||nucleus||chromosome||cytoplasm||spindle||cytoskeleton||cell cycle||mitosis||heart development||chromosome passenger complex||cell division
1.63358	0.0260525	up	NM_001020581	rab3ip	RAB3A interacting protein (rabin3)	molecular_function||melanosome transport||Kupffer's vesicle development
1.63247	0.000515	up	NM_001003552	slc16a9b	Solute carrier family 16 (monocarboxylic acid transporters), member 9b	integral to membrane||transmembrane transport
1.63082	0.0380929	up	NM_200557	gopc	Golgi associated PDZ and coiled-coil motif containing
1.62317	0.0411014	up	NM_001098183	LOC565548	Similar to LOC495946 protein
1.61943	0.0375707	up	CO927915	LOC100148319	Transcribed locus
1.61661	0.000127	up	NM_001018120	cdc42	Cell division cycle 42	nucleotide binding||GTP binding||intracellular||small GTPase mediated signal transduction||membrane||cell division
1.61643	0.0303577	up	NM_001017815	rras2	Related RAS viral (r-ras) oncogene homolog 2	nucleotide binding||GTPase activity||GTP binding||GTP catabolic process||signal transduction||small GTPase mediated signal transduction||membrane
1.61563	0.00641244	up	NM_001100022	DKEYP-120H9.1	Novel protein similar to vertebrate solute carrier family 7 (cationic amino acid transporter, y+ system)
1.61049	0.0250401	up	NM_201200	zgc:63827	Zgc:63827	molecular_function
1.60362	0.00295348	up	NM_001083818	zcchc8	Zinc finger, CCHC domain containing 8	nucleic acid binding||zinc ion binding
1.60213	6.02e-05	up	NM_199864	mapre1l	Microtubule-associated protein, RP/EB family, member 1a	microtubule binding
1.59959	0.000824	up	NM_001080076	csf1b	Colony stimulating factor 1b (macrophage)	cytokine activity||growth factor activity||biological_process||integral to membrane
1.59636	6.82e-05	up	NM_001089543	ptpn13	Protein tyrosine phosphatase, non-receptor type 13	protein tyrosine phosphatase activity||cytoskeleton||protein dephosphorylation||dephosphorylation||phosphatase activity
1.59439	1.57e-05	up	XM_690659	LOC567366	Similar to Proline-rich protein 11
1.59395	0.000421	up	XM_689820	acin1b	Apoptotic chromatin condensation inducer 1b	nucleotide binding||nucleic acid binding||cellular_component||biological_process
1.58852	0.0103405	up	NM_199796	bin2b	Bridging integrator 2b	cytoplasm
1.58374	0.020044	up	NM_001007401	b4galt4	UDP-Gal:betaGlcNAc beta 1,4- galactosyltransferase, polypeptide 4	cellular_component||carbohydrate metabolic process||transferase activity||transferase activity, transferring glycosyl groups
1.58128	0.000823	up	NM_201169	zgc:63566	Zgc:63566	nucleotide binding||nucleic acid binding||RNA binding||zinc ion binding||metal ion binding
1.57861	0.0117576	up	NM_001105698	prok1	Prokineticin 1	molecular_function||cellular_component||biological_process
1.57806	0.0014633	up	NM_152972	lmnb1	Lamin B1	structural molecule activity||intermediate filament
1.578	0.00847264	up	XM_686346	LOC562976	Similar to Kinesin-like protein KIF13B (Kinesin-like protein GAKIN)
1.57388	0.0340491	up	BC134025	otomp	Otolith matrix protein	extracellular region||iron ion transport||cellular iron ion homeostasis||ferric iron binding||otolith development||otolith development
1.5719	0.00441837	up	NM_001039971	slc25a37	Solute carrier family 25, member 37	iron ion transmembrane transporter activity||mitochondrion||mitochondrion||mitochondrial inner membrane||transport||ion transport||membrane||integral to membrane||iron ion transmembrane transport||embryonic hemopoiesis||erythrocyte maturation||mitochondrial iron ion transport||iron ion homeostasis||transmembrane transport
1.57142	0.00268961	up	NM_212663	cd82	CD82 antigen, b	membrane||integral to membrane
1.56985	0.0255493	up	NM_201300	pgam1b	Phosphoglycerate mutase 1b	catalytic activity||cellular_component||glycolysis||metabolic process||isomerase activity||intramolecular transferase activity, phosphotransferases
1.55883	0.000302	up	NM_001100015	chfr	Checkpoint with forkhead and ring finger domains, E3 ubiquitin protein ligase	nucleotide binding||protein polyubiquitination||ubiquitin-protein ligase activity||nucleus||nucleus||cell cycle||mitosis||mitotic cell cycle checkpoint||zinc ion binding||PML body||ligase activity||modification-dependent protein catabolic process||metal ion binding||cell division
1.55603	2.03e-05	up	NM_200063	ehd2	EH-domain containing 2	GTPase activity||calcium ion binding||GTP binding||cellular_component
1.55558	0.00256164	up	NM_213270	lycat	Lysocardiolipin acyltransferase	endothelial cell development||1-acylglycerol-3-phosphate O-acyltransferase activity||endoplasmic reticulum||endoplasmic reticulum membrane||multicellular organismal development||metabolic process||phospholipid biosynthetic process||membrane||integral to membrane||transferase activity||transferase activity, transferring acyl groups||embryonic hemopoiesis||embryonic hemopoiesis||hemangioblast cell …
1.55382	0.0204441	up	NM_205735	pard3	Par-3 partitioning defective 3 homolog (C. elegans)	cytoplasm||neuroblast proliferation||apical plasma membrane||cell migration in hindbrain||camera-type eye development||establishment or maintenance of epithelial cell apical/basal polarity||embryonic eye morphogenesis||establishment of centrosome localization
1.55309	0.0227652	up	NM_214733	azi2	5-azacytidine induced 2	molecular_function||biological_process
1.551	0.0212581	up	NM_001017796	esd	Esterase D/formylglutathione hydrolase	carboxylesterase activity||cytoplasmic membrane-bounded vesicle||hydrolase activity||S-formylglutathione hydrolase activity
1.55096	6.06e-07	up	NM_131262	myod1	Myogenic differentiation 1	extraocular skeletal muscle development||DNA binding||DNA binding||nucleus||nucleus||nucleus||nucleoplasm||transcription, DNA-dependent||regulation of transcription, DNA-dependent||regulation of transcription, DNA-dependent||multicellular organismal development||muscle organ development||muscle organ development||muscle organ development||muscle organ development||skeletal muscle tissue developme…
1.54993	0.0225533	up	NM_001017644	slc38a11	Solute carrier family 38, member 11	transport||ion transport||sodium ion transport||amino acid transport||membrane||integral to membrane
1.54305	0.00300089	up	NM_001002347	acy3.2	Aspartoacylase (aminocyclase) 3.2	cytoplasm||plasma membrane||metabolic process||membrane||apical plasma membrane||hydrolase activity||hydrolase activity, acting on ester bonds||hydrolase activity, acting on carbon-nitrogen (but not peptide) bonds, in linear amides||metal ion binding
1.53704	0.000333	up	NM_200220	stard10	START domain containing 10
1.53638	0.00449305	up	NM_001004652	cox17	COX17 cytochrome c oxidase assembly homolog (S. cerevisiae)
1.53283	0.0420637	up	NM_001003649	ralba	V-ral simian leukemia viral oncogene homolog Ba (ras related)	nucleotide binding||GTPase activity||GTP binding||GTP catabolic process||signal transduction||small GTPase mediated signal transduction||membrane
1.5314	8.71e-05	up	NM_001007445	phyhd1	Phytanoyl-CoA dioxygenase domain containing 1	cellular_component||oxidoreductase activity||oxidoreductase activity, acting on single donors with incorporation of molecular oxygen, incorporation of two atoms of oxygen||metal ion binding||oxidation-reduction process
1.52932	0.0009	up	NM_200213	prpf4ba	PRP4 pre-mRNA processing factor 4 homolog Ba	molecular_function||cellular_component||biological_process
1.52752	1.78e-05	up	NM_213164	ywhah	Tyrosine 3-monooxygenase/tryptophan 5-monooxygenase activation protein, eta polypeptide	monooxygenase activity||cellular_component||protein domain specific binding
1.52532	0.0167288	up	NM_213178	rcc1	Regulator of chromosome condensation 1	cellular_component||biological_process
1.52393	0.0281337	up	NM_001098757	gpt2	Glutamic pyruvate transaminase (alanine aminotransferase) 2	catalytic activity||cellular_component||biosynthetic process||transferase activity||pyridoxal phosphate binding
1.52122	1.11e-05	up	NM_001003852	ntm	Neurotrimin	protein binding||cellular_component||biological_process||identical protein binding
1.52096	0.0155846	up	NM_001003755	immp2l	IMP2 inner mitochondrial membrane peptidase-like (S. cerevisiae)
1.51744	0.000146	up	NM_200965	atp2a2a	ATPase, Ca++ transporting, cardiac muscle, slow twitch 2a	nucleotide binding||heart looping||catalytic activity||calcium-transporting ATPase activity||ATP binding||ATP biosynthetic process||cation transport||calcium ion transport||regulation of heart contraction||metabolic process||ATPase activity, coupled to transmembrane movement of ions, phosphorylative mechanism||membrane||integral to membrane||hydrolase activity||hydrolase activity, acting on acid …
1.51707	7.32e-05	up	NM_001024412	zgc:112045	Zgc:112045	molecular_function||cellular_component||biological_process
1.51345	0.018339	up	NM_213184	nfkbiaa	Nuclear factor of kappa light polypeptide gene enhancer in B-cells inhibitor, alpha a	response to virus
1.51294	0.00212855	up	BC154648	LOC556700	Similar to sphingomyelin phosphodiesterase 1, acid lysosomal
1.51109	0.0147188	up	NM_001013537	slc27a1	Solute carrier family 27 (fatty acid transporter), member 1a	catalytic activity||metabolic process
1.51029	0.021989	up	NM_001089468	zgc:158849	Zgc:158849	arginyltransferase activity||cellular_component||protein arginylation||transferase activity||transferase activity, transferring acyl groups
1.50615	0.0388468	up	NM_001034179	rab6b	RAB6B, member RAS oncogene family	nucleotide binding||GTP binding||small GTPase mediated signal transduction||protein transport
1.50512	0.00104495	up	NM_001040363	zgc:136403	Zgc:136403	molecular_function||intracellular||biological_process
1.50435	0.0012635	up	NM_131801	odc1	Ornithine decarboxylase 1	catalytic activity||polyamine biosynthetic process||eye photoreceptor cell development
1.50273	0.00735293	up	NM_001002180	mgat4b	Mannosyl (alpha-1,3-)-glycoprotein beta-1,4-N-acetylglucosaminyltransferase, isozyme B	Golgi membrane||Golgi apparatus||carbohydrate metabolic process||alpha-1,3-mannosylglycoprotein 4-beta-N-acetylglucosaminyltransferase activity||membrane||integral to membrane||transferase activity||transferase activity, transferring glycosyl groups||transferase activity, transferring hexosyl groups||metal ion binding
1.50112	0.0343101	up	NM_212792	cdkn1b	Cyclin-dependent kinase inhibitor 1b (p27, kip1)	cyclin-dependent protein kinase inhibitor activity||nucleus||cell cycle arrest||kinase activity||phosphorylation
1.49706	0.00234989	up	NM_213316	arhgap11a	Rho GTPase activating protein 11A	intracellular||signal transduction
1.4925	0.000422	up	NM_001077763	arid2	AT rich interactive domain 2 (ARID, RFX-like)	DNA binding||intracellular||regulation of transcription, DNA-dependent||zinc ion binding
1.49227	0.000902	up	NM_001076705	zgc:153059	Zgc:153059	molecular_function||cellular_component||biological_process
1.49112	0.0350616	up	XM_696010	si:ch73-30n17.4	Si:ch73-30n17.4
1.48895	0.0194041	up	NM_001008609	armc1	Armadillo repeat containing 1	cellular_component||metal ion transport||metal ion binding
1.48605	0.0145333	up	NM_131284	foxa1	Forkhead box A1	DNA binding||double-stranded DNA binding||sequence-specific DNA binding transcription factor activity||RNA polymerase II distal enhancer sequence-specific DNA binding transcription factor activity||transcription factor complex||regulation of transcription, DNA-dependent||pattern specification process||transcription factor binding||transcription factor binding||DNA binding, bending||embryo develop…
1.48017	0.000703	up	NM_001080184	cbx5	Chromobox homolog 5 (HP1 alpha homolog, Drosophila)	nucleus
1.47996	0.0195438	up	NM_001007381	pcid2	PCI domain containing 2	cellular_component
1.47931	0.00169975	up	NM_001020576	asb6	Ankyrin repeat and SOCS box containing 6	molecular_function||intracellular signal transduction
1.47862	0.0416178	up	NM_153650	has2	Hyaluronan synthase 2	somitogenesis||heart looping||heart looping||atrioventricular valve development||mesodermal cell migration||membrane||transferase activity, transferring hexosyl groups||cell migration in hindbrain||hyaluronan biosynthetic process||embryonic heart tube development||positive regulation of urine volume||cell migration involved in gastrulation||hyaluronan synthase activity||dorsal convergence||renal …
1.47652	0.000894	up	NM_001044944	si:ch211-191i18.1	Si:ch211-191i18.1	integral to membrane
1.47575	0.0423563	up	NM_201103	cwc27	CWC27 spliceosome-associated protein homolog (S. cerevisiae)	peptidyl-prolyl cis-trans isomerase activity||cellular_component||protein folding||isomerase activity
1.4753	0.00936959	up	NM_001040343	tchp	Trichoplein, keratin filament binding	molecular_function||cytoplasm||cytoskeleton
1.47133	0.0130405	up	NM_001003610	nicn1	Nicolin 1	molecular_function||cellular_component||biological_process
1.46903	0.00408797	up	NM_001042769	pold3	Polymerase (DNA-directed), delta 3, accessory subunit	nucleus||DNA replication
1.46885	0.000106	up	NM_199902	foxk1	Forkhead box K1	magnesium ion binding||DNA binding||double-stranded DNA binding||sequence-specific DNA binding transcription factor activity||RNA polymerase II distal enhancer sequence-specific DNA binding transcription factor activity||transcription factor complex||regulation of transcription, DNA-dependent||pattern specification process||transcription factor binding||DNA binding, bending||embryo development||t…
1.46879	0.00218471	up	NM_001007336	mettl8	Methyltransferase like 8	methyltransferase activity||transferase activity||methylation
1.46852	0.000585	up	NM_200089	epb41l5	Erythrocyte membrane protein band 4.1 like 5	kidney development||cytoplasm||cytoskeleton||tight junction||cytoskeletal protein binding||cytoskeletal protein binding||extrinsic to membrane||dorsal motor nucleus of vagus nerve development||cellular protein complex localization||establishment or maintenance of apical/basal cell polarity||protein complex||establishment or maintenance of epithelial cell apical/basal polarity||maintenance of epit…
1.46596	0.0354693	up	BC122318	LOC100002196	Similar to programmed cell death 8 (apoptosis-inducing factor)
1.46425	0.000635	up	NM_001045056	reps1	RALBP1 associated Eps domain containing 1	calcium ion binding
1.464	0.0485438	up	NM_200837	zgc:73359	Zgc:73359
1.46317	0.00358024	up	NM_131680	nrf1	Nuclear respiratory factor 1	DNA binding||nucleus||transcription, DNA-dependent||regulation of transcription, DNA-dependent||response to stress||multicellular organismal development||multicellular organismal development||response to cold||retina development in camera-type eye
1.46303	0.0366108	up	XM_679972	als2a	Amyotrophic lateral sclerosis 2a (juvenile)	cytoplasm||early endosome||centrosome||axonogenesis||neuromuscular junction development||postsynaptic density||vesicle organization||endosome transport||Rab guanyl-nucleotide exchange factor activity||Rab GTPase binding||axon||dendrite||synaptic transmission, glutamatergic||cell soma||dendritic spine
1.46294	0.0296613	up	NM_001030064	rnaset2	Ribonuclease T2	RNA binding||rRNA catabolic process||hydrolase activity||ribonuclease T2 activity
1.46237	0.00378153	up	NM_213408	slc25a22	Solute carrier family 25 (mitochondrial carrier: glutamate), member 22	amino acid transmembrane transport||L-glutamate transmembrane transporter activity||mitochondrial inner membrane||transport||L-amino acid transport||L-glutamate transport||membrane||integral to membrane||transmembrane transport
1.46196	0.000249	up	EB993102	LOC100000748	Transcribed locus, strongly similar to XP_003198118.1 PREDICTED: uncharacterized protein C16orf59 homolog [Danio rerio]
1.45726	2.34e-05	up	NM_001080653	bckdhb	Branched chain ketoacid dehydrogenase E1, beta polypeptide	catalytic activity||cellular_component||metabolic process
1.45699	0.000932	up	NM_001002319	ublcp1	Ubiquitin-like domain containing CTD phosphatase 1	phosphoprotein phosphatase activity||nucleus||hydrolase activity
1.45594	0.00674097	up	NM_001025506	adipor2	Adiponectin receptor 2	receptor activity||integral to membrane
1.45491	0.0107924	up	NM_001030105	tfec	Transcription factor EC	regulation of transcription, DNA-dependent||protein dimerization activity
1.45346	8.15e-06	up	NM_201160	hibadhb	3-hydroxyisobutyrate dehydrogenase b	nucleotide binding||phosphogluconate dehydrogenase (decarboxylating) activity||pentose-phosphate shunt||valine metabolic process||3-hydroxyisobutyrate dehydrogenase activity||oxidoreductase activity||oxidoreductase activity, acting on the CH-OH group of donors, NAD or NADP as acceptor||coenzyme binding||NAD binding||oxidation-reduction process
1.4506	0.0459362	up	NM_200674	zgc:63779	Zgc:63779	nucleic acid binding||catalytic activity||cellular_component||tRNA processing||zinc ion binding||tRNA dihydrouridine synthase activity||flavin adenine dinucleotide binding||oxidation-reduction process
1.44762	0.000288	up	NM_001002179	zgc:91908	Zgc:91908	molecular_function||biological_process||membrane
1.44536	0.0207299	up	NM_201503	mmp13	Matrix metalloproteinase 13a	metalloendopeptidase activity||calcium ion binding||proteolysis||metabolic process||peptidase activity||metallopeptidase activity||zinc ion binding||embryo development||hydrolase activity||extracellular matrix||metal ion binding||macrophage chemotaxis
1.44507	0.000807	up	NM_001002516	nme5	Non-metastatic cells 5, protein expressed in (nucleoside-diphosphate kinase)	nucleoside diphosphate kinase activity||ATP binding||cellular_component||nucleoside diphosphate phosphorylation||GTP biosynthetic process||UTP biosynthetic process||CTP biosynthetic process||spermatid differentiation
1.44341	0.00270147	up	NM_001045241	si:ch211-160d20.3	Si:ch211-160d20.3	molecular_function||cellular_component||biological_process
1.44268	1.09e-05	up	NM_131267	irx3a	Iroquois homeobox protein 3a	DNA binding||sequence-specific DNA binding transcription factor activity||nucleus||regulation of transcription, DNA-dependent||gastrulation||endocrine pancreas development||sequence-specific DNA binding
1.44139	0.0177037	up	NM_200950	pdcd6	Programmed cell death 6	calcium ion binding
1.4413	0.0214239	up	NM_001037694	lpar2b	Lysophosphatidic acid receptor 2b	angiogenesis||signal transducer activity||receptor activity||G-protein coupled receptor activity||signal transduction||G-protein coupled receptor signaling pathway||G-protein coupled receptor signaling pathway||integral to membrane||lysophosphatidic acid receptor activity||lysophosphatidic acid receptor activity
1.44022	0.0395119	up	NM_130939	cth1	Cth1	nucleic acid binding||zinc ion binding
1.43897	0.0416307	up	NM_001003634	fnbp1l	Formin binding protein 1-like
1.4377	0.00184864	up	NM_213047	pwp2h	PWP2 periodic tryptophan protein homolog (yeast)
1.43574	0.00206118	up	NM_199674	stub1	STIP1 homology and U-Box containing protein 1	ubiquitin ligase complex||protein polyubiquitination||ubiquitin-protein ligase activity||cytoplasm||protein ubiquitination||Hsp70 protein binding||ubiquitin-dependent SMAD protein catabolic process||TPR domain binding||positive regulation of protein ubiquitination||regulation of glucocorticoid metabolic process||positive regulation of proteasomal ubiquitin-dependent protein catabolic process||pro…
1.43203	0.00037	up	NM_200422	btr30	Bloodthirsty-related gene family, member 30	intracellular||zinc ion binding||metal ion binding
1.43151	0.00769435	up	NM_001077540	zgc:152928	Zgc:152928	carboxypeptidase activity||metallocarboxypeptidase activity||cellular_component||proteolysis||zinc ion binding
1.43125	0.00288606	up	NM_212803	eif4ebp2	Eukaryotic translation initiation factor 4E binding protein 2	translation initiation factor activity||translational initiation||eukaryotic initiation factor 4E binding||negative regulation of translational initiation
1.43071	0.045057	up	NM_001002688	cdc34b	Cell division cycle 34 homolog (S. cerevisiae) b	nucleotide binding||ATP binding||ligase activity||acid-amino acid ligase activity
1.42928	0.0239073	up	NM_001077780	rb1	Retinoblastoma 1	nucleus||regulation of cell cycle
1.42915	0.00376425	up	NM_200959	zgc:55886	Zgc:55886
1.42864	0.0038087	up	NM_001009989	prkar1a	Protein kinase, cAMP-dependent, regulatory, type I, alpha (tissue specific extinguisher 1) a	regulation of protein phosphorylation||cAMP-dependent protein kinase complex||signal transduction||cAMP-dependent protein kinase regulator activity||kinase activity||phosphorylation
1.42812	0.0130224	up	NM_201480	arf1l	ADP-ribosylation factor 1 like	nucleotide binding||GTP binding||intracellular||small GTPase mediated signal transduction
1.42807	0.00716072	up	NM_199773	dnajb1b	DnaJ (Hsp40) homolog, subfamily B, member 1b	cellular_component||protein folding||heat shock protein binding||unfolded protein binding
1.42652	0.0224999	up	NM_001024098	zgc:101724	Zgc:101724	protein dephosphorylation||protein tyrosine/serine/threonine phosphatase activity||dephosphorylation||phosphatase activity
1.42607	0.000612	up	NM_001080628	zgc:158604	Zgc:158604	DNA binding||sequence-specific DNA binding transcription factor activity||nucleus||transcription factor complex||transcription, DNA-dependent||regulation of transcription, DNA-dependent
1.42591	0.000778	up	NM_200534	wdr77	WD repeat domain 77	molecular_function||cellular_component||biological_process
1.42562	0.0124291	up	NM_001004605	arrdc3b	Arrestin domain containing 3b	molecular_function||cellular_component||biological_process
1.42075	0.0137966	up	NM_199274	rgs4	Regulator of G-protein signalling 4	GTPase activator activity||cytoplasm||plasma membrane||termination of G-protein coupled receptor signaling pathway
1.41885	0.00174752	up	XM_687914	LOC564584	Similar to non-catalytic region of tyrosine kinase adaptor protein 1
1.41715	0.0005	up	BC054683	whsc2	Wolf-Hirschhorn syndrome candidate 2
1.4147	0.0242231	up	NM_205585	sfrp1a	Secreted frizzled-related protein 1a	eye development||vasculature development||extracellular region||cytoplasm||plasma membrane||brain development||gonad development||embryo development||Wnt-protein binding||PDZ domain binding||Wnt-activated receptor activity||cell projection||canonical Wnt receptor signaling pathway
1.41444	0.00891808	up	NM_001024404	marcksa	Myristoylated alanine rich protein kinase C substrate a	calmodulin binding||cellular_component||kinase activity||phosphorylation
1.41414	0.0152123	up	NM_001002099	slc25a11	Solute carrier family 25 (mitochondrial carrier; oxoglutarate carrier), member 11	transport||integral to membrane
1.41216	0.00759576	up	NM_212987	ube2q2	Ubiquitin-conjugating enzyme E2Q family member 2	cellular_component||acid-amino acid ligase activity
1.41153	0.0267862	up	NM_212923	arih1l	Ariadne homolog, ubiquitin-conjugating enzyme E2 binding protein, 1 like	ubiquitin-protein ligase activity||cytoplasm||cytoplasm||zinc ion binding||zinc ion binding||protein ubiquitination||ligase activity||metal ion binding
1.41077	0.0136957	up	BC155234	zgc:173721	Zinc finger protein 345-like
1.41068	0.0211913	up	XM_691062	prdm10	PR domain containing 10	intracellular||zinc ion binding
1.41046	0.00194322	up	BC129436	LOC560020	Similar to Acetyl-coenzyme A synthetase, cytoplasmic (Acetate--CoA ligase) (Acyl-activating enzyme) (Acetyl-CoA synthetase) (ACS) (AceCS)
1.40736	0.000233	up	NM_001015068	sppl3	Signal peptide peptidase 3	aspartic-type endopeptidase activity||rough endoplasmic reticulum||membrane protein ectodomain proteolysis||metabolic process||integral to membrane||Golgi-associated vesicle membrane||aspartic endopeptidase activity, intramembrane cleaving||protein homodimerization activity||regulation of neuron apoptotic process||integral to cytosolic side of endoplasmic reticulum membrane||integral to lumenal s…
1.40484	0.00164816	up	NM_212628	tia1	Cytotoxic granule-associated RNA binding protein 1	nucleotide binding||nucleic acid binding||cellular_component
1.40148	0.00029	up	NM_001082932	cart4	Cocaine- and amphetamine-regulated transcript 4	activation of MAPKK activity||cellular glucose homeostasis||extracellular space||G-protein coupled receptor signaling pathway||adult feeding behavior||cellular response to starvation||negative regulation of appetite
1.40049	0.0246721	up	NM_131002	lmnb2	Lamin B2	structural molecule activity||nuclear envelope||intermediate filament
1.40001	0.00961121	up	NM_001006044	cldn5b	Claudin 5b	structural molecule activity||plasma membrane||tight junction||biological_process||membrane||integral to membrane||cell junction
1.39939	6.27e-08	up	NM_200882	pabpc1b	Poly A binding protein, cytoplasmic 1 b	nucleotide binding||nucleic acid binding||RNA binding
1.39868	0.0221977	up	NM_001045347	zgc:153788	Zgc:153788	nucleotide binding||GTP binding||small GTPase mediated signal transduction||protein transport
1.39835	0.00273855	up	NM_212875	irf5	Interferon regulatory factor 5	regulatory region DNA binding||sequence-specific DNA binding transcription factor activity||regulation of transcription, DNA-dependent
1.39655	8.58e-05	up	NM_213298	tmub1	Transmembrane and ubiquitin-like domain containing 1	nucleus||cytoplasm||membrane||integral to membrane
1.39553	0.0262594	up	NM_131313	ldb1b	LIM-domain binding factor 1b	transcription cofactor activity||nucleus||LIM domain binding
1.3955	0.00347748	up	NM_212692	thoc5	THO complex 5	RNA binding||nucleus||cytoplasm||mRNA processing||transport||RNA splicing||cell differentiation||mRNA transport
1.39547	0.030994	up	NM_001044882	si:dkey-238c7.16	Si:dkey-238c7.16
1.39494	0.0425315	up	BC134237	ponzr1	Plac8 onzin related protein 1
1.39268	0.0183964	up	NM_001076747	fbxo36a	F-box protein 36a	molecular_function||cellular_component||biological_process
1.392	0.0256513	up	NM_001030264	hmbox1	Homeobox containing 1a	DNA binding||sequence-specific DNA binding transcription factor activity||nucleus||regulation of transcription, DNA-dependent||sequence-specific DNA binding||positive regulation of transcription, DNA-dependent
1.39143	0.014184	up	NM_001082878	si:dkeyp-117h8.4	Si:dkeyp-117h8.4
1.3909	0.0389219	up	CT694511	LOC569458	Transcribed locus, strongly similar to XP_001922186.2 PREDICTED: lysine-specific demethylase 3B [Danio rerio]
1.39075	0.000456	up	NM_001020715	ctdsp1	CTD (carboxy-terminal domain, RNA polymerase II, polypeptide A) small phosphatase 1	phosphatase activity
1.3896	0.00214922	up	NM_201315	abcf2	ATP-binding cassette, sub-family F (GCN20), member 2a	nucleotide binding||ATP binding||ATPase activity||nucleoside-triphosphatase activity
1.3884	0.0290725	up	NM_199930	larp7	La ribonucleoprotein domain family, member 7	nucleotide binding||nucleic acid binding||RNA binding||nucleus||RNA processing||ribonucleoprotein complex
1.38823	0.0112785	up	NM_001077543	tyw5	TRNA-yW synthesizing protein 5	tRNA binding||iron ion binding||cellular_component||tRNA processing||oxidoreductase activity||oxidoreductase activity, acting on single donors with incorporation of molecular oxygen, incorporation of two atoms of oxygen||oxidoreductase activity, acting on paired donors, with incorporation or reduction of molecular oxygen, 2-oxoglutarate as one donor, and incorporation of one atom each of oxygen i…
1.38804	0.000209	up	NM_001013506	cog8	Component of oligomeric golgi complex 8
1.38725	0.00263611	up	NM_001007289	rpia	Ribose 5-phosphate isomerase A (ribose 5-phosphate epimerase)	ribose-5-phosphate isomerase activity||cellular_component||pentose-phosphate shunt, non-oxidative branch||isomerase activity
1.38717	0.000316	up	NM_001003503	elac1	ElaC homolog 1 (E. coli)	cellular_component||hydrolase activity||endoribonuclease activity, producing 5'-phosphomonoesters||tRNA 3'-trailer cleavage
1.38695	0.0212517	up	NM_001013290	zgc:110758	Zgc:110758	molecular_function||cellular_component||biological_process
1.38571	0.00271517	up	NM_001006051	zgc:101803	Zgc:101803	molecular_function||cellular_component||biological_process
1.38476	0.0310398	up	XM_683538	LOC560148	Similar to Zinc finger protein 567
1.38456	0.0121937	up	NM_201064	zgc:66475	Zgc:66475	deoxyribodipyrimidine photo-lyase activity||DNA photolyase activity||cellular_component||DNA repair
1.38452	0.0142705	up	NM_200937	ing3	Inhibitor of growth family, member 3	zinc ion binding||metal ion binding
1.38303	0.0280653	up	NM_200303	zgc:56676	Zgc:56676
1.38198	0.00379598	up	NM_001025538	tspan3a	Tetraspanin 3a	molecular_function||biological_process||membrane||integral to membrane
1.38159	0.00156559	up	NM_201186	cds2	CDP-diacylglycerol synthase (phosphatidate cytidylyltransferase) 2	phosphatidate cytidylyltransferase activity||membrane||integral to membrane||transferase activity||transferase activity, transferring phosphorus-containing groups||nucleotidyltransferase activity
1.38143	0.00906967	up	NM_212788	echdc2	Enoyl CoA hydratase domain containing 2	catalytic activity||metabolic process
1.38024	0.000569	up	NM_131599	mcl1a	Myeloid cell leukemia sequence 1a	tissue homeostasis||regulation of apoptotic process||chordate embryonic development||negative regulation of apoptotic process||negative regulation of cysteine-type endopeptidase activity involved in apoptotic process
1.38004	0.000261	up	NM_001040381	wbscr27	Williams Beuren syndrome chromosome region 27	cellular_component
1.37967	0.00527568	up	NM_001007361	sgut1	SGT1, suppressor of G2 allele of SKP1 (S. cerevisiae)	cellular_component
1.37966	0.000293	up	NM_201495	rab14	RAB14, member RAS oncogene family	nucleotide binding||GTP binding||small GTPase mediated signal transduction||protein transport
1.37936	0.031514	up	NM_213092	bzw1b	Basic leucine zipper and W2 domains 1b	cellular_component||transcription, DNA-dependent||regulation of transcription, DNA-dependent||RNA metabolic process
1.37884	0.00169358	up	NM_201508	aldh9a1b	Aldehyde dehydrogenase 9 family, member A1b	aldehyde dehydrogenase (NAD) activity||cytoplasm||metabolic process||oxidoreductase activity||oxidoreductase activity, acting on the aldehyde or oxo group of donors, NAD or NADP as acceptor||oxidation-reduction process
1.37761	0.00292628	up	NM_001030231	zgc:114104	Zgc:114104	nucleic acid binding||intracellular||zinc ion binding
1.3775	0.00068	up	NM_001082860	sfr1	SWI5-dependent recombination repair 1	double-strand break repair via homologous recombination||molecular_function||nucleus||nucleus||DNA repair||response to DNA damage stimulus||Swi5-Sfr1 complex
1.37528	0.00471511	up	NM_001004607	zgc:92599	Zgc:92599	molecular_function||biological_process||integral to membrane
1.37459	0.0209886	up	NM_200196	pdlim5b	PDZ and LIM domain 5b	zinc ion binding||metal ion binding
1.37178	0.00537747	up	NM_001077379	sec23ip	SEC23 interacting protein	cellular_component||biological_process||metal ion binding
1.37137	0.0218338	up	BC054578	selt1a	Selenoprotein T, 1a	selenium binding||cell redox homeostasis
1.37035	0.0333335	up	NM_001077391	zgc:153997	Zgc:153997	nucleotide binding||protein kinase activity||protein serine/threonine kinase activity||ATP binding||protein phosphorylation||transferase activity, transferring phosphorus-containing groups
1.36903	7.24e-05	up	NM_153671	lass2	Ceramide synthase 2a	DNA binding||sequence-specific DNA binding transcription factor activity||nucleus||regulation of transcription, DNA-dependent||membrane||integral to membrane||sequence-specific DNA binding
1.36806	0.000357	up	NM_207048	ccnf	Cyclin F	nucleus||nucleus||cytoplasm||centriole||cytoskeleton||cell cycle||mitosis||negative regulation of centrosome duplication||protein ubiquitination||SCF ubiquitin ligase complex||SCF-dependent proteasomal ubiquitin-dependent protein catabolic process||cell division
1.36759	1.89e-05	up	NM_001001940	copb2	Coatomer protein complex, subunit beta 2	structural molecule activity||intracellular protein transport||vesicle-mediated transport||membrane coat||notochord development
1.36756	0.0489653	up	NM_131859	klf3	Kruppel-like factor 3 (basic)	nucleic acid binding||intracellular||zinc ion binding
1.36614	3.53e-08	up	NM_001030129	zgc:114200	Zgc:114200	integral to membrane||protein processing||positive regulation of catalytic activity
1.36127	0.0049213	up	NM_001014815	eif4e2	Eukaryotic translation initiation factor 4E family member 2	RNA binding||translation initiation factor activity||cytoplasm||translation||translational initiation
1.3602	2.7e-05	up	NM_213214	rbm22	RNA binding motif protein 22	nucleotide binding||nucleic acid binding||RNA binding||nucleus||nucleus||spliceosomal complex||cytoplasm||cytoplasm||mRNA processing||multicellular organismal development||zinc ion binding||RNA splicing||embryo development||snRNA binding||positive regulation of RNA splicing||pre-mRNA binding||nuclear mRNA cis splicing, via spliceosome||metal ion binding
1.35918	0.0144663	up	XM_678698	CH211-112F11.1	Novel protein similar to vertebrate InaD-like protein (INADL)
1.35851	0.0129688	up	NM_001044968	plcg2	Phospholipase C, gamma 2	phosphatidylinositol phospholipase C activity||phospholipase C activity||signal transducer activity||calcium ion binding||phospholipid binding||lipid metabolic process||signal transduction||phosphoric diester hydrolase activity||phospholipid catabolic process||intracellular signal transduction
1.35825	0.0132579	up	NM_001079990	dync1i1	Dynein, cytoplasmic 1, intermediate chain 1	molecular_function||cellular_component||biological_process
1.35811	0.00380028	up	NM_001020480	nmt1a	N-myristoyltransferase 1a	glycylpeptide N-tetradecanoyltransferase activity||N-terminal protein myristoylation||transferase activity||transferase activity, transferring acyl groups
1.35673	0.0402931	up	NM_001003870	ppp1r12a	Protein phosphatase 1, regulatory (inhibitor) subunit 12A	liver development||cytoplasm||phosphatase regulator activity||regulation of cell adhesion||regulation of myosin-light-chain-phosphatase activity||actin filament bundle assembly||14-3-3 protein binding||PTW/PP1 phosphatase complex
1.35665	4.47e-05	up	NM_001045325	krr1	KRR1, small subunit (SSU) processome component, homolog (yeast)	RNA binding||cellular_component||biological_process
1.35634	0.0146278	up	NM_205762	traf4a	Tnf receptor-associated factor 4a	ubiquitin-protein ligase activity||receptor activity||signal transduction||zinc ion binding||protein ubiquitination||regulation of apoptotic process||metal ion binding
1.35592	0.00220961	up	XM_682272	LOC558975	Similar to dentin sialophosphoprotein
1.35585	4.85e-05	up	NM_200113	agps	Alkylglycerone phosphate synthase	catalytic activity||alkylglycerone-phosphate synthase activity||lipid biosynthetic process||UDP-N-acetylmuramate dehydrogenase activity||oxidoreductase activity||oxidoreductase activity, acting on CH-OH group of donors||flavin adenine dinucleotide binding||oxidation-reduction process
1.35575	0.00548628	up	NM_001045264	mtf2	Metal response element binding transcription factor 2	cellular_component||zinc ion binding||metal ion binding
1.35409	0.044394	up	NM_001045100	snx27a	Sorting nexin family member 27a	cell communication||signal transduction||phosphatidylinositol binding
1.3539	0.00476854	up	XM_686878	LOC563517	Similar to SI:dZ75P05.1 (novel protein similar to human spindle pole body protein (SPC98P, GCP3))
1.35355	0.0442046	up	NM_213539	ipo9	Importin 9	intracellular protein transport||protein transporter activity
1.35349	0.0049388	up	NM_001098753	kcnk1a	Potassium channel, subfamily K, member 1a	ion channel activity||potassium channel activity||transport||ion transport||outward rectifier potassium channel activity||membrane||integral to membrane||regulation of ion transmembrane transport||potassium ion transmembrane transport||potassium ion transmembrane transport
1.35332	0.00850733	up	NM_001040375	stmn1a	Stathmin 1a
1.35319	0.00876668	up	NM_001089323	zgc:162293	Zgc:162293
1.35316	0.00515297	up	NM_001006083	mogat2	Monoacylglycerol O-acyltransferase 2	transferase activity||transferase activity, transferring acyl groups||transferase activity, transferring acyl groups other than amino-acyl groups
1.35171	0.009476	up	NM_199560	nt5c3	5'-nucleotidase, cytosolic III	nucleotide binding||magnesium ion binding||cytoplasm||5'-nucleotidase activity||nucleotide metabolic process||transferase activity||hydrolase activity||metal ion binding
1.35141	0.0229879	up	NM_207055	zfp36l2	Zinc finger protein 36, C3H type-like 2	nucleic acid binding||biological_process||zinc ion binding
1.35108	0.0463968	up	NM_001077177	zgc:152999	Zgc:152999
1.34994	0.0256874	up	NM_201203	htatsf1	HIV TAT specific factor 1	nucleotide binding||nucleic acid binding
1.34982	0.0149114	up	BC045286	cxadr	Coxsackie virus and adenovirus receptor	kidney development||receptor activity||plasma membrane||adherens junction||tight junction||tight junction||cell adhesion||membrane||integral to membrane||basolateral plasma membrane||cell junction
1.34826	0.00747745	up	NM_001044318	gng2	Guanine nucleotide binding protein (G protein), gamma 2	sprouting angiogenesis||sprouting angiogenesis||signal transducer activity||cytosol||heterotrimeric G-protein complex||plasma membrane||signal transduction||G-protein coupled receptor signaling pathway||membrane||membrane||vascular endothelial growth factor receptor signaling pathway
1.34713	0.0205976	up	BC125842	pan3	PAN3 poly(A) specific ribonuclease subunit homolog (S. cerevisiae)	nucleic acid binding||cellular_component||zinc ion binding||transferase activity, transferring phosphorus-containing groups
1.34497	0.00376931	up	NM_131204	hsp47	Heat shock protein 47	serine-type endopeptidase inhibitor activity||serine-type endopeptidase inhibitor activity||cytoplasm||response to stress||negative regulation of endopeptidase activity||regulation of proteolysis
1.34422	5.46e-05	up	NM_199985	ccdc6a	Coiled-coil domain containing 6a	molecular_function||cellular_component||biological_process
1.34287	0.00137746	up	NM_001040360	zgc:136892	Zgc:136892	structural molecule activity||plasma membrane||tight junction||biological_process||membrane||integral to membrane||cell junction
1.3427	0.0363388	up	NM_200246	dnajc17	DnaJ (Hsp40) homolog, subfamily C, member 17	nucleotide binding||nucleic acid binding||protein folding||heat shock protein binding||unfolded protein binding
1.34217	0.028706	up	NM_001003851	negr1	Neuronal growth regulator 1	protein binding||cellular_component||biological_process||identical protein binding
1.34169	0.0192202	up	NM_001034978	zgc:113028	Zgc:113028	nucleotide binding||protein kinase activity||protein serine/threonine kinase activity||ATP binding||cellular_component||protein phosphorylation||transferase activity, transferring phosphorus-containing groups
1.3409	0.00523939	up	NM_199670	det1	De-etiolated homolog 1 (Arabidopsis)	molecular_function||cellular_component||biological_process
1.34026	0.00638268	up	NM_200993	zgc:55733	Zgc:55733	nucleotide binding||nucleic acid binding||ribonucleoprotein complex
1.34009	0.00314314	up	NM_001007348	csad	Cysteine sulfinic acid decarboxylase	catalytic activity||cellular_component||lyase activity||carboxy-lyase activity||carboxylic acid metabolic process||pyridoxal phosphate binding
1.33904	5.3e-05	up	BC134856	stim1a	Stromal interaction molecule 1a
1.33898	0.026187	up	NM_001030245	fbxl18	F-box and leucine-rich repeat protein 18	molecular_function||cellular_component||biological_process
1.33887	0.000322	up	EH485740	LOC793200	Transcribed locus, strongly similar to NP_062723.1 gamma-aminobutyric acid receptor-associated protein [Mus musculus]
1.33846	0.0470679	up	NM_131637	cldn7	Claudin 7b	structural molecule activity||plasma membrane||tight junction||membrane||integral to membrane||cell junction
1.33687	0.0204737	up	NM_201031	stoml2	Stomatin (EPB72)-like 2	molecular_function||biological_process||membrane
1.33593	0.0153278	up	NM_131502	foxh1	Forkhead box H1	nucleic acid binding transcription factor activity||nucleic acid binding transcription factor activity||blood vessel development||endoderm formation||mesoderm formation||heart looping||embryonic heart tube morphogenesis||DNA binding||double-stranded DNA binding||sequence-specific DNA binding transcription factor activity||RNA polymerase II distal enhancer sequence-specific DNA binding transcripti…
1.33574	0.0164096	up	NM_131092	oep	One-eyed pinhead	endoderm formation||mesoderm formation||somitogenesis||determination of left/right symmetry||ectoderm development||mesoderm development||germ cell migration||external side of plasma membrane||floor plate formation||telencephalon development||hypothalamus development||adrenal gland development||notochord development||paraxial mesoderm development||mesendoderm development||induction of positive che…
1.33509	0.0245336	up	NM_001080052	eya3	Eyes absent homolog 3	multicellular organismal development
1.33387	0.0270621	up	NM_212626	sep6	Septin 6	nucleotide binding||GTP binding||cell cycle||septin complex
1.33371	0.00062	up	NM_001013457	gcsha	Glycine cleavage system protein H (aminomethyl carrier), a	glycine cleavage complex||glycine catabolic process||glycine decarboxylation via glycine cleavage system
1.33334	0.004246	up	NM_199764	uck2b	Uridine-cytidine kinase 2b	nucleotide binding||uridine kinase activity||ATP binding||cellular_component||metabolic process||kinase activity||phosphorylation||transferase activity||phosphotransferase activity, alcohol group as acceptor
1.33227	3.43e-06	up	BC057520	znf598	Zinc finger protein 598	intracellular||zinc ion binding||metal ion binding
1.33205	0.000191	up	NM_001013555	zgc:113006	Zgc:113006	copper ion binding||primary amine oxidase activity||amine metabolic process||quinone binding||oxidation-reduction process
1.3314	0.00467711	up	NM_001002872	parva	Parvin, alpha a
1.33036	0.00271493	up	NM_001104649	flr	Fleer	transporter activity||axonemal microtubule||cilium||determination of left/right symmetry||protein polyglutamylation||cell projection organization||motile cilium||intraflagellar transport||cilium assembly||cell projection||tubulin-glycine ligase activity
1.33021	0.0307237	up	NM_199276	h1fx	H1 histone family, member X	nucleosome||DNA binding||nucleus||chromosome||nucleosome assembly
1.32844	0.0324622	up	BC071281	xpo7	Exportin 7	intracellular protein transport||protein transporter activity
1.32827	0.00703189	up	NM_212684	atxn2l	Ataxin 2-like	molecular_function||cellular_component||biological_process
1.32772	0.00185814	up	NM_205633	evlb	Enah/Vasp-like b	actin binding||cytoskeleton||actin polymerization or depolymerization||SH3 domain binding||protein homotetramerization
1.32721	0.0429116	up	NM_200622	bcas3	Breast carcinoma amplified sequence 3	molecular_function||cellular_component
1.32679	0.000366	up	NM_001080029	arrdc3	Arrestin domain containing 3a	molecular_function||cellular_component
1.3267	0.0366303	up	NM_001017777	bre	Brain and reproductive organ-expressed protein	nucleus||cytoplasm||DNA repair||double-strand break repair||apoptotic process||response to DNA damage stimulus||response to ionizing radiation||chromatin modification||G2/M transition DNA damage checkpoint||polyubiquitin binding||positive regulation of DNA repair||BRCA1-A complex||BRISC complex
1.32615	0.00191595	up	NM_001045267	hdhd3	Haloacid dehalogenase-like hydrolase domain containing 3	cellular_component||metabolic process||phosphoglycolate phosphatase activity||hydrolase activity
1.3259	0.000925	up	NM_001045104	slc38a2	Solute carrier family 38, member 2	plasma membrane||transport||ion transport||sodium ion transport||amino acid transport||symporter activity||membrane||integral to membrane
1.32587	0.0157946	up	NM_001003838	cby1	Chibby homolog 1 (Drosophila)
1.32442	0.0260012	up	NM_001002107	nudt15	Nudix (nucleoside diphosphate linked moiety X)-type motif 15	hydrolase activity
1.32343	0.00301813	up	NM_001024454	nsfb	N-ethylmaleimide-sensitive factor b	nucleotide binding||ATP binding||nucleoside-triphosphatase activity
1.32307	0.0238515	up	NM_001007383	snrpa1	Small nuclear ribonucleoprotein polypeptide A'	biological_process
1.32234	0.000513	up	NM_001076556	slc35f2	Solute carrier family 35, member F2
1.3223	0.0209114	up	NM_001110120	zgc:171429	Zgc:171429	cellular_component
1.32212	0.018084	up	NM_001080579	acap1	ArfGAP with coiled-coil, ankyrin repeat and PH domains 1	phospholipid binding||cytoplasm||signal transduction||ARF GTPase activator activity||cytoskeletal adaptor activity||zinc ion binding||SH3 domain binding||regulation of ARF GTPase activity||filopodium assembly
1.32205	0.00278957	up	NM_214815	thrap3b	Thyroid hormone receptor associated protein 3b
1.32201	5.36e-05	up	NM_200173	ccdc53	Coiled-coil domain containing 53	molecular_function||biological_process||WASH complex
1.32113	0.00545654	up	NM_001002665	dmtf1	Cyclin D binding myb-like transcription factor 1	DNA binding||nucleus||transcription, DNA-dependent||regulation of transcription, DNA-dependent||cell cycle
1.32071	0.00132673	up	NM_001002505	sub1	SUB1 homolog (S. cerevisiae)
1.31961	0.0230748	up	NM_200425	lsm14a	LSM14 homolog Aa (SCD6, S. cerevisiae)	molecular_function||cellular_component||biological_process
1.3191	0.000462	up	NM_001045319	zgc:136380	Zgc:136380
1.31839	0.0370093	up	NM_001007199	gpr161	G protein-coupled receptor 161	signal transducer activity||receptor activity||G-protein coupled receptor activity||plasma membrane||signal transduction||G-protein coupled receptor signaling pathway||multicellular organismal development||determination of left/right symmetry||membrane||integral to membrane||regulation of calcium ion transport
1.31678	0.00415339	up	NM_198875	zgc:66479	Zgc:66479	molecular_function||cellular_component||biological_process
1.31653	0.00351592	up	NM_200110	nudt4	Nudix (nucleoside diphosphate linked moiety X)-type motif 4a	hydrolase activity
1.31625	0.00225025	up	NM_001082851	pafah1b2	Platelet-activating factor acetylhydrolase 1b, catalytic subunit 2	hydrolase activity
1.31602	0.0218318	up	NM_001020561	zgc:110046	Zgc:110046	molecular_function||cellular_component||biological_process
1.31573	0.0191032	up	NM_200636	zgc:64042	Zgc:64042	nucleotide binding||motor activity||ATP binding||myosin complex
1.31435	0.000171	up	NM_001077355	atp5a1	ATP synthase, H+ transporting, mitochondrial F1 complex, alpha subunit 1, cardiac muscle	nucleotide binding||ATP binding||ATP biosynthetic process||transport||ion transport||ATP synthesis coupled proton transport||ATP hydrolysis coupled proton transport||proton transport||proton-transporting two-sector ATPase complex||hydrolase activity, acting on acid anhydrides, catalyzing transmembrane movement of substances||proton-transporting two-sector ATPase complex, catalytic domain||proton-…
1.31342	0.0287702	up	NM_001007153	twistnb	TWIST neighbor	DNA-directed RNA polymerase activity||nucleus||nucleolus||transcription, DNA-dependent
1.3132	0.0194816	up	NM_131857	klf2b	Kruppel-like factor 2b	nucleic acid binding||intracellular||zinc ion binding
1.31311	0.0303009	up	NM_001005989	elovl1a	Elongation of very long chain fatty acids (FEN1/Elo2, SUR4/Elo3, yeast)-like 1a	integral to membrane
1.31291	0.0498481	up	NM_198912	pepd	Peptidase D	aminopeptidase activity||cellular_component||cellular process||hydrolase activity||manganese ion binding||metal ion binding
1.31284	7.91e-06	up	NM_213019	ppib	Peptidylprolyl isomerase B (cyclophilin B)	peptidyl-prolyl cis-trans isomerase activity||cellular_component||protein folding||isomerase activity
1.31272	0.00218571	up	NM_001017851	eif4e1c	Eukaryotic translation initiation factor 4E family member 1c	RNA binding||translation initiation factor activity||cytoplasm||translation||translational initiation
1.31207	0.00367097	up	NM_001045428	zgc:153710	Zgc:153710	nucleotide binding||GTP binding||small GTPase mediated signal transduction||protein transport
1.30891	0.0173175	up	AB055669	LOC795545	Uncharacterized protein LOC795545
1.3081	0.03336	up	NM_001030077	slc9a7	Solute carrier family 9 (sodium/hydrogen exchanger), member 7	transport||ion transport||cation transport||sodium ion transport||regulation of pH||antiporter activity||solute:hydrogen antiporter activity||sodium:hydrogen antiporter activity||integral to membrane||transmembrane transport
1.30772	0.0182194	up	BC108296	zgc:113045	Zgc:113045
1.30704	0.0466299	up	NM_201332	rab32	RAB32a, member RAS oncogene family	nucleotide binding||GTP binding||small GTPase mediated signal transduction||protein transport
1.30547	0.0020647	up	NM_001020762	cep55l	Centrosomal protein 55 like	molecular_function||cellular_component||biological_process
1.30522	0.0108705	up	NM_199862	lrrc40	Leucine rich repeat containing 40	cellular_component||biological_process
1.30429	2.62e-06	up	NM_001076555	ifrd1	Interferon-related developmental regulator 1	cellular_component||biological_process
1.30409	2.26e-09	up	NM_001105681	rufy2	RUN and FYVE domain containing 2	cellular_component||metal ion binding
1.30399	0.0300292	up	NM_001013557	fam73b	Family with sequence similarity 73, member B	membrane||integral to membrane
1.30389	0.0331003	up	NM_212937	mycl1a	V-myc myelocytomatosis viral oncogene homolog 1, lung carcinoma derived (avian) a	DNA binding||sequence-specific DNA binding transcription factor activity||nucleus||regulation of transcription, DNA-dependent
1.30356	0.000179	up	NM_131539	pim1	Pim-1 oncogene	nucleotide binding||protein kinase activity||protein serine/threonine kinase activity||protein serine/threonine kinase activity||ATP binding||ATP binding||protein phosphorylation||protein phosphorylation||protein phosphorylation||apoptotic process||kinase activity||phosphorylation||transferase activity||transferase activity, transferring phosphorus-containing groups||hemopoiesis
1.30335	0.00101365	up	NM_001089340	zgc:162858	Zgc:162858	transport||intracellular protein transport||protein transporter activity||protein transport||vesicle-mediated transport||membrane coat
1.30329	0.000284	up	NM_001089362	vps25	Vacuolar protein sorting 25 (yeast)	cytoplasm||transport||protein transport
1.30298	0.00116518	up	NM_213144	fubp1	Far upstream element (FUSE) binding protein 1	RNA binding||cellular_component||biological_process
1.30286	0.00293391	up	NM_201179	sars2	Seryl-tRNA synthetase 2	nucleotide binding||aminoacyl-tRNA ligase activity||serine-tRNA ligase activity||ATP binding||cytoplasm||tRNA aminoacylation for protein translation||seryl-tRNA aminoacylation
1.30218	0.00546787	up	NM_199832	tk1	Thymidine kinase 1, soluble	nucleotide binding||thymidine kinase activity||ATP binding||cellular_component||DNA replication||kinase activity||phosphorylation||transferase activity
1.30201	0.00596179	up	XM_687718	LOC564382	Similar to FAST kinase domains 2
1.3018	0.0361514	up	NM_001083071	exosc5	Exosome component 5
1.30119	0.000562	up	NM_001077152	gabpb2b	GA repeat binding protein, beta 2b	biological_process
1.30021	0.00550652	up	NM_214724	rgs12	Regulator of G-protein signalling 12	receptor signaling protein activity||GTPase activator activity||cytoplasm||plasma membrane||signal transduction||GTPase regulator activity||termination of G-protein coupled receptor signaling pathway
1.29995	0.0107902	up	NM_200646	narg1a	N(alpha)-acetyltransferase 15, NatA auxiliary subunit a	receptor activity
1.29987	0.0167845	up	NM_001080620	zgc:158297	Zgc:158297	chromosome, centromeric region||molecular_function||nucleus||meiotic chromosome segregation
1.29941	0.000745	up	NM_212891	yipf4	Yip1 domain family, member 4	molecular_function||biological_process||membrane||integral to membrane
1.29846	0.00511389	up	NM_001089418	tmem135	Transmembrane protein 135	molecular_function||cellular_component||biological_process
1.29824	0.00131227	up	NM_001045487	si:dkey-15j16.4	Si:dkey-15j16.4	cytoplasm||Golgi apparatus||zinc ion binding||ligase activity||lamellipodium||cell projection||metal ion binding||perinuclear region of cytoplasm
1.29754	0.0008	up	NM_001080003	si:ch211-208m1.2	Si:ch211-208m1.2	nucleic acid binding||intracellular||zinc ion binding
1.29724	0.00788239	up	NM_001030247	zgc:114130	Zgc:114130	nucleic acid binding||cellular_component||biological_process||zinc ion binding
1.29701	0.00428865	up	NM_001029951	cyp26c1	Cytochrome P450, family 26, subfamily C, polypeptide 1	monooxygenase activity||iron ion binding||electron carrier activity||oxidoreductase activity||oxidoreductase activity, acting on paired donors, with incorporation or reduction of molecular oxygen||heme binding||rhombomere 4 morphogenesis||hindbrain development||retinoic acid metabolic process||metal ion binding||oxidation-reduction process
1.29671	0.00927861	up	NM_213053	cstf3	Cleavage stimulation factor, 3' pre-RNA, subunit 3	intracellular||nucleus||RNA processing||mRNA processing
1.2967	0.0331339	up	NM_001003613	srek1	Splicing regulatory glutamine/lysine-rich protein 1	nucleotide binding||nucleic acid binding||cellular_component
1.29657	0.000638	up	NM_213338	zgc:63976	Zgc:63976	molecular_function||cellular_component||biological_process
1.2959	0.0403864	up	NM_001003629	rgs3	Regulator of G-protein signaling 3	GTPase activator activity||cytoplasm||plasma membrane||regulation of Wnt receptor signaling pathway, calcium modulating pathway||termination of G-protein coupled receptor signaling pathway||negative regulation of Wnt receptor signaling pathway, calcium modulating pathway||somite development||somite development
1.29507	0.000133	up	XM_684031	LOC560634	Uncharacterized LOC560634
1.29475	0.000348	up	NM_201460	etf1	Eukaryotic translation termination factor 1	cytoplasm||translational termination||translation release factor activity, codon specific
1.29399	0.000856	up	NM_001037424	hmgb2a	High-mobility group box 2a
1.29393	0.0024237	up	NM_200985	tube1	Tubulin, epsilon 1	nucleotide binding||GTPase activity||structural molecule activity||GTP binding||microtubule||GTP catabolic process||microtubule-based process||microtubule-based movement||protein complex||protein polymerization
1.29386	0.00486006	up	NM_001113640	LOC100000333	Novel protein similar to H.sapiens ANKRD39, ankyrin repeat domain 39(ANKRD39)
1.29312	0.000861	up	NM_001037123	zgc:123253	Zgc:123253
1.2926	0.000489	up	NM_001045335	rpl22l1	Ribosomal protein L22-like 1
1.29218	0.000205	up	NM_131033	nipsnap1	Nipsnap1	molecular_function||cellular_component||biological_process
1.2921	0.0289337	up	NM_212707	slc9a3r2	Solute carrier family 9 (sodium/hydrogen exchanger), member 3 regulator 1	protein targeting to membrane||receptor clustering||sodium ion homeostasis
1.29199	0.0494338	up	BC058869	nup98	Nucleoporin 98	molecular_function||nuclear pore||transport
1.29124	0.0119521	up	XM_683099	LOC559733	Similar to zinc finger protein 62 homolog
1.29065	0.0061612	up	NM_001007313	ppm1a	Protein phosphatase, Mg2+/Mn2+ dependent, 1Bb	magnesium ion binding||catalytic activity||phosphoprotein phosphatase activity||protein serine/threonine phosphatase activity||protein dephosphorylation||protein serine/threonine phosphatase complex||hydrolase activity||manganese ion binding||negative regulation of transforming growth factor beta receptor signaling pathway||metal ion binding
1.28983	0.0254098	up	NM_001099237	eif4ba	Eukaryotic translation initiation factor 4Ba	nucleotide binding||nucleic acid binding
1.28981	0.0229362	up	NM_001109833	zgc:171779	Zgc:171779	molecular_function||cellular_component||biological_process
1.28913	0.00470408	up	NM_001113624	si:ch211-170d8.2	Si:ch211-170d8.2
1.2891	0.0135398	up	NM_200244	plekhf2	Pleckstrin homology domain containing, family F (with FYVE domain) member 2	phospholipid binding||metal ion binding
1.28869	0.00665811	up	EH550372	LOC100147862	Transcribed locus, strongly similar to XP_001920196.2 PREDICTED: hydrolethalus syndrome protein 1 homolog [Danio rerio]
1.28856	0.0290894	up	EH566523	nedd8l	Neural precursor cell expressed, developmentally down-regulated 8, like
1.28801	0.0299897	up	NM_131596	adar	Adenosine deaminase, RNA-specific	RNA binding||double-stranded RNA binding||double-stranded RNA adenosine deaminase activity||adenosine deaminase activity||intracellular||RNA processing
1.28669	0.000492	up	NM_001017993	cpsf6	Cleavage and polyadenylation specific factor 6	nucleotide binding||nucleic acid binding||mRNA binding||nucleus||mRNA cleavage factor complex||mRNA polyadenylation||mRNA processing
1.28667	0.0359969	up	NM_200194	zgc:56106	Zgc:56106
1.28663	0.0324981	up	NM_001012494	zgc:113104	Zgc:113104	translation release factor activity||cytoplasm||translational termination||translation release factor activity, codon specific
1.28653	0.0271344	up	NM_001004018	gipc1	GIPC PDZ domain containing family, member 1	MAPK cascade||angiogenesis||MAP kinase activity||protein phosphorylation||signal transduction by phosphorylation||artery morphogenesis||venous blood vessel morphogenesis
1.28609	0.0040264	up	NM_001008573	lonp2	Lon peptidase 2, peroxisomal	nucleotide binding||ATP-dependent peptidase activity||ATP-dependent peptidase activity||serine-type endopeptidase activity||serine-type endopeptidase activity||ATP binding||ATP binding||peroxisome||peroxisomal matrix||proteolysis||misfolded or incompletely synthesized protein catabolic process||peptidase activity||serine-type peptidase activity||nucleoid||protein processing||hydrolase activity||n…
1.28554	0.0273338	up	NM_001039064	insb	Preproinsulin b
1.28494	0.00892253	up	NM_212588	slc20a1b	Solute carrier family 20, member 1b	inorganic phosphate transmembrane transporter activity||transport||phosphate ion transport||symporter activity||membrane||integral to membrane
1.28444	0.0240877	up	NM_131327	tp53	Tumor protein p53	DNA damage checkpoint||negative regulation of transcription from RNA polymerase II promoter||chromatin||p53 binding||DNA binding||chromatin binding||damaged DNA binding||double-stranded DNA binding||sequence-specific DNA binding transcription factor activity||sequence-specific DNA binding transcription factor activity||protein binding||nucleus||replication fork||transcription factor complex||cyto…
1.28367	0.00028	up	XM_694567	ywhab1	Tyrosine 3-monooxygenase/tryptophan 5-monooxygenase activation protein, beta polypeptide 1	cytoplasm||protein domain specific binding
1.28198	0.0129351	up	XM_001340105	LOC799825	Similar to lin-28 homolog
1.28194	0.00568145	up	NM_001082840	prkacaa	Protein kinase, cAMP-dependent, catalytic, alpha, genome duplicate a	nucleotide binding||protein kinase activity||protein serine/threonine kinase activity||ATP binding||cellular_component||protein phosphorylation||kinase activity||phosphorylation||transferase activity||transferase activity, transferring phosphorus-containing groups
1.28158	0.000836	up	NM_001105695	aurkaip1	Aurora kinase A interacting protein 1
1.28089	0.00413315	up	NM_001025535	zgc:114040	Zgc:114040	molecular_function||biological_process||membrane||integral to membrane
1.28083	0.000362	up	NM_001025550	si:ch211-261f7.2	Si:ch211-261f7.2	molecular_function||cellular_component||biological_process
1.28082	0.0256307	up	NM_001024395	derl2	Der1-like domain family, member 2	molecular_function
1.28069	3.22e-05	up	NM_001098389	hexim1	Hexamethylene bis-acetamide inducible 1	negative regulation of transcription from RNA polymerase II promoter||cyclin-dependent protein kinase inhibitor activity||nucleus||cytoplasm||transcription, DNA-dependent||regulation of transcription, DNA-dependent||snRNA binding
1.28055	0.0294374	up	NM_131791	cry2a	Cryptochrome 2a	DNA photolyase activity||DNA repair||response to temperature stimulus||response to light stimulus
1.28049	0.0304822	up	NM_001044757	atp2b1a	ATPase, Ca++ transporting, plasma membrane 1a	nucleotide binding||catalytic activity||calcium-transporting ATPase activity||ATP binding||ATP biosynthetic process||transport||ion transport||cation transport||sensory perception of sound||metabolic process||ATPase activity, coupled to transmembrane movement of ions, phosphorylative mechanism||membrane||integral to membrane||hydrolase activity||metal ion binding||otolith development||posterior l…
1.28008	0.00639011	up	NM_001012501	zgc:110527	Zgc:110527	nucleoside transmembrane transporter activity||transport||integral to membrane
1.27985	0.00590045	up	NM_213334	ard1a	N(alpha)-acetyltransferase 10, NatA catalytic subunit
1.27965	0.000452	up	NM_201157	arhgdig	Rho GDP dissociation inhibitor (GDI) gamma	Rho GDP-dissociation inhibitor activity||cytoplasm
1.27902	0.0101111	up	NM_001002144	med22	Mediator complex subunit 22	RNA polymerase II transcription cofactor activity||nucleus||transcription, DNA-dependent||regulation of transcription, DNA-dependent||regulation of transcription from RNA polymerase II promoter||mediator complex
1.27822	0.0242933	up	NM_001003635	zgc:100920	Zgc:100920	molecular_function||cellular_component||biological_process
1.27799	0.00226498	up	NM_205680	zgc:77838	Zgc:77838	molecular_function||cellular_component||biological_process
1.2778	0.0107176	up	NM_212956	nlk1	Nemo like kinase, type 1	nucleotide binding||protein kinase activity||protein serine/threonine kinase activity||MAP kinase activity||ATP binding||protein phosphorylation||kinase activity||phosphorylation||transferase activity||transferase activity, transferring phosphorus-containing groups||positive regulation of Wnt receptor signaling pathway
1.27678	0.0351821	up	NM_131282	foxa	Forkhead box A sequence	DNA binding||double-stranded DNA binding||sequence-specific DNA binding transcription factor activity||RNA polymerase II distal enhancer sequence-specific DNA binding transcription factor activity||nucleus||transcription factor complex||transcription, DNA-dependent||regulation of transcription, DNA-dependent||pattern specification process||transcription factor binding||DNA binding, bending||embry…
1.27645	0.0230999	up	EH443168	zgc:194112	Zgc:194112
1.27644	0.00745672	up	NM_200944	eif6	Eukaryotic translation initiation factor 6	translation initiation factor activity||nucleus||nucleolus||cytoplasm||translation||translational initiation||ribosome biogenesis||mature ribosome assembly||ribosome binding
1.27613	0.0437634	up	NM_205588	dcps	MRNA decapping enzyme	deadenylation-dependent decapping of nuclear-transcribed mRNA||catalytic activity||hydrolase activity
1.27462	0.00327261	up	NM_001079952	tnip1	TNFAIP3 interacting protein 1	molecular_function||cellular_component
1.27452	0.0147539	up	NM_001076563	wdr74	WD repeat domain 74	molecular_function||biological_process
1.27443	9.6e-05	up	NM_182888	mapk1	Mitogen-activated protein kinase 1	nucleotide binding||protein kinase activity||protein serine/threonine kinase activity||MAP kinase activity||ATP binding||protein phosphorylation||gastrulation||kinase activity||phosphorylation||transferase activity||transferase activity, transferring phosphorus-containing groups
1.2744	2.71e-06	up	NM_001076629	manf	Mesencephalic astrocyte-derived neurotrophic factor	molecular_function||cellular_component||biological_process
1.27386	0.000937	up	NM_131807	bcl2l	Bcl2-like 1	tissue homeostasis||regulation of apoptotic process||cysteine-type endopeptidase inhibitor activity involved in apoptotic process||negative regulation of apoptotic process||negative regulation of apoptotic process||negative regulation of cysteine-type endopeptidase activity involved in apoptotic process||negative regulation of intrinsic apoptotic signaling pathway
1.27359	0.0005	up	NM_199542	smc2	Structural maintenance of chromosomes 2	nucleotide binding||receptor activity||ATP binding||nucleus||chromosome||DNA repair||DNA recombination||sister chromatid cohesion||chromosome condensation||chromosome organization
1.27344	0.000263	up	NM_001003875	snrnp70	Small nuclear ribonucleoprotein 70 (U1)	nucleotide binding||nucleic acid binding||ribonucleoprotein complex||hemopoietic stem cell differentiation
1.27215	0.0145383	up	NM_001001844	ctcf	CCCTC-binding factor (zinc finger protein)	nucleic acid binding||DNA binding||intracellular||zinc ion binding
1.27169	0.0474071	up	NM_199711	nsun2	NOL1/NOP2/Sun domain family, member 2	tRNA (cytosine-5-)-methyltransferase activity
1.27161	0.0343756	up	BC090682	dspa	Desmoplakin a	cytoskeleton
1.27156	0.00667332	up	NM_001002699	csrp2bp	Cysteine and glycine-rich protein 2 binding protein	N-acetyltransferase activity
1.27119	0.04334	up	NM_212725	fam3c	Family with sequence similarity 3, member C	extracellular region||multicellular organismal development
1.27103	0.0088366	up	NM_001100008	zbtb33	Zinc finger and BTB domain containing 33	nucleic acid binding||intracellular||nucleus||zinc ion binding||metal ion binding
1.26998	0.0396536	up	NM_200844	zgc:66014	Zgc:66014
1.2698	0.00164239	up	NM_001003846	sulf1	Sulfatase 1	catalytic activity||calcium ion binding||endoplasmic reticulum||Golgi apparatus||metabolic process||sulfuric ester hydrolase activity||cell surface
1.26957	0.0195253	up	NM_131192	opn1sw2	Opsin 1 (cone pigments), short-wave-sensitive 2	photoreceptor outer segment||signal transducer activity||receptor activity||G-protein coupled receptor activity||signal transduction||G-protein coupled receptor signaling pathway||visual perception||phototransduction||photoreceptor activity||membrane||integral to membrane||protein-chromophore linkage||response to stimulus
1.26951	0.0184424	up	NM_212800	disp1	Dispatched homolog 1 (Drosophila)	smoothened signaling pathway||multicellular organismal development||skeletal muscle tissue development||blood circulation||hedgehog receptor activity||organ morphogenesis||anterior/posterior pattern specification||membrane||integral to membrane||adenohypophysis development||retinal ganglion cell axon guidance||muscle cell fate specification||embryonic cranial skeleton morphogenesis||inner ear dev…
1.26932	0.0424173	up	NM_001083573	psmd14	Proteasome (prosome, macropain) 26S subunit, non-ATPase, 14	cellular_component
1.26919	0.000258	up	NM_001044310	aars	Alanyl-tRNA synthetase	nucleotide binding||nucleic acid binding||aminoacyl-tRNA ligase activity||alanine-tRNA ligase activity||ATP binding||cytoplasm||alanyl-tRNA aminoacylation||ligase activity, forming aminoacyl-tRNA and related compounds||tRNA aminoacylation
1.26878	0.0381714	up	NM_001003561	zgc:101111	Zgc:101111	SNAP receptor activity||intracellular protein transport||membrane||vesicle-mediated transport
1.2682	0.000614	up	NM_199950	socs3a	Suppressor of cytokine signaling 3a	intracellular signal transduction
1.26813	0.00731846	up	NM_001017542	actr2b	ARP2 actin-related protein 2b homolog (yeast)	nucleotide binding||actin binding||ATP binding||cytoplasm||cytoskeleton||biological_process||cell projection
1.26799	0.0105603	up	NM_200300	zgc:56596	Zgc:56596
1.26796	0.0133723	up	NM_001007309	dullard	CTD nuclear envelope phosphatase 1a	phosphoprotein phosphatase activity||protein serine/threonine phosphatase activity||nucleus||endoplasmic reticulum||endoplasmic reticulum membrane||protein dephosphorylation||nuclear envelope organization||positive regulation of triglyceride biosynthetic process||membrane||integral to membrane||hydrolase activity||phosphatase activity||nuclear membrane||Nem1-Spo7 phosphatase complex
1.26792	9.87e-05	up	NM_199909	cap1	Cap1 CAP, adenylate cyclase-associated protein 1	cell morphogenesis||somitogenesis||actin binding||actin monomer binding||cytoskeleton organization||activation of adenylate cyclase activity||mesodermal cell migration
1.26767	0.0294484	up	NM_001003878	cenpl	Centromere protein L	chromosome, centromeric region||nucleus||chromosome
1.26612	0.0416549	up	NM_198876	b3gnt5	UDP-GlcNAc:betaGal beta-1,3-N-acetylglucosaminyltransferase 5a	Golgi membrane||Golgi apparatus||protein glycosylation||galactosyltransferase activity||membrane||integral to membrane||transferase activity||transferase activity, transferring glycosyl groups
1.26608	0.046533	up	NM_001105693	zgc:171682	Zgc:171682	molecular_function||cellular_component||biological_process
1.26597	0.0040171	up	NM_001003532	desi2	Desumoylating isopeptidase 2	cytoplasm||proteolysis||peptidase activity||hydrolase activity||convergent extension involved in gastrulation||convergent extension involved in gastrulation
1.26578	0.0335322	up	NM_001037676	tnikb	TRAF2 and NCK interacting kinase b	nucleotide binding||protein kinase activity||protein serine/threonine kinase activity||small GTPase regulator activity||ATP binding||cellular_component||protein phosphorylation||kinase activity||phosphorylation||transferase activity, transferring phosphorus-containing groups
1.26569	0.00193277	up	NM_001044864	lemd3	LEM domain containing 3	nucleotide binding||nuclear envelope||integral to nuclear inner membrane
1.26551	0.0484155	up	NM_001004572	hat1	Histone acetyltransferase 1	histone acetyltransferase activity||nucleus||chromatin silencing at telomere||chromatin modification||histone acetylation||transferase activity
1.26503	0.0261183	up	XM_678984	LOC556231	Similar to chromobox 6
1.26467	0.00424611	up	NM_001030061	trpm7	Transient receptor potential cation channel, subfamily M, member 7	skeletal system development||ossification||renal system process||protein serine/threonine kinase activity||receptor activity||ion channel activity||ATP binding||protein phosphorylation||melanin metabolic process||transport||ion transport||regulation of mitotic cell cycle||membrane||integral to membrane||transferase activity, transferring phosphorus-containing groups||melanocyte differentiation||e…
1.26371	0.014507	up	NM_001003605	zgc:100997	Zgc:100997	actin binding||biological_process
1.26354	0.00988916	up	NM_213210	zgc:77724	Zgc:77724	nucleic acid binding||nucleus||nuclear pore||transport||zinc ion binding||protein transport||membrane||nuclear membrane||metal ion binding||mRNA transport
1.26317	0.00737397	up	NM_199604	map1lc3b	Microtubule-associated protein 1 light chain 3 beta	molecular_function||biological_process
1.26258	0.00380258	up	NM_173248	cct7	Chaperonin containing TCP1, subunit 7 (eta)	nucleotide binding||ATP binding||cytoplasm||protein folding||cellular protein metabolic process||unfolded protein binding
1.26132	9.24e-05	up	NM_001045448	nxt2	Nuclear transport factor 2-like export factor 2
1.26088	0.0483408	up	NM_001076644	trim23	Tripartite motif containing 23	nucleotide binding||GTP binding||intracellular||small GTPase mediated signal transduction
1.26053	0.020843	up	NM_201328	pak1	P21/Cdc42/Rac1-activated kinase 1	nucleotide binding||protein kinase activity||protein serine/threonine kinase activity||ATP binding||protein phosphorylation||kinase activity||phosphorylation||transferase activity||transferase activity, transferring phosphorus-containing groups
1.26043	0.00137979	up	NM_200522	zc3h13	Zinc finger CCCH-type containing 13	nucleic acid binding||cellular_component||zinc ion binding
1.2601	0.0493502	up	NM_001076708	neurlb	Neuralized homolog b (Drosophila)	cellular_component||zinc ion binding||metal ion binding
1.25992	0.000626	up	NM_001077342	zgc:153060	Zgc:153060	cellular_component
1.25982	0.00415507	up	XM_695659	wu:fb37g07	Wu:fb37g07
1.2594	0.0178539	up	BC155246	zgc:174696	Zgc:174696	nucleic acid binding||intracellular||zinc ion binding
1.25912	0.000721	up	NM_001037557	zgc:123007	Zgc:123007	catalytic activity||cellular_component||transaminase activity||pyridoxal phosphate binding
1.25871	1.08e-05	up	NM_001020697	trim35-7	Tripartite motif containing 35-7	intracellular||zinc ion binding||metal ion binding
1.25823	0.0223385	up	NM_201326	hspa9	Heat shock protein 9	nucleotide binding||ATP binding||ATP binding||mitochondrial matrix||protein folding||response to stress||ATPase activity||hemopoiesis||fin regeneration||unfolded protein binding
1.25783	0.00322309	up	NM_001002063	stxbp6	Syntaxin binding protein 6 (amisyn)	molecular_function||integral to membrane||vesicle-mediated transport
1.25768	0.0414664	up	NM_200163	irak4	Interleukin-1 receptor-associated kinase 4	magnesium ion binding||protein kinase activity||protein serine/threonine kinase activity||receptor activity||ATP binding||cellular_component||protein phosphorylation||signal transduction||response to bacterium||kinase activity||phosphorylation||transferase activity, transferring phosphorus-containing groups||positive regulation of transcription, DNA-dependent
1.25765	0.0260394	up	NM_200278	sh3bgrl3	SH3 domain binding glutamic acid-rich protein like 3	cellular_component||electron carrier activity||protein disulfide oxidoreductase activity||cell redox homeostasis
1.25525	0.0152047	up	NM_214716	hspa4l	Heat shock protein 4a	nucleotide binding||ATP binding||response to stress
1.25518	0.0403896	up	NM_200988	srp54	Signal recognition particle 54	nucleotide binding||GTP binding||SRP-dependent cotranslational protein targeting to membrane||7S RNA binding||nucleoside-triphosphatase activity||signal recognition particle
1.255	0.0406893	up	NM_199661	stt3b	STT3, subunit of the oligosaccharyltransferase complex, homolog B (S. cerevisiae)	oligosaccharyl transferase activity||protein glycosylation||membrane||transferase activity
1.25489	0.00580037	up	NM_198372	fam107b	Family with sequence similarity 107, member B	molecular_function||cellular_component||biological_process
1.25481	0.00472747	up	NM_201291	id2a	Inhibitor of DNA binding 2, dominant negative helix-loop-helix protein, a	regulation of S phase||regulation of neuron differentiation
1.25466	0.0098424	up	NM_001033721	itgav	Integrin, alpha V	receptor activity||protein binding||cell adhesion||integrin-mediated signaling pathway||integrin complex||integrin complex||membrane||integral to membrane||cell migration involved in gastrulation||Kupffer's vesicle development
1.25439	0.00858032	up	NM_001007329	slc7a3	Solute carrier family 7 (cationic amino acid transporter, y+ system), member 3	amino acid transmembrane transport||amino acid transport||amino acid transmembrane transporter activity||membrane||integral to membrane
1.25344	0.0177701	up	NM_212822	pik3r2	Phosphoinositide-3-kinase, regulatory subunit, polypeptide 2	intracellular||phosphatidylinositol 3-kinase complex||signal transduction||kinase activity||phosphorylation||phosphatidylinositol 3-kinase regulator activity
1.25331	0.000383	up	NM_153660	il17rd	Interleukin 17 receptor D	inactivation of MAPK activity||receptor activity||dorsal/ventral pattern formation||membrane||integral to membrane||integral to membrane||negative regulation of fibroblast growth factor receptor signaling pathway
1.25295	0.00248539	up	NM_001077603	atf7ip	Activating transcription factor 7 interacting protein	molecular_function||nucleus||transcription, DNA-dependent||regulation of transcription, DNA-dependent
1.25256	0.0178172	up	NM_199567	tgif1	TGFB-induced factor homeobox 1	DNA binding||sequence-specific DNA binding transcription factor activity||nucleus||regulation of transcription, DNA-dependent||forebrain anterior/posterior pattern specification||sequence-specific DNA binding||regulation of retinoic acid receptor signaling pathway||brain morphogenesis
1.25228	0.004436	up	NM_205658	emc4	ER membrane protein complex subunit 4	molecular_function||biological_process||membrane||integral to membrane
1.25149	0.0298119	up	NM_199533	rap1b	RAS related protein 1b	nucleotide binding||GTPase activity||GTP binding||cytoplasm||cytosol||plasma membrane||cell-cell junction||GTP catabolic process||signal transduction||small GTPase mediated signal transduction||membrane||convergent extension
1.25141	0.0136235	up	NM_001080669	srpk1b	Serine/arginine-rich protein specific kinase 1b	nucleotide binding||protein kinase activity||protein serine/threonine kinase activity||ATP binding||protein phosphorylation||kinase activity||phosphorylation||transferase activity, transferring phosphorus-containing groups
1.25128	0.00114273	up	NM_213494	aebp2	AE binding protein 2	nucleic acid binding||DNA binding||intracellular||nucleus||transcription, DNA-dependent||regulation of transcription, DNA-dependent||zinc ion binding||chromatin modification||ESC/E(Z) complex||metal ion binding
1.25102	5.86e-05	up	NM_199586	actn4	Actinin, alpha 4	actin binding||calcium ion binding||cellular_component
1.25081	0.0061962	up	NM_001105607	LOC100006793	Similar to 11-beta-hydroxysteroid dehydrogenase type 3
1.25062	0.00926165	up	NM_001013505	tufm	Tu translation elongation factor, mitochondrial	nucleotide binding||translation elongation factor activity||GTPase activity||GTP binding||intracellular||translational elongation
1.24985	0.0304554	up	NM_200322	snrnp40	Small nuclear ribonucleoprotein 40 (U5)	nucleic acid binding||biological_process||ribonucleoprotein complex
1.24977	0.0395286	up	NM_152949	ccna2	Cyclin A2	regulation of cyclin-dependent protein kinase activity||nucleus||cell cycle||protein kinase binding||cell division||regulation of cell cycle||retina development in camera-type eye
1.24969	0.0395535	up	BC096958	zgc:101566	Zgc:101566	molecular_function||cellular_component||biological_process
1.24905	0.0223516	up	NM_212594	ybey	YbeY metallopeptidase
1.24839	0.00460346	up	NM_201043	sf3a2	Splicing factor 3a, subunit 2	nucleic acid binding||intracellular||nucleus||zinc ion binding||metal ion binding
1.24831	0.00449252	up	NM_001002602	zdhhc7	Zinc finger, DHHC-type containing 7	zinc ion binding||metal ion binding
1.2482	4.91e-06	up	NM_001039108	ripply1	Ripply1
1.24817	0.00052	up	NM_207068	ehhadh	Enoyl-Coenzyme A, hydratase/3-hydroxyacyl Coenzyme A dehydrogenase	nucleotide binding||catalytic activity||3-hydroxyacyl-CoA dehydrogenase activity||peroxisome||lipid metabolic process||fatty acid metabolic process||metabolic process||oxidoreductase activity||oxidoreductase activity, acting on the CH-OH group of donors, NAD or NADP as acceptor||lyase activity||isomerase activity||coenzyme binding||oxidation-reduction process
1.24813	0.0177436	up	NM_001002741	rnpep	Arginyl aminopeptidase (aminopeptidase B)	aminopeptidase activity||extracellular space||proteolysis||metallopeptidase activity||zinc ion binding||leukotriene biosynthetic process
1.24756	2.14e-05	up	NM_001075112	zgc:153239	Zgc:153239	molecular_function||biological_process||membrane||integral to membrane
1.2474	0.00109524	up	NM_001044311	txlng	Taxilin gamma	molecular_function||cellular_component||biological_process
1.24732	0.000965	up	NM_001083560	zgc:162295	Zgc:162295	DNA binding||biological_process
1.2473	0.0317322	up	NM_213333	sltm	SAFB-like, transcription modulator	nucleotide binding||nucleic acid binding||cellular_component||biological_process
1.247	0.00135014	up	NM_201062	cct8	Chaperonin containing TCP1, subunit 8 (theta)	nucleotide binding||ATP binding||cytoplasm||protein folding||behavioral response to nicotine||cellular protein metabolic process||unfolded protein binding
1.24652	0.000436	up	NM_152967	id3	Inhibitor of DNA binding 3	dopaminergic neuron differentiation
1.24629	0.019039	up	CT661253	hipk3a	Homeodomain interacting protein kinase 3a	nucleotide binding||DNA binding||protein kinase activity||protein serine/threonine kinase activity||ATP binding||protein phosphorylation||kinase activity||phosphorylation||transferase activity, transferring phosphorus-containing groups||response to chemical stimulus
1.24621	6.97e-05	up	BC155064	wu:fy63c09	Wu:fy63c09
1.2462	0.022814	up	NM_200055	zgc:66430	Zgc:66430	nucleus||nucleosome assembly
1.24615	0.0451922	up	NM_201094	ebag9	Estrogen receptor binding site associated, antigen, 9	receptor activity||biological_process
1.24612	0.00226012	up	NM_131631	fech	Ferrochelatase	ferrochelatase activity||ferrochelatase activity||porphyrin-containing compound biosynthetic process||heme biosynthetic process||metabolic process||lyase activity||erythrocyte maturation
1.24577	0.0464687	up	NM_200321	rbm28	RNA binding motif protein 28	nucleotide binding||nucleic acid binding||cellular_component
1.24556	0.0397998	up	NM_199733	tsku	Tsukushi small leucine rich proteoglycan homolog (Xenopus laevis)	extracellular region||multicellular organismal development
1.24527	0.0259405	up	EE305181	itpr2	Transcribed locus, strongly similar to XP_003200491.1 PREDICTED: inositol 1,4,5-trisphosphate receptor type 2-like [Danio rerio]
1.2451	0.00278774	up	NM_199748	ccdc28a	Coiled-coil domain containing 28A	molecular_function||cellular_component||biological_process
1.24484	0.034521	up	NM_001076762	si:ch211-239e6.4	Si:ch211-239e6.4	molecular_function||cellular_component||biological_process
1.24424	0.0244172	up	NM_001002712	zgc:92598	Zgc:92598
1.24407	0.0328449	up	NM_001013545	zgc:101564	Zgc:101564	cellular_component
1.24406	0.00837782	up	NM_001077386	slc27a6	Solute carrier family 27 (fatty acid transporter), member 6	catalytic activity||cellular_component||metabolic process
1.24396	0.0267378	up	NM_001089409	zgc:158364	Zgc:158364	Piccolo NuA4 histone acetyltransferase complex||NuA4 histone acetyltransferase complex
1.24394	0.0444979	up	NM_001045144	cog5	Component of oligomeric golgi complex 5
1.24383	0.00697953	up	NM_001017902	mettl2a	Methyltransferase like 2A	methyltransferase activity||transferase activity||methylation
1.24351	0.00422788	up	NM_001037698	snx2	Sorting nexin 2	intracellular protein transport||cell communication||protein transporter activity||phosphatidylinositol binding
1.24217	2.28e-05	up	NM_205537	arpc4	Actin related protein 2/3 complex, subunit 4	cytoskeleton||actin filament polymerization
1.24145	0.0156987	up	XM_001342000	LOC100002188	Similar to Adapter protein CIKS (Connection to IKK and SAPK/JNK) (TRAF3-interacting protein 2) (Nuclear factor NF-kappa-B activator 1) (ACT1)
1.24138	0.00516619	up	XM_692428	dlg5	Discs, large homolog 5 (Drosophila)
1.24083	0.00105261	up	NM_200237	nol10	Nucleolar protein 10	nucleus||nucleolus
1.24036	0.0101213	up	NM_001045085	edc4	Enhancer of mRNA decapping 4	cytoplasmic mRNA processing body||nucleus||cytoplasm
1.24008	0.0342443	up	NM_001008635	csnk1g1	Casein kinase 1, gamma 1	nucleotide binding||protein kinase activity||protein serine/threonine kinase activity||ATP binding||cytoplasm||protein phosphorylation||Wnt receptor signaling pathway||kinase activity||phosphorylation||transferase activity||transferase activity, transferring phosphorus-containing groups
1.23994	0.0300479	up	EE689678	LOC564840	Purine-rich element binding protein B
1.23959	0.00129212	up	NM_131450	rrm2	Ribonucleotide reductase M2 polypeptide	ribonucleoside-diphosphate reductase activity, thioredoxin disulfide as acceptor||cytoplasm||DNA replication||deoxyribonucleoside diphosphate metabolic process||oxidoreductase activity||metal ion binding||transition metal ion binding||oxidation-reduction process
1.23956	0.0467369	up	NM_001008636	ccdc52	Spindle and centriole associated protein 1	molecular_function||cellular_component||biological_process
1.23942	0.00757311	up	NM_199602	zgc:77849	Zgc:77849	molecular_function||cellular_component||response to chemical stimulus
1.2391	0.0283163	up	NM_001013263	gna13b	Guanine nucleotide binding protein (G protein), alpha 13b	nucleotide binding||gastrulation with mouth forming second||gastrulation with mouth forming second||GTPase activity||signal transducer activity||signal transducer activity||GTP binding||heterotrimeric G-protein complex||signal transduction||G-protein coupled receptor signaling pathway||adenylate cyclase-activating G-protein coupled receptor signaling pathway||Rho protein signal transduction||unid…
1.23897	0.00671938	up	NM_201021	rnf11	Ring finger protein 11a	zinc ion binding||metal ion binding
1.23848	0.00291996	up	NM_199716	mobkl2a	MOB kinase activator 3A	kinase activity||phosphorylation
1.23754	0.00160591	up	NM_199807	nploc4	Nuclear protein localization 4 homolog (S. cerevisiae)	intracellular||zinc ion binding
1.23715	0.00524115	up	NM_131613	cugbp1	Cugbp, Elav-like family member 1	nucleotide binding||nucleic acid binding||RNA binding||nucleus||cytoplasm||cytoplasm||mRNA processing||RNA splicing||pole plasm
1.23606	0.0146848	up	NM_199942	fbp1a	Fructose-1,6-bisphosphatase 1a	carbohydrate metabolic process||hydrolase activity||phosphoric ester hydrolase activity
1.2358	0.000518	up	NM_001077732	agpat2	1-acylglycerol-3-phosphate O-acyltransferase 2 (lysophosphatidic acid acyltransferase, beta)	1-acylglycerol-3-phosphate O-acyltransferase activity||metabolic process||phospholipid biosynthetic process||membrane||transferase activity||transferase activity, transferring acyl groups
1.23572	0.0246001	up	NM_001005206	wdr18	WD repeat domain 18	multicellular organismal development||determination of left/right symmetry||determination of left/right symmetry||Kupffer's vesicle development
1.23553	0.00872685	up	NM_213104	pgrmc2	Progesterone receptor membrane component 2	receptor activity||cellular_component||biological_process||heme binding
1.23464	0.00388365	up	NM_199621	lnpep	Leucyl/cystinyl aminopeptidase	proteolysis||metallopeptidase activity||zinc ion binding
1.23436	0.0069762	up	NM_001007307	pcf11	Cleavage and polyadenylation factor subunit, homolog (S. cerevisiae)	molecular_function||intracellular protein transport
1.23392	0.00310943	up	NM_213102	thap11	THAP domain containing 11	nucleic acid binding||DNA binding||nucleus||transcription, DNA-dependent||regulation of transcription, DNA-dependent||metal ion binding
1.23371	0.000208	up	NM_212735	syvn1	Synovial apoptosis inhibitor 1, synoviolin	endoplasmic reticulum||endoplasmic reticulum membrane||zinc ion binding||membrane||integral to membrane||ligase activity||metal ion binding
1.23314	0.00633092	up	NM_199555	hmgb1	High-mobility group box 1a	DNA binding||nucleus||plasma membrane||response to cold||forebrain development
1.23302	0.015353	up	NM_001012487	zgc:113026	Zgc:113026	nucleic acid binding||intracellular||zinc ion binding
1.23297	0.00912052	up	NM_001004641	zgc:101565	Zgc:101565
1.23291	0.00158693	up	NM_001003615	mrps23	Mitochondrial ribosomal protein S23	structural constituent of ribosome||ribosome||translation
1.23243	0.0154026	up	NM_001020824	zgc:110680	Zgc:110680	cell redox homeostasis
1.23212	0.00500755	up	NM_001002323	nudt2	Nudix (nucleoside diphosphate linked moiety X)-type motif 2	cellular_component||bis(5'-nucleosyl)-tetraphosphatase activity||hydrolase activity
1.23201	0.00533358	up	NM_200153	dnpep	Aspartyl aminopeptidase	aminopeptidase activity||proteolysis||peptidase activity||metallopeptidase activity||zinc ion binding||hydrolase activity||metal ion binding
1.23159	0.00955626	up	NM_001004550	rassf1	Ras association (RalGDS/AF-6) domain family 1	signal transduction||intracellular signal transduction||metal ion binding
1.23107	0.00482171	up	NM_001079836	si:dkey-15j16.2	Si:dkey-15j16.2	membrane||integral to membrane
1.23046	0.00136392	up	NM_199781	zp3.2	Zgc:66160	molecular_function||cellular_component||biological_process
1.23046	0.0434721	up	NM_200073	rps6kal	Ribosomal protein S6 kinase, like	nucleotide binding||magnesium ion binding||protein kinase activity||protein serine/threonine kinase activity||ATP binding||protein phosphorylation||intracellular protein kinase cascade||kinase activity||phosphorylation||transferase activity||transferase activity, transferring phosphorus-containing groups||metal ion binding
1.23036	9.06e-06	up	NM_001017611	zgc:110269	Zgc:110269	DNA binding||catalytic activity||nuclease activity||endonuclease activity||exonuclease activity||nucleus||nucleoplasm||nucleolus||mitochondrion||DNA replication||DNA repair||response to DNA damage stimulus||hydrolase activity||metal ion binding
1.23027	0.0184666	up	XM_688684	LOC565404	Similar to RNA binding motif protein 10 like (57.9 kD) (4N366)
1.22982	0.0266768	up	NM_213449	prpf4b	PRP4 pre-mRNA processing factor 4 homolog Bb	protein kinase activity||protein serine/threonine kinase activity||ATP binding||cellular_component||protein phosphorylation||transferase activity, transferring phosphorus-containing groups
1.22924	0.00338323	up	NM_213497	crip2	Cysteine-rich protein 2	zinc ion binding||metal ion binding
1.22903	0.00760636	up	NM_001080000	zgc:152863	Zgc:152863	molecular_function||cellular_component||biological_process
1.22889	0.00286942	up	NM_194374	xpo6	Exportin 6	nucleus||cytoplasm||transport||intracellular protein transport||protein transporter activity||protein transport
1.2283	0.0101334	up	NM_001006017	ccnd3	Cyclin D3	molecular_function||nucleus
1.22796	0.0287293	up	NM_001044759	ticam1	Toll-like receptor adaptor molecule 1	receptor activity||protein binding||Golgi apparatus||positive regulation of I-kappaB kinase/NF-kappaB cascade||positive regulation of interferon-beta biosynthetic process
1.22795	0.0070444	up	NM_199923	seh1l	SEH1-like (S. cerevisiae)	chromosome, centromeric region||kinetochore||kinetochore||condensed chromosome kinetochore||molecular_function||nucleus||nuclear pore||chromosome||transport||nuclear pore organization||cell cycle||chromosome segregation||mitosis||mitotic metaphase plate congression||protein transport||nuclear pore outer ring||mRNA transport||cell division||attachment of spindle microtubules to kinetochore involve…
1.22792	0.0338023	up	NM_001013443	eif4g2b	Eukaryotic translation initiation factor 4, gamma 2b	DNA binding||RNA binding||mesoderm development||RNA metabolic process
1.22787	0.0286311	up	NM_001002493	jdp2	Jun dimerization protein 2	DNA binding||sequence-specific DNA binding transcription factor activity||nucleus||transcription, DNA-dependent||regulation of transcription, DNA-dependent||sequence-specific DNA binding||protein dimerization activity
1.22744	0.0457975	up	NM_001089347	nap1l4a	Nucleosome assembly protein 1-like 4a	nucleus||nucleosome assembly
1.22739	0.0323885	up	EG570986	LOC100007768	Similar to mitochondrial ribosomal protein L52
1.22724	0.025121	up	NM_201185	bokb	BCL2-related ovarian killer b	molecular_function||cellular_component||apoptotic process||regulation of apoptotic process||positive regulation of apoptotic process
1.22716	0.041083	up	NM_001003626	gna15.1	Guanine nucleotide binding protein (G protein), alpha 15.1 (Gq class)	nucleotide binding||G-protein coupled receptor binding||GTPase activity||signal transducer activity||signal transducer activity||GTP binding||heterotrimeric G-protein complex||protein ADP-ribosylation||signal transduction||G-protein coupled receptor signaling pathway||adenylate cyclase-modulating G-protein coupled receptor signaling pathway||guanyl nucleotide binding||G-protein beta/gamma-subunit…
1.22676	0.000821	up	NM_001017867	gnpda1	Glucosamine-6-phosphate deaminase 1	glucosamine-6-phosphate deaminase activity||cellular_component||carbohydrate metabolic process||N-acetylglucosamine metabolic process
1.2266	0.0391467	up	NM_213426	hnrpr	Heterogeneous nuclear ribonucleoprotein R	nucleotide binding||nucleic acid binding||mRNA binding||ribonucleoprotein complex||axon extension involved in axon guidance
1.22656	0.0138727	up	NM_213119	slc25a28	Solute carrier family 25, member 28	mitochondrion||mitochondrial inner membrane||transport||ion transport||membrane||integral to membrane||iron ion homeostasis
1.22633	0.0154329	up	NM_173258	ddx19	DEAD/H (Asp-Glu-Ala-Asp/His) box polypeptide 19 (DBP5 homolog, yeast)	nucleic acid binding||helicase activity||ATP binding||ATP-dependent helicase activity||hydrolase activity
1.22625	0.00627763	up	NM_001002485	mrps15	Mitochondrial ribosomal protein S15
1.22583	0.00204347	up	NM_200112	padi2	Peptidyl arginine deiminase, type II	protein-arginine deiminase activity||calcium ion binding||cytoplasm||cellular protein modification process||peptidyl-citrulline biosynthetic process from peptidyl-arginine
1.22576	0.0144074	up	NM_001082837	skp2	S-phase kinase-associated protein 2 (p45)
1.22519	0.0110159	up	NM_212880	zgc:76887	Zgc:76887	protein phosphatase type 2A complex||protein phosphatase type 2A complex||cytoplasm||cell cycle||mitosis||mitosis||signal transduction||protein phosphatase type 2A regulator activity||protein phosphatase type 2A regulator activity||exit from mitosis||regulation of catalytic activity||cell division
1.22489	0.0231795	up	BC080265	wdr67	WD repeat domain 67	Rab GTPase activator activity||intracellular||regulation of Rab GTPase activity
1.22443	0.0350244	up	NM_130975	pitx2	Paired-like homeodomain transcription factor 2	DNA binding||sequence-specific DNA binding transcription factor activity||nucleus||regulation of transcription, DNA-dependent||multicellular organismal development||prechordal plate formation||sequence-specific DNA binding||mesendoderm development||embryonic heart tube left/right pattern formation||closure of optic fissure||determination of digestive tract left/right asymmetry
1.22406	0.00329587	up	NM_213515	ube2v2	Ubiquitin-conjugating enzyme E2 variant 2	acid-amino acid ligase activity||protein K63-linked ubiquitination
1.22393	0.00897612	up	NM_001014351	zgc:110800	Zgc:110800	molecular_function||cellular_component||biological_process
1.22378	0.00952628	up	NM_199987	jun	Jun proto-oncogene	DNA binding||sequence-specific DNA binding transcription factor activity||sequence-specific DNA binding transcription factor activity||nucleus||transcription factor complex||regulation of transcription, DNA-dependent||beta-catenin binding||sequence-specific DNA binding||response to cadmium ion||protein dimerization activity||response to methylmercury||canonical Wnt receptor signaling pathway
1.22371	0.0174819	up	BC124638	LOC799177	Heat shock factor binding protein 1-like
1.22338	0.0286795	up	NM_001045096	recql	RecQ protein-like (DNA helicase Q1-like)	nucleic acid binding||helicase activity||ATP binding||cellular_component||DNA replication||DNA repair||DNA recombination||ATP-dependent helicase activity||hydrolase activity||ATP-dependent 3'-5' DNA helicase activity
1.22327	0.0058396	up	NM_001002037	hdgfrp2	Hepatoma-derived growth factor, related protein 2	DNA binding||nucleus||transcription, DNA-dependent
1.22321	0.0181381	up	NM_200862	stx11b.1	Syntaxin 11b.1	membrane||vesicle-mediated transport
1.22302	0.00947961	up	XM_684281	LOC560882	Similar to transcription factor 20
1.223	0.00838052	up	NM_200738	abi1	Abl-interactor 1a	cytoplasm
1.22274	0.0405026	up	BC152300	LOC100003370	Uncharacterized LOC100003370
1.22271	0.0203924	up	NM_001024214	endog	Endonuclease G	nucleic acid binding||endonuclease activity||cellular_component||hydrolase activity||metal ion binding
1.22251	0.0020501	up	NM_001017600	zgc:110289	Zgc:110289	transcription, DNA-dependent
1.22204	0.00920777	up	NM_001083562	zgc:162944	Zgc:162944
1.22194	0.0225816	up	NM_130911	chico	Chico
1.22185	0.00353505	up	NM_199691	cul3	Cullin 3a	ubiquitin-dependent protein catabolic process||cullin-RING ubiquitin ligase complex||ubiquitin protein ligase binding
1.22102	0.0271894	up	NM_001109855	zgc:171626	Zgc:171626	nucleic acid binding||intracellular||biological_process||zinc ion binding
1.22094	0.00228506	up	NM_001002046	bet1	Blocked early in transport 1 homolog (S. cerevisiae)
1.22088	0.000398	up	NM_201449	cdc27	Cell division cycle 27	cellular_component||cell division
1.22084	0.0122554	up	NM_205607	traip	TRAF-interacting protein	zinc ion binding||metal ion binding
1.22019	0.00811722	up	NM_201145	nudt3a	Nudix (nucleoside diphosphate linked moiety X)-type motif 3a	cellular_component||hydrolase activity
1.21997	0.00141385	up	NM_001002697	denr	Density-regulated protein	translation initiation factor activity||cellular_component||translational initiation
1.21991	0.000153	up	NM_001105114	senp3a	SUMO1/sentrin/SMT3 specific peptidase 3a	proteolysis||peptidase activity||cysteine-type peptidase activity
1.21987	0.045024	up	NM_207069	pacsin2	Protein kinase C and casein kinase substrate in neurons 2	cellular_component||kinase activity||phosphorylation
1.21961	0.00917279	up	XM_001341720	LOC100001832	Similar to zinc finger protein 333
1.21942	0.0396592	up	NM_200305	dnajb6	DnaJ (Hsp40) homolog, subfamily B, member 6b	cellular_component||protein folding||heat shock protein binding||unfolded protein binding
1.21892	0.00343511	up	NM_001089343	fam162a	Family with sequence similarity 162, member A
1.21882	0.0260242	up	NM_001003471	fkbp14	FK506 binding protein 14	peptidyl-prolyl cis-trans isomerase activity||calcium ion binding||FK506 binding||protein folding||membrane||peptidyl-proline modification
1.21872	0.0170472	up	NM_173835	ruvbl1	RuvB-like 1 (E. coli)	nucleotide binding||DNA helicase activity||helicase activity||ATP binding||nucleus||DNA repair||DNA recombination||transcription, DNA-dependent||regulation of transcription, DNA-dependent||response to DNA damage stimulus||heart development||hydrolase activity||nucleoside-triphosphatase activity||regulation of heart growth||MLL1 complex
1.21858	0.0094484	up	NM_212586	ccnt2b	Cyclin T2b	regulation of cyclin-dependent protein kinase activity||cellular_component||regulation of transcription, DNA-dependent||protein kinase binding
1.21849	0.0191494	up	NM_001003876	ddx56	DEAD (Asp-Glu-Ala-Asp) box polypeptide 56	nucleic acid binding||helicase activity||ATP binding||ATP-dependent helicase activity||hydrolase activity
1.21828	0.0395379	up	NM_199675	tpm4b	Tropomyosin 4b	molecular_function||biological_process
1.21744	0.0328812	up	NM_001017907	atpaf1	ATP synthase mitochondrial F1 complex assembly factor 1	molecular_function||mitochondrion||protein complex assembly
1.21719	0.0107862	up	NM_131403	tpst1	Tyrosylprotein sulfotransferase 1	Golgi membrane||Golgi apparatus||protein-tyrosine sulfotransferase activity||membrane||integral to membrane||transferase activity
1.21636	0.00577017	up	NM_212566	stka	Aurora kinase B	nucleotide binding||microtubule cytoskeleton organization||cytokinesis||protein kinase activity||protein serine/threonine kinase activity||ATP binding||nucleus||chromosome||protein phosphorylation||chromosome segregation||chromosome segregation||multicellular organismal development||kinase activity||phosphorylation||transferase activity||transferase activity, transferring phosphorus-containing gr…
1.21618	0.0204557	up	NM_200772	wars	Tryptophanyl-tRNA synthetase	nucleotide binding||aminoacyl-tRNA ligase activity||tryptophan-tRNA ligase activity||ATP binding||cytoplasm||translation||tRNA aminoacylation for protein translation||tryptophanyl-tRNA aminoacylation||ligase activity
1.21553	0.0385192	up	NM_001007437	zgc:101663	Zgc:101663	Golgi membrane||Golgi apparatus||carbohydrate metabolic process||alpha-1,3-mannosylglycoprotein 4-beta-N-acetylglucosaminyltransferase activity||membrane||integral to membrane||transferase activity||transferase activity, transferring glycosyl groups||transferase activity, transferring hexosyl groups||metal ion binding
1.21549	0.00256632	up	NM_001030239	zgc:112356	Zgc:112356	nucleus||negative regulation of transcription from RNA polymerase III promoter
1.21534	0.00676108	up	NM_001002376	ppp1r3ca	Protein phosphatase 1, regulatory (inhibitor) subunit 3Ca	molecular_function||cellular_component||biological_process
1.21527	0.000441	up	NM_212750	junbl	Jun B proto-oncogene b	DNA binding||sequence-specific DNA binding transcription factor activity||nucleus||regulation of transcription, DNA-dependent||fin regeneration||sequence-specific DNA binding||protein dimerization activity
1.21508	0.0304138	up	NM_001083547	dnajc10	DnaJ (Hsp40) homolog, subfamily C, member 10	protein folding||glycerol ether metabolic process||electron carrier activity||protein disulfide oxidoreductase activity||heat shock protein binding||cell redox homeostasis||unfolded protein binding
1.21506	0.000193	up	XM_001337485	si:dkey-220o5.3	Si:dkey-220o5.3
1.21441	0.014463	up	NM_212716	smarca2	SWI/SNF related, matrix associated, actin dependent regulator of chromatin, subfamily a, member 2	nucleic acid binding||DNA binding||helicase activity||ATP binding||nucleus||regulation of transcription, DNA-dependent||hydrolase activity, acting on acid anhydrides||hydrolase activity, acting on acid anhydrides, in phosphorus-containing anhydrides
1.2143	0.0042261	up	NM_145118	supt6h	Suppressor of Ty 6 homolog	somitogenesis||RNA binding||nucleus||nucleobase-containing compound metabolic process||transcription, DNA-dependent||regulation of transcription, DNA-dependent||regulation of transcription from RNA polymerase II promoter||heart development||hydrolase activity, acting on ester bonds||regulation of transcription elongation, DNA-dependent||embryonic heart tube development||otic vesicle development
1.21419	0.031299	up	NM_001008580	zgc:92217	Zgc:92217
1.21353	0.024396	up	NM_200195	ahcy	S-adenosylhomocysteine hydrolase	structural molecule activity||biological_process
1.21333	0.0407255	up	NM_200100	hig1	Hypoxia induced gene 1	membrane||integral to membrane
1.21307	7.81e-07	up	BC139650	si:busm1-142b24.1	Si:busm1-142b24.1	DNA binding
1.21291	0.0200464	up	NM_212595	rbb4	Retinoblastoma binding protein 4	nucleus||DNA replication||chromatin remodeling||transcription, DNA-dependent||regulation of transcription, DNA-dependent||cell cycle||DNA-dependent ATPase activity||chromatin modification||chromatin assembly||CAF-1 complex||ESC/E(Z) complex
1.21285	0.00753928	up	NM_001002317	polr2d	Polymerase (RNA) II (DNA directed) polypeptide D
1.21281	0.00266541	up	NM_001089489	zgc:162816	Zgc:162816	molecular_function||cellular_component||biological_process
1.21265	1.26e-05	up	NM_212599	ilf3	Interleukin enhancer binding factor 3b	DNA binding||RNA binding||double-stranded RNA binding||intracellular||nucleus||transcription, DNA-dependent||regulation of transcription, DNA-dependent
1.21257	0.0480703	up	BC094294	usp7	Ubiquitin specific peptidase 7 (herpes virus-associated)	ubiquitin thiolesterase activity||ubiquitin-dependent protein catabolic process
1.21229	0.000604	up	NM_212698	zgc:77056	Zgc:77056	molecular_function||cellular_component||biological_process
1.21215	0.0119709	up	NM_001037226	zgc:123096	Zgc:123096	molecular_function||cellular_component||biological_process
1.21186	0.00162848	up	BC142880	LOC565797	Similar to alpha-2-macroglobulin receptor
1.21181	0.000656	up	NM_213229	nupl1	Nucleoporin like 1	nuclear pore||nuclear pore||nucleocytoplasmic transport
1.21174	0.029608	up	NM_001002387	pbk	PDZ binding kinase	nucleotide binding||protein kinase activity||protein serine/threonine kinase activity||ATP binding||cellular_component||protein phosphorylation||kinase activity||phosphorylation||transferase activity||transferase activity, transferring phosphorus-containing groups
1.21139	0.000245	up	CT695520	tspan14	Tetraspanin 14	molecular_function||biological_process||membrane||integral to membrane
1.21114	0.0084856	up	NM_001002556	mrpl11	Mitochondrial ribosomal protein L11
1.21074	0.00867374	up	NM_200165	mkks	McKusick-Kaufman syndrome	nucleotide binding||heart looping||ATP binding||determination of left/right symmetry||determination of left/right symmetry||melanosome transport||melanosome transport||cilium assembly||camera-type eye development||cellular protein metabolic process||intracellular transport||inner ear development||pigment granule aggregation in cell center||convergent extension||convergent extension||convergent ex…
1.21043	0.02141	up	NM_201081	wasf2	WAS protein family, member 2	actin binding||biological_process
1.21032	0.00445923	up	NM_001045211	efhd2	EF-hand domain family, member D2	calcium ion binding
1.21016	0.0354021	up	NM_131760	tyms	Thymidylate synthase	thymidylate synthase activity||thymidylate synthase activity||dTMP biosynthetic process||dTMP biosynthetic process||methyltransferase activity||nucleotide biosynthetic process||transferase activity||methylation||methylation||5,10-methylenetetrahydrofolate-dependent methyltransferase activity||retina development in camera-type eye
1.20977	0.023186	up	NM_153674	vangl2	Vang-like 2 (van gogh, Drosophila)	establishment of mitotic spindle orientation||cell morphogenesis||establishment of planar polarity||neuron migration||neuron migration||neural plate morphogenesis||neural tube formation||axis elongation||protein binding||plasma membrane||multicellular organismal development||gastrulation||nervous system development||muscle cell migration||muscle cell migration||membrane||integral to membrane||Wnt…
1.20968	0.0147402	up	XM_001344806	LOC100005945	Similar to LOC495252 protein
1.2094	0.00424676	up	NM_207075	zgc:77197	Zgc:77197	molecular_function||cellular_component||biological_process
1.20893	0.00453503	up	NM_131294	sod1	Superoxide dismutase 1, soluble
1.20841	0.0210181	up	NM_213131	zgc:64133	Zgc:64133	nucleotide binding||catalytic activity||carbohydrate metabolic process||tricarboxylic acid cycle||malate metabolic process||oxidoreductase activity||malate dehydrogenase activity||oxidoreductase activity, acting on the CH-OH group of donors, NAD or NADP as acceptor||L-malate dehydrogenase activity||cellular carbohydrate metabolic process||oxidation-reduction process
1.20838	0.00416838	up	NM_153669	tram1	Translocating chain-associating membrane protein 1	membrane||integral to membrane
1.2082	0.0361461	up	CN512285	zgc:193538	Zgc:193538
1.20816	0.00163113	up	NM_200310	nuf2	NUF2, NDC80 kinetochore complex component, homolog	chromosome, centromeric region||kinetochore||condensed chromosome kinetochore||nucleus||chromosome||cell cycle||mitosis||heart development||Ndc80 complex||cell division
1.20808	0.0436453	up	NM_001001830	rfng	Radical fringe homolog (Drosophila)	Golgi apparatus||Notch signaling pathway||multicellular organismal development||pattern specification process||nervous system development||membrane||integral to membrane||transferase activity||transferase activity, transferring glycosyl groups||fourth ventricle development||cell differentiation||integral to Golgi membrane||hindbrain development||O-fucosylpeptide 3-beta-N-acetylglucosaminyltransfe…
1.20788	0.0115292	up	NM_001003571	dnajb1	DnaJ (Hsp40) homolog, subfamily B, member 1a	cellular_component||protein folding||heat shock protein binding||unfolded protein binding
1.20747	0.0196352	up	NM_201120	chic2	Cysteine-rich hydrophobic domain 2	molecular_function||cellular_component||biological_process
1.20746	0.0277219	up	NM_212731	gtf2e2	General transcription factor IIE, polypeptide 2, beta	transcription factor TFIIE complex||transcription initiation from RNA polymerase II promoter
1.20735	0.0178762	up	NM_131017	gsc	Goosecoid	DNA binding||sequence-specific DNA binding transcription factor activity||nucleus||regulation of transcription, DNA-dependent||multicellular organismal development||brain development||anterior/posterior axis specification||dorsal/ventral axis specification||dorsal/ventral pattern formation||dorsal/ventral pattern formation||neural plate anterior/posterior regionalization||sequence-specific DNA bi…
1.20728	0.00953027	up	NM_214760	rqcd1	RCD1 required for cell differentiation1 homolog (S. pombe)	cytoplasmic mRNA processing body||nucleus||cytoplasm||transcription, DNA-dependent||regulation of transcription, DNA-dependent
1.20705	0.00880352	up	NM_001044965	si:ch211-260p9.6	Si:ch211-260p9.6	molecular_function||cellular_component||biological_process
1.20698	0.00745668	up	XM_689313	LOC566044	Hypothetical LOC566044
1.20672	0.0102281	up	NM_213080	cdc20	Cell division cycle 20 homolog	cell division
1.20655	0.0175751	up	NM_001003594	tmem223	Transmembrane protein 223	molecular_function||biological_process||membrane||integral to membrane
1.20643	0.00763768	up	NM_199849	porcnl	Porcupine homolog like	molecular_function||biological_process||membrane||integral to membrane
1.20627	0.0430769	up	NM_001004577	coasy	Coenzyme A synthase	dephospho-CoA kinase activity||ATP binding||biosynthetic process||coenzyme A biosynthetic process||nucleotidyltransferase activity
1.20587	0.0027016	up	NM_200571	ilk	Integrin linked kinase	blood vessel development||protein kinase activity||protein kinase activity||protein kinase activity||protein serine/threonine kinase activity||ATP binding||cytoplasm||protein phosphorylation||protein phosphorylation||protein phosphorylation||protein phosphorylation||cell-matrix adhesion||integrin-mediated signaling pathway||regulation of heart contraction||regulation of signal transduction||muscl…
1.20575	0.0389645	up	NM_213037	rnf185	Ring finger protein 185
1.20562	0.011908	up	NM_207054	irf2a	Interferon regulatory factor 2a	regulatory region DNA binding
1.20559	0.0085203	up	NM_001024923	smg5	Smg-5 homolog, nonsense mediated mRNA decay factor (C. elegans)	embryo development
1.20558	0.0195333	up	NM_130960	lft1	Lefty1	determination of left/right asymmetry in lateral mesoderm||transforming growth factor beta receptor binding||extracellular region||determination of left/right symmetry||growth factor activity||dorsal/ventral pattern formation||cell growth||embryonic heart tube development||determination of left/right asymmetry in diencephalon||growth||determination of heart left/right asymmetry
1.20539	0.0177028	up	NM_001080993	zgc:158350	Zgc:158350	RNA binding||cellular_component||zinc ion binding||metal ion binding
1.20531	0.000513	up	NM_200868	zgc:77799	Zgc:77799	intracellular||signal transduction
1.20527	0.000182	up	NM_201038	cdc37	Cell division cycle 37 homolog (S. cerevisiae)	protein kinase binding||cell division
1.20506	0.000681	up	NM_001020755	zgc:110708	Zgc:110708	molecular_function||cellular_component||biological_process
1.20493	0.00397401	up	NM_001030184	si:busm1-265n4.4	Si:busm1-265n4.4
1.2044	0.0293175	up	NM_200564	rad23b	RAD23 homolog B (S. cerevisiae)	damaged DNA binding||nucleus||nucleotide-excision repair||proteasomal ubiquitin-dependent protein catabolic process
1.20414	0.0262511	up	XM_695608	LOC571961	Similar to solute carrier family 25, member 38
1.20384	0.0251792	up	NM_001002729	wipi2	WD repeat domain, phosphoinositide interacting 2	autophagic vacuole assembly||autophagic vacuole membrane||cytoplasm||cytosol||phosphatidylinositol-3-phosphate binding||pre-autophagosomal structure membrane||phosphatidylinositol-3,5-bisphosphate binding
1.2037	0.0102185	up	NM_001109732	zgc:171604	Zgc:171604	nucleic acid binding||intracellular||biological_process||zinc ion binding
1.20335	0.000286	up	NM_001017739	mad2l1	MAD2 mitotic arrest deficient-like 1 (yeast)
1.20304	0.000141	up	NM_213139	ndufs8	NADH dehydrogenase (ubiquinone) Fe-S protein 8a	electron carrier activity||membrane||oxidoreductase activity||oxidoreductase activity, acting on NADH or NADPH||iron-sulfur cluster binding||4 iron, 4 sulfur cluster binding||oxidation-reduction process
1.20297	0.0438979	up	BC114304	ftr83	FinTRIM family, member 83	intracellular||zinc ion binding||metal ion binding
1.20273	0.000712	up	NM_201488	ppm1g	Protein phosphatase 1G (formerly 2C), magnesium-dependent, gamma isoform	catalytic activity||phosphoprotein phosphatase activity||protein serine/threonine phosphatase activity||protein dephosphorylation||protein serine/threonine phosphatase complex||hydrolase activity||metal ion binding
1.20253	0.00161104	up	NM_201312	rpe	Ribulose-5-phosphate-3-epimerase	catalytic activity||ribulose-phosphate 3-epimerase activity||carbohydrate metabolic process||metabolic process||isomerase activity||racemase and epimerase activity, acting on carbohydrates and derivatives||metal ion binding
1.202	0.0127142	up	AI793884	smarca5	SWI/SNF related, matrix associated, actin dependent regulator of chromatin, subfamily a, member 5	nucleic acid binding||DNA binding||helicase activity||ATP binding||nucleus||chromatin remodeling||chromatin remodeling complex||hydrolase activity, acting on acid anhydrides, in phosphorus-containing anhydrides||nucleosome binding||ATP-dependent chromatin remodeling||retina development in camera-type eye
1.20196	0.0287628	up	NM_200374	tnfaip8l	Tumor necrosis factor, alpha-induced protein 8, like 2b	innate immune response
1.20179	0.0174989	up	NM_001025509	ppp6r2a	Protein phosphatase 6, regulatory subunit 2a	cellular_component||biological_process
1.20175	0.0129401	up	NM_001077608	mtus1a	Mitochondrial tumor suppressor 1a	molecular_function||nucleus||mitochondrion||Golgi apparatus||plasma membrane||cell cycle||membrane
1.20174	0.0018645	up	NM_200182	tia1l	Cytotoxic granule-associated RNA binding protein 1, like	nucleotide binding||nucleic acid binding
1.20152	0.00262481	up	NM_001002573	zgc:92744	Zgc:92744	molecular_function||cellular_component||response to chemical stimulus
1.20133	0.00659643	up	NM_001089524	zgc:162316	Zgc:162316	nucleus||regulation of transcription, DNA-dependent
1.20113	0.00289423	up	NM_001008624	arhgef7b	Rho guanine nucleotide exchange factor (GEF) 7b	blood vessel development||guanyl-nucleotide exchange factor activity||Rho guanyl-nucleotide exchange factor activity||phospholipid binding||intracellular||regulation of Rho protein signal transduction||intracellular signal transduction||epiboly involved in gastrulation with mouth forming second||protein localization to adherens junction
1.20099	0.0410443	up	NM_200914	abhd2a	Abhydrolase domain containing 2a	carboxylesterase activity||membrane||integral to membrane||hydrolase activity
1.20095	0.0130279	up	NM_001077314	dr1	Down-regulator of transcription 1	DNA binding||intracellular||nucleus||sequence-specific DNA binding
1.20091	0.00215637	up	NM_001077618	znhit2	Zinc finger, HIT-type containing 2	molecular_function||cellular_component||biological_process
1.2008	0.0187088	up	NM_213468	aqp3	Aquaporin 3a	transporter activity||water transmembrane transporter activity||transport||water transport||water transport||arsenite transmembrane transporter activity||glycerol transmembrane transporter activity||urea transmembrane transporter activity||arsenite transport||glycerol transport||membrane||integral to membrane||ion transmembrane transport||transmembrane transport||transmembrane transport||urea tra…
1.20074	0.000682	up	NM_001020529	tsen54	TRNA splicing endonuclease 54 homolog (S. cerevisiae)	ion channel activity||extracellular ligand-gated ion channel activity||transport||ion transport||membrane||integral to membrane||neuroprotection||postsynaptic membrane||brain morphogenesis
1.20018	0.0122336	up	NM_212568	ppp1r10	Protein phosphatase 1, regulatory subunit 10	nucleic acid binding||DNA binding||nucleus||transcription, DNA-dependent||zinc ion binding
1.20018	0.0323064	up	NM_001089406	spag1	Sperm associated antigen 1
1.2001	0.0268508	up	NM_001003994	morc2	Parkinson disease 7 domain containing 1	ATP binding||cellular_component||zinc ion binding
1.20009	0.0173307	up	NM_200143	zgc:55870	Zgc:55870	nucleotide binding||cellular_component||biological_process
