# Supplementary material for: Genome Wide Analysis Reveals Zic3 Interaction with Distal Regulatory Elements of Stage Specific Developmental Genes in Zebrafish
Source: PLoS Genet. 2013 Oct 31;9(10):e1003852. doi: 10.1371/journal.pgen.1003852 (PMC3814314; doi:10.1371/journal.pgen.1003852)
Supplement: Table S4 — GO enrichment of microarray genes (8 hpf). (XLS) [file pgen.1003852.s012.xls]

## Sheet: Sheet1
Table S4. GO enrichment of microarray genes
Category	Term	Count	%	PValue	Genes	List Total	Pop Hits	Pop Total	Fold Enrichment	Bonferroni	Benjamini	FDR
GOTERM_BP_FAT	GO:0048598~embryonic morphogenesis	31	2.98077	0.000260504	MSXC, MSXE, PARD3, PRDM1A, GNA13B, NEO1, IRX7, FOXH1, ATP6V0C, OEP, MKKS, IRX3A, CAP1, ZGC:158824, IRX1A, AXIN1, DLX4B, DVL2, SLC12A2, VANGL2, BON, CELSR2, SPARC, MAPK1, DUSP4, INVS, EPB41L5, HAS2, EXT2, STM, SMARCA4	508	226	7504	2.0262	0.283207	0.283207	0.423604
GOTERM_BP_FAT	GO:0006281~DNA repair	16	1.53846	0.00302609	RAD23B, ZGC:110269, FAM175A, GTF2H4, APTX, CRY5, RECQL, CRY3, ERCC5, ZGC:66475, XPC, DDB2, BRE, CHAF1A, CRY2A, ERCC4	508	101	7504	2.34006	0.979209	0.855807	4.81806
GOTERM_BP_FAT	GO:0006974~response to DNA damage stimulus	17	1.63462	0.00304081	RAD23B, ZGC:110269, FAM175A, TP53, GTF2H4, APTX, CRY5, RECQL, ZGC:66475, CRY3, ERCC5, XPC, DDB2, BRE, CHAF1A, CRY2A, ERCC4	508	111	7504	2.26233	0.979597	0.726748	4.84095
GOTERM_BP_FAT	GO:0033554~cellular response to stress	18	1.73077	0.00328746	RAD23B, ZGC:110269, FAM175A, TP53, GTF2H4, APTX, CRY5, RECQL, ZGC:66475, CRY3, ERCC5, XPC, DDB2, BRE, CHAF1A, CRY2A, ERCC4, AXIN1	508	122	7504	2.17942	0.985128	0.650787	5.22382
GOTERM_BP_FAT	GO:0007423~sensory organ development	26	2.5	0.00383833	MSXC, MYOD1, MSXE, PARD3, ERBB2, IRX7, ATP6V0C, TYMS, DISP1, ZGC:158824, OTOMP, CCNA2, IRX1A, DLX4B, AXIN1, ODC1, SFRP1A, PTENB, SLC12A2, VANGL2, SPARC, NRF1, EPB41L5, SMARCA5, STM, SMARCA4	508	210	7504	1.82887	0.992663	0.6258	6.07369
GOTERM_BP_FAT	GO:0006259~DNA metabolic process	25	2.40385	0.00498627	RAD23B, FAM175A, ZGC:153041, RBB4, TK1, CRY5, ERCC5, CRY3, ZGC:66475, PRMT7, ERCC4, ZGC:110269, KLF2B, GTF2H4, ZGC:77816, APTX, RECQL, ORC3L, XPC, RRM2, BRE, DDB2, RUVBL1, CHAF1A, CRY2A	508	203	7504	1.81917	0.998319	0.65518	7.82177
GOTERM_BP_FAT	GO:0021535~cell migration in hindbrain	4	0.384615	0.00525587	DVL2, PARD3, VANGL2, HAS2	508	6	7504	9.84777	0.998811	0.617911	8.22788
GOTERM_BP_FAT	GO:0034621~cellular macromolecular complex subunit organization	16	1.53846	0.00628288	EIF6, PICALML, XPO6, H1FX, IPO9, ARPC4, ZGC:110216, ETF1, ZGC:113104, NAP1L4A, PRMT7, SEH1L, ZGC:66430, TUBD1, TUBE1, XPO7	508	109	7504	2.16832	0.999682	0.634634	9.75952
GOTERM_BP_FAT	GO:0007389~pattern specification process	28	2.69231	0.0073621	GPR161, PRDM1A, NEO1, BMPR1AB, IL17RD, SESN1, ZIC3, SKIA, FOXH1, DISP1, OEP, MKKS, VENT, CAP1, AXIN1, GSC, LFT1, CREB1, VANGL2, BON, RFNG, PTPRU, TSC1A, FLR, RIPPLY1, TGIF1, HAS2, SUPT6H	508	244	7504	1.69511	0.999921	0.649812	11.3432
GOTERM_BP_FAT	GO:0010604~positive regulation of macromolecule metabolic process	12	1.15385	0.00759781	AHR2, IRAK4, FAM175A, TICAM1, BRE, TP53, RUVBL1, MAFG2, NFE2L2, ZGC:158824, STUB1, EIF5A2	508	71	7504	2.49662	0.999942	0.622697	11.6856
