# Supplementary material for: Genome Wide Analysis Reveals Zic3 Interaction with Distal Regulatory Elements of Stage Specific Developmental Genes in Zebrafish
Source: PLoS Genet. 2013 Oct 31;9(10):e1003852. doi: 10.1371/journal.pgen.1003852 (PMC3814314; doi:10.1371/journal.pgen.1003852)
Supplement: Table S7 — qRT-PCR of selected target genes. qRT-PCR measurement of gene expression changes as a result of Zic3 knockdown. Expression was assayed in zebrafish embryos injected with either 1.7 ng and 3.4 ng or 3.4 ng alone of Zic3 MO. (XLSX) [file pgen.1003852.s015.xlsx]

## Sheet: Sheet1
	Batch 1			Batch 2			Average						log 2 fold change
Target	MO (1.7ng)	MO (3.4ng)	log2	MO (1.7ng)	MO (3.4ng)	log2	MO (1.7ng)	stdev	MO (3.4ng)	stdev			MO (1.7ng)	MO (3.4 ng)	stdev	qPCR Primers
8 hpf																Forward	Reverse
gng12	1.87562	1.73961	0.798767	2.24866	3.34159	1.74053	2.06214	0.263781	2.5406	1.13277	1.34517	1.04414	-1.04414	-1.34517	0.66593	GAGCTTGACGTGAAAGTAACTC	TGAGCCCGACATTTTAGAGGAC
npy	1.86219	2.58943	1.37263	2.94439	3.40102	1.76597	2.40329	0.765228	2.99522	0.573881	1.58266	1.26501	-1.26501	-1.58266	0.278129	CATCAACCTCATAACAAGGCAGAG	GGACTCTGTTTCACCAATCAGAAGG
golga1	1.28512	1.44213	0.5282	1.53014	1.72736	0.788567	1.40763	0.173259	1.58474	0.201687	0.664249	0.493268	-0.493268	-0.664249	0.184107	TACGATGAACATCACTTCCGC	ATCCTGGTGTTACTCTCTGCTGC
kctd15a	2.08763	2.21893	1.14987	1.55193	3.17158	1.6652	1.81978	0.378795	2.69526	0.67362	1.43042	0.863766	-0.863766	-1.43042	0.364396	TCACCAAATACCCAGACTCCAG	AGTAATGCTGCTTCAGACTGTCC
dlx4b	2.22473	1.37291	0.457233	1.58114	3.0355	1.60193	1.90294	0.455089	2.2042	1.17563	1.14026	0.928229	-0.928229	-1.14026	0.809425	ACACGAGGGCTGAGAACACG	TGAACACTGGAGTAAATGGTTCG
mtif2	1.53748	2.1006	1.0708	1.10308	1.65795	0.7294	1.32028	0.307169	1.87927	0.313	0.910175	0.400842	-0.400842	-0.910175	0.241406	CATCACACAACACATCGGAGC	CACCAGGATGACGATATCTGTG
ptbp2b	1.51019	1.5803	0.6602	2.16735	1.55592	0.637767	1.83877	0.464681	1.56811	0.0172414	0.649027	0.878743	-0.878743	-0.649027	0.0158628	TCAGTACTCCAACCACAAAGAGC	GCGTTAACACACTCTTGCTGG
srsf1a	1.47505	1.16282	0.217633	1.50817	1.55905	0.640667	1.49161	0.023418	1.36094	0.280173	0.4446	0.576872	-0.576872	-0.4446	0.29913	CCATCCAGACGTTCAGAGTACAG	TCACCTGCTTCACGCATGTG
ptenb	1.12881	1.36166	0.445367	1.06839	1.23231	0.301367	1.0986	0.0427246	1.29699	0.0914635	0.375163	0.135662	-0.135662	-0.375163	0.101823	ACAAGAGGCTCTGGACTTCTACG	CCAGCTTATTCCTCAGAAGGTAGC
ctage5	1.26462	1.26582	0.340067	1.16054	1.30779	0.387133	1.21258	0.0735911	1.2868	0.0296823	0.363792	0.27808	-0.27808	-0.363792	0.0332812	CCATACTGCTACTGTTCACCTGC	AACCTCACTGAATGTCTCCAGC
spire1a	1.63618	1.63422	0.7086	1.09804	1.70362	0.7686	1.36711	0.380522	1.66892	0.049072	0.738912	0.451132	-0.451132	-0.738912	0.0424264	CAATGTTCGAGGATACCGAGAC	GTTTGGAGCATCAGATGGACTG
ncf1	1.44724	1.39384	0.479067	1.09802	2.03228	1.0231	1.27263	0.246935	1.71306	0.451445	0.776577	0.347809	-0.347809	-0.776577	0.38469	TGAAGATGAAACTCCACCAGC	TGCTCCGTACTCTGTTTGTGG
rgmb	1.58016	2.25329	1.17203	1.07572	2.44438	1.28947	1.32794	0.356691	2.34883	0.135118	1.23194	0.409187	-0.409187	-1.23194	0.0830379	GATCCAGTGCCACAGCTACC	GCTGGAAGGTCGTCTGTCAC
b9d1	1.2509	1.13299	0.180133	1.45532	3.29429	1.71997	1.35311	0.144544	2.21364	1.52827	1.14642	0.436278	-0.436278	-1.14642	1.08883	CACATCCCGTTCACACCTG	TCTGGACGCCTTCCCATC
sepn1	1.313	1.33774	0.4198	1.28334	1.81051	0.8564	1.29817	0.0209748	1.57413	0.334301	0.654553	0.376477	-0.376477	-0.654553	0.308723	TGGATCATTCCCAGTGAACTG	GAGCAGAGAGTGGATCAGCAC
sparc	1.13016	1.23885	0.309	1.21793	2.69646	1.43107	1.17405	0.0620605	1.96765	1.03069	0.976477	0.231492	-0.231492	-0.976477	0.793421	CGTGGAGGATGTTATTGCTG	GGCTGGTTGCTGTCATCTACC
irx1a	2.03703	2.09391	1.0662	2.12953	3.57812	1.8392	2.08328	0.0654061	2.83601	1.04949	1.50386	1.05886	-1.05886	-1.50386	0.546594	GCCTTTCTGCCTTACACCAGC	GGTGGACTCCAGGGCTGTC
irx7	1.55999	1.4256	0.511567	1.44934	1.88291	0.912967	1.50467	0.0782359	1.65426	0.323371	0.726182	0.589442	-0.589442	-0.726182	0.283833	TTTCATCCCTTATCCTCATCCG	CGATACGGGGTGTAGTATGGTC
msxe	1.35754	1.38886	0.4739	1.34948	2.24653	1.1677	1.35351	0.00570518	1.8177	0.606467	0.862111	0.436706	-0.436706	-0.862111	0.490591	TGATGGCGGACCGTAAACC	GCGGGAGGACTGAGACGAC
msxc	1.51663	1.44156	0.527633	1.47424	2.03581	1.0256	1.49543	0.0299758	1.73868	0.420194	0.797996	0.580562	-0.580562	-0.797996	0.352116	CTGGTTTCAGACAACCTCGTACAC	CAAAGCGAGCAACTGCGAG
msxd	2.29708	1.90352	0.928667	1.42359	4.81032	2.26613	1.86033	0.61765	3.35692	2.05542	1.74714	0.895562	-0.895562	-1.74714	0.945732	AAATCCGAGTCTCCTGAGCC	TGCGATTGGTCTTGTGCTTG
her9	1.23001	1.3764	0.4609	1.34711	1.66571	0.736133	1.28856	0.0828036	1.52105	0.20457	0.60507	0.365758	-0.365758	-0.60507	0.194619	AGATGACAGTCAAGCACCTGC	CGTTCATGCACTCGTTGAATC
asb11	6.53808	6.16172	2.62333	2.94793	2.87767	1.5249	4.743	2.53862	4.51969	2.32218	2.17623	2.2458	2.2458	2.17623	0.77671	TGCTCACCTCTGCATGAAGC	TCCACGTTCACACCATGAGAC
zgc:77375	1.217	1.2349	0.3044	1.25588	1.69494	0.761233	1.23644	0.0274907	1.46492	0.325293	0.550824	0.306195	0.306195	0.550824	0.32303	GCTGGAAACTGCTTACGACAG	GAACATCCTTAAAGGGCTGTGAG
dab2	2.36893	2.10069	1.07087	2.4498	2.15955	1.11073	2.40937	0.0571896	2.13012	0.0416196	1.09094	1.26865	1.26865	1.09094	0.02819	GTCAGGATTCCATGATGAAACTG	TTGCCTTGAGAACGAGCAGC
ktn1	2.13939	1.87363	0.905833	2.07479	2.91359	1.5428	2.10709	0.0456783	2.39361	0.735368	1.25919	1.07525	1.07525	1.25919	0.450403	CCAAGCATGGCAAGAAACAG	CAGCACGAGTCCACCAATACTG
tsc1a	1.49261	1.6027	0.6805	1.63562	2.42772	1.2796	1.56411	0.101123	2.01521	0.583378	1.01093	0.645342	0.645342	1.01093	0.423628	TCTGCTTGTCTCGCTGCTC	ATGACGTTGGTTCCAGGCAG
msi2b	1.53673	1.51023	0.594767	1.26097	1.49157	0.576833	1.39885	0.194994	1.5009	0.0131922	0.585828	0.484243	0.484243	0.585828	0.0126808	ATGTATGGTGATGAGAGATCCCAC	CTTAGAGTCTAATTCGTGGTGAGG
ptprub	1.96088	1.62762	0.702767	2.98084	3.46443	1.79262	2.47086	0.721219	2.54602	1.29882	1.34825	1.30501	1.30501	1.34825	0.77064	GGACACCCATACGTGCAGC	GACCCGTGTGATAAGGAGATCC
stm		1.26115	0.334743		1.29816	0.376465			1.27966	0.026166	0.355755		-	0.355755	0.0295019	TAACTACAGACGGCAAAGACTCC	CTCCATGTTGCTCTGCTGAATC
oep													-	0.65	0.07	TCACTCGAGTCAGGATGTGAG	TTGGCAACTCCGGTCAGTCCA
lft1													-	0.41	0.04	TACACACTCAACCTAGAGGAG	TCGATGATCCAGTACTGTGTC
pitx2													-	0.36	0.23	CTAGCCAGCAGTTACAGGAAC	AGCTCAGCCTGTTGATTCCTC
foxh1													-	0.89	0.08	TGATCGCAATGGTCATCCAGA	TCGGTTCACTTCCACAGTCCA
gsc													-	0.33	0.15	AGGTGCACCTACGTGAAGAGA	TCAGCTGTCAGAATCCACGTC
vangl2													-	1.15	0.42	CACACTCACGCAGCTCTCGCA	GAGACGGTGTGCTCCGACGTC
axin2													-	-0.86	0.2	ACACCTTAGCACAGCTTGAAGAAG	GACAGCCTGACATCTTCTTAGGAT
dvl2													-	-2.07	0.14	TGTGACTCTGATGACGATGATACC	ATGGTTGAATCAGTCACACTGCTG
invs													-	-1.49	0.21	TAACCTGTTCAGGACACCACTGCAC	CTCTAGGTCAGGCTCATCTCTTACA
10 hpf
neurog1	1.80581	2.45113	1.29345	1.01232	1.80234	0.849869			2.12673	0.458766	1.08864		-	1.08864	0.313657	CAAGCATCTCCCAGCCCACC	CGAGTCCTCATCATCCGTGTG
24hpf
pax3		1.58468	0.664193	1.31125	1.25842	0.331619			1.42155	0.230699	0.507468		-	-0.507468	0.235165	CCAAGCACAGCATCGACG	GGCTCTGAGTCCACATCTGAGC
foxd3		1.71273	0.7763	1.48214	1.61561	0.692082			1.66417	0.0686736	0.734805		-	-0.734805	0.0595511	ACAGTCCCTGCGAGAGCAAC	ATGAGGGCGATGTACGAGTAGG
wnt10a		3.63159	1.8606	2.11674	1.81406	0.85922			2.72282	1.28519	1.4451		-	-1.4451	0.708083	CCTTACGAGAGTGTGGTCTTCAGC	CATGGCACAGGCATTAGACACG
wnt10b		3.17708	1.6677	1.87461	1.85617	0.89233			2.51662	0.934021	1.33149		-	-1.33149	0.548269	ATCAGAGTGCCATTCTCAACAGG	GTTTAGCCTCACAGCCACATCC
wnt11r		1.75763	0.813633	1.65143	1.49341	0.578608			1.62552	0.186835	0.700901		-	-0.700901	0.166188	ACATTCCTGCTCCTGTCTCAGC	GTTCCAGGTTACTCCTACAGAGCT
her9		1.48614	0.571567	1.79449	1.81287	0.858273			1.6495	0.231033	0.72203		-	-0.72203	0.202732
