# Supplementary material for: Genome Wide Analysis Reveals Zic3 Interaction with Distal Regulatory Elements of Stage Specific Developmental Genes in Zebrafish
Source: PLoS Genet. 2013 Oct 31;9(10):e1003852. doi: 10.1371/journal.pgen.1003852 (PMC3814314; doi:10.1371/journal.pgen.1003852)
Supplement: Table S8 — List of genes detected by microarray analysis (24 hpf). List of genes which are enriched or de-enriched in zic3- expressing cells of the neural tube obtained by FACS at 24 hpf. Fold change was calculated by comparing expression levels in zic3-expressing cells to that in cells negative for zic3 expression. (XLS) [file pgen.1003852.s016.xls]

## Sheet: Sheet1
FCAbsolute	p-value	regulation	Genbank Acc	Gene Symbol	Unigene Descp	GO Ontology
11.8103	0.0229217	up	AY921650	myhz1.1	Myosin, heavy polypeptide 1.1, skeletal muscle	nucleotide binding||somite specification||motor activity||actin binding||ATP binding||myosin complex||myosin filament
10.9526	0.0178723	up	AY572956	zic6	Zic family member 6	nucleic acid binding||intracellular||zinc ion binding
10.625	0.0193744	up	AF202639	myog	Myogenin	DNA binding||nucleus||regulation of transcription, DNA-dependent||response to stress||muscle organ development||muscle organ development||skeletal muscle tissue development
10.3224	0.013787	up	BC162850	hoxc12b	Homeo box C12b
9.85055	0.0251781	up	BC117661	zgc:136894	Zgc:136894	intracellular||zinc ion binding||metal ion binding
9.75607	0.00415121	up	BC098626	c1qtnf5	C1q and tumor necrosis factor related protein 5	molecular_function||collagen
8.49639	0.0401966	up	BC090405	chrnd	Cholinergic receptor, nicotinic, delta polypeptide	receptor activity||nicotinic acetylcholine-activated cation-selective channel activity||nicotinic acetylcholine-activated cation-selective channel activity||ion channel activity||extracellular ligand-gated ion channel activity||plasma membrane||plasma membrane||nicotinic acetylcholine-gated receptor-channel complex||transport||ion transport||membrane||integral to membrane||cell junction||myofibri…
8.49042	0.0221637	up	BC122455	tmx2a	Thioredoxin-related transmembrane protein 2a	molecular_function||membrane||integral to membrane||cell redox homeostasis
8.34816	0.013216	up	BC128871	csf1b	Colony stimulating factor 1b (macrophage)	cytokine activity||growth factor activity||biological_process||integral to membrane
8.34324	0.0241954	up	BC080216	asb12b	Ankyrin repeat and SOCS box-containing protein 12b	molecular_function||cellular_component||intracellular signal transduction
8.05944	0.020882	up	BC075757	hsp90a.1	Heat shock protein 90-alpha 1	nucleotide binding||protein binding||ATP binding||cytoplasm||protein folding||response to stress||skeletal myofibril assembly||Z disc||nitric-oxide synthase regulator activity||myofibril assembly||skeletal muscle thin filament assembly||skeletal muscle myosin thick filament assembly||positive regulation of nitric oxide biosynthetic process||sarcomerogenesis||unfolded protein binding||striated mus…
8.05892	0.0187217	up	NM_001083855	nexn	Nexilin (F actin binding protein)	Z disc||regulation of cell migration||cardiac muscle fiber development||actin filament binding||regulation of cytoskeleton organization
7.85965	0.022575	up	NM_131262	myod1	Myogenic differentiation 1	extraocular skeletal muscle development||DNA binding||DNA binding||nucleus||nucleus||nucleus||nucleoplasm||transcription, DNA-dependent||regulation of transcription, DNA-dependent||regulation of transcription, DNA-dependent||multicellular organismal development||muscle organ development||muscle organ development||muscle organ development||muscle organ development||skeletal muscle tissue developme…
7.71837	0.0220338	up	AF286373	atp1a2a	ATPase, Na+/K+ transporting, alpha 2a polypeptide	nucleotide binding||heart looping||catalytic activity||sodium:potassium-exchanging ATPase activity||ATP binding||cytoplasm||plasma membrane||ATP biosynthetic process||transport||ion transport||cation transport||determination of left/right symmetry||determination of left/right symmetry||heart development||metabolic process||specification of organ axis polarity||monovalent inorganic cation transmem…
7.70485	0.0151024	up	CT700561		Transcribed locus, strongly similar to XP_690679.3 PREDICTED: thrombospondin 5, partial [Danio rerio]
7.69648	0.0315995	up	BC134917	zgc:162187	Zgc:162187	molecular_function||cellular_component||intracellular signal transduction
7.49029	0.0150889	up	BC163462	cdh15	Cadherin 15, M-cadherin (myotubule)
7.46052	0.0218083	up	BC071289	eve1	Even-skipped-like1	DNA binding||sequence-specific DNA binding transcription factor activity||nucleus||nucleus||regulation of transcription, DNA-dependent||pattern specification process||sequence-specific DNA binding
7.44963	0.0149602	up	BC115351	smyd1b	SET and MYND domain containing 1b	methyltransferase activity||zinc ion binding||transferase activity||myofibril assembly||methylation||histone methyltransferase activity (H3-K4 specific)||metal ion binding||histone H3-K4 methylation
7.43473	0.00421052	up	BC071541	tmem8c	Transmembrane protein 8C	molecular_function||biological_process||membrane||integral to membrane
7.36221	0.0312626	up	EF546434	zic4	Zic family member 4	nucleic acid binding||intracellular||zinc ion binding||cell proliferation in hindbrain||fourth ventricle development||hindbrain development
7.23129	0.0097574	up	BC044150	cacng1	Calcium channel, voltage-dependent, gamma subunit 1	voltage-gated calcium channel activity||calcium ion transport||membrane||integral to membrane||regulation of calcium ion transport via voltage-gated calcium channel activity
7.16508	0.0116483	up	BC152653	stx11b.1	Syntaxin 11b.1	membrane||vesicle-mediated transport
6.95801	0.00998497	up	BC150367	ankrd1b	Ankyrin repeat domain 1b (cardiac muscle)	molecular_function||cellular_component||biological_process
6.95201	0.0254656	up	BC163738	rbfox1l	RNA binding protein, fox-1 homolog (C. elegans) 1-like	nucleotide binding||nucleic acid binding||RNA binding||RNA binding||nucleus||nucleus||mRNA processing||RNA splicing||RNA splicing||regulation of RNA splicing
6.94669	0.0227171	up	BC066379	zic1	Zic family member 1 (odd-paired homolog, Drosophila)	nucleic acid binding||intracellular||nucleus||brain development||zinc ion binding||zinc ion binding||cell proliferation in hindbrain||fourth ventricle development||hindbrain development||forebrain morphogenesis||embryonic retina morphogenesis in camera-type eye
6.94631	0.0209979	up	NM_001001950	zic3	Zic family member 3 heterotaxy 1 (odd-paired homolog, Drosophila)	nucleic acid binding||sequence-specific DNA binding transcription factor activity||intracellular||zinc ion binding||anterior/posterior pattern formation||sequence-specific DNA binding||positive regulation of transcription from RNA polymerase II promoter
6.70907	0.0285933	up	BC090787	fitm1	Fat storage-inducing transmembrane protein 1	endoplasmic reticulum||endoplasmic reticulum membrane||membrane||integral to membrane
6.69369	0.0136564	up	Y14528	im:7165141	Im:7165141
6.59319	0.00713335	up	AM901598	csf1a	Colony stimulating factor 1a (macrophage)	cytokine activity||growth factor activity||integral to membrane
6.56132	0.0174772	up	BC090262	fbxl22	F-box and leucine-rich repeat protein 22	molecular_function||cellular_component||biological_process
6.45658	0.0340927	up	BC078394	zgc:92429	Zgc:92429	molecular_function||cellular_component||biological_process
6.33276	0.01735	up	BC076050	zgc:92518	Zgc:92518	molecular_function||cellular_component||biological_process
6.28013	0.044325	up	BC097213	krt1-19d	Keratin, type 1, gene 19d	structural molecule activity||intermediate filament
6.28001	0.0150826	up	BC117598	atoh1a	Atonal homolog 1a	nucleus||regulation of transcription, DNA-dependent||neuromast hair cell development||auditory receptor cell differentiation||auditory receptor cell differentiation||auditory receptor cell fate determination||inner ear development||neuromast development||posterior lateral line neuromast development||posterior lateral line neuromast hair cell differentiation
6.21864	0.0188844	up	NM_001003727	klhl31	Kelch-like 31 (Drosophila)
6.18516	0.00307765	up	BC133882	hoxa13a	Homeo box A13a	nucleic acid binding transcription factor activity||DNA binding||sequence-specific DNA binding transcription factor activity||nucleus||transcription, DNA-dependent||regulation of transcription, DNA-dependent||multicellular organismal development||sequence-specific DNA binding||negative regulation of transcription, DNA-dependent
6.10887	0.0131306	up	U70438	chrna1	Cholinergic receptor, nicotinic, alpha polypeptide 1	skeletal muscle contraction||receptor activity||nicotinic acetylcholine-activated cation-selective channel activity||ion channel activity||extracellular ligand-gated ion channel activity||cation channel activity||plasma membrane||transport||ion transport||neuromuscular synaptic transmission||neuromuscular junction development||motor axon guidance||cell surface||membrane||integral to membrane||reg…
6.10153	0.0332126	up	BC065629	myl1	Myosin, light chain 1, alkali; skeletal, fast	calcium ion binding
6.06904	0.0209964	up	AB247454	ryr1b	Ryanodine receptor 1b (skeletal)	response to hypoxia||receptor activity||ion channel activity||ryanodine-sensitive calcium-release channel activity||ryanodine-sensitive calcium-release channel activity||calcium channel activity||calcium ion binding||cytoplasm||plasma membrane||cell cortex||transport||ion transport||cellular calcium ion homeostasis||membrane||integral to membrane||fast-twitch skeletal muscle fiber contraction||I …
6.06895	0.00332966	up	NM_131546	hoxc13b	Homeo box C13b	DNA binding||sequence-specific DNA binding transcription factor activity||nucleus||transcription, DNA-dependent||regulation of transcription, DNA-dependent||multicellular organismal development||fin regeneration||sequence-specific DNA binding
6.0576	0.000736457	up	XM_001340003	mesp2	Mesoderm posterior 2 homolog (mouse)	nucleus||regulation of transcription, DNA-dependent
6.02588	0.0127242	up	BC135082	txlnbb	Taxilin beta b	molecular_function||cellular_component||biological_process
5.98322	0.000474566	up	XM_001342797	LOC100003220	Voltage-dependent calcium channel gamma-6 subunit-like
5.96607	0.00608985	up	AY536052	musk	Muscle, skeletal, receptor tyrosine kinase	nucleotide binding||protein kinase activity||protein tyrosine kinase activity||receptor activity||protein binding||ATP binding||protein phosphorylation||motor axon guidance||membrane||integral to membrane||kinase activity||phosphorylation||transferase activity||transferase activity, transferring phosphorus-containing groups||negative regulation of axon extension||identical protein binding||identi…
5.69909	0.0147969	up	EH587952	atoh1b	Atonal homolog 1b
5.69697	0.0265455	up	BC127600	rilpl1	Rab interacting lysosomal protein-like 1	molecular_function||cytoplasm||cytosol||neuroprotection
5.68052	0.0118202	up	AF524840	actn3b	Actinin alpha 3b	actin binding||calcium ion binding||cellular_component
5.66736	0.0154886	up	BC064309	tmem38a	Transmembrane protein 38A	ion channel activity||cation channel activity||potassium channel activity||nucleus||transport||ion transport||potassium ion transport||monovalent inorganic cation transport||membrane||integral to membrane||sarcoplasmic reticulum||nuclear membrane||sarcoplasmic reticulum membrane||potassium ion transmembrane transport
5.66375	0.00205336	up	AF270789	myf5	Myogenic factor 5	extraocular skeletal muscle development||DNA binding||nucleus||nucleoplasm||nucleolus||regulation of transcription, DNA-dependent||muscle organ development||muscle organ development||skeletal muscle tissue development||skeletal muscle tissue development||pharyngeal muscle development||skeletal muscle fiber development||striated muscle cell development
5.62072	0.00283631	up	NM_001007151	shbg	Sex hormone binding globulin	steroid binding||steroid binding||androgen binding
5.60163	0.0438351	up	BC063975	hhatla	Hedgehog acyltransferase-like, a	biological_process||acyltransferase activity||membrane||integral to membrane||transferase activity||perinuclear region of cytoplasm
5.58711	0.0214111	up	BC044143	wnt8a	Wingless-type MMTV integration site family, member 8a	eye development||eye development||mesoderm formation||mesodermal cell fate commitment||somitogenesis||signal transducer activity||extracellular region||proteinaceous extracellular matrix||intracellular||Wnt receptor signaling pathway, calcium modulating pathway||multicellular organismal development||ectoderm development||central nervous system development||endoderm development||mesoderm developme…
5.58133	0.0296473	up	AY178795	anxa1b	Annexin A1b	calcium ion binding||calcium-dependent phospholipid binding
5.56054	0.0345428	up	BC079485	chrne	Cholinergic receptor, nicotinic, epsilon	receptor activity||nicotinic acetylcholine-activated cation-selective channel activity||ion channel activity||extracellular ligand-gated ion channel activity||plasma membrane||transport||ion transport||membrane||integral to membrane||cell junction||synapse||postsynaptic membrane
5.51528	0.00306507	up	NM_001113633	znfl1	Zinc finger-like gene 1
5.50154	0.010182	up	BC167446	and4	Actinodin4	molecular_function||cellular_component||biological_process
5.4655	0.031869	up	EH439736	hspb9	Heat shock protein, alpha-crystallin-related, 9
5.46529	0.0222623	up	BC071428	zgc:86757	Zgc:86757	intracellular||cytoplasm||zinc ion binding||titin binding||metal ion binding
5.4492	0.0267113	up	BC154834	olig3	Oligodendrocyte transcription factor 3	nucleus||regulation of transcription, DNA-dependent
5.43931	5.18741e-06	up	BC078427	kbtbd5	Kelch repeat and BTB (POZ) domain containing 5
5.37199	0.0250119	up	BC065847	aldoab	Aldolase a, fructose-bisphosphate, b	catalytic activity||fructose-bisphosphate aldolase activity||cellular_component||glycolysis||metabolic process||lyase activity
5.35007	0.0217748	up	BC096937	zgc:174622	Zgc:174622
5.33152	0.00122303	up	NM_001002450	meox1	Mesenchyme homeobox 1	DNA binding||sequence-specific DNA binding transcription factor activity||nucleus||regulation of transcription, DNA-dependent||sequence-specific DNA binding
5.31569	0.010681	up	BC112964	hfe2	Hemochromatosis type 2	anchored to plasma membrane
5.29101	0.0324314	up	NM_001136492	tnni2b.1	Troponin I, skeletal, fast 2b.1	molecular_function||cellular_component||biological_process
5.27936	0.00817783	up	BC117625	hoxb13a	Homeo box B13a	DNA binding||sequence-specific DNA binding transcription factor activity||nucleus||transcription, DNA-dependent||regulation of transcription, DNA-dependent||multicellular organismal development||sequence-specific DNA binding
5.2309	0.0461193	up	BC085636	atp2a1	ATPase, Ca++ transporting, cardiac muscle, fast twitch 1	nucleotide binding||catalytic activity||calcium-transporting ATPase activity||calcium-transporting ATPase activity||calcium ion binding||ATP binding||ATP binding||endoplasmic reticulum membrane||microsome||ER-Golgi intermediate compartment||ATP catabolic process||ATP biosynthetic process||cation transport||calcium ion transport||calcium ion transport||cellular calcium ion homeostasis||regulation …
5.22144	0.0278104	up	BC162998	rapsn	Receptor-associated protein of the synapse, 43kD	receptor activity||binding||cytoskeleton||synaptic transmission||synaptic transmission, cholinergic||zinc ion binding||cell junction||acetylcholine receptor binding||synapse||postsynaptic membrane||metal ion binding
5.17245	0.0208981	up	BC092715	desma	Desmin a	structural molecule activity||intermediate filament||sarcomere organization||heart contraction
5.10193	0.0138457	up	XM_001923551	LOC100003029	Fibrinogen-like protein 1-like
5.05517	0.0452136	up	XM_683891	xdh	Xanthine dehydrogenase
5.03897	0.0432914	up	BC090476	neb	Nebulin	molecular_function||cellular_component||biological_process
5.03515	0.0350775	up	BC155300	sb:cb846	Sb:cb846
5.02417	0.00198681	up	BC090761	hoxa13b	Homeo box A13b	nucleic acid binding transcription factor activity||DNA binding||sequence-specific DNA binding transcription factor activity||nucleus||transcription, DNA-dependent||regulation of transcription, DNA-dependent||multicellular organismal development||sequence-specific DNA binding||negative regulation of transcription, DNA-dependent
5.02415	0.00655567	up	AY452737	hoxc13a	Homeo box C13a	DNA binding||sequence-specific DNA binding transcription factor activity||nucleus||transcription, DNA-dependent||regulation of transcription, DNA-dependent||multicellular organismal development||fin regeneration||sequence-specific DNA binding
4.98896	0.0046743	up	NM_153650	has2	Hyaluronan synthase 2	somitogenesis||heart looping||heart looping||mesodermal cell migration||membrane||transferase activity, transferring hexosyl groups||cell migration in hindbrain||hyaluronan biosynthetic process||embryonic heart tube development||cell migration involved in gastrulation||hyaluronan synthase activity||dorsal convergence
4.95441	0.0191151	up	NM_207641	ptf1a	Pancreas specific transcription factor, 1a	DNA binding||DNA binding||sequence-specific DNA binding transcription factor activity||sequence-specific DNA binding transcription factor activity||nucleus||transcription factor complex||cytoplasm||transcription, DNA-dependent||regulation of transcription, DNA-dependent||regulation of transcription, DNA-dependent||embryo development||organ morphogenesis||tissue development||cell differentiation||…
4.92025	0.028399	up	BC161649	actc1b	Actin, alpha, cardiac muscle 1b	nucleotide binding||ATP binding||cytoplasm||cytoskeleton||ATPase activity||myosin binding||sarcomere||actin filament-based movement||actomyosin, actin part||heart contraction
4.90559	0.0115501	up	AJ320232	cygb1	Cytoglobin 1	oxygen transporter activity||iron ion binding||cytoplasm||transport||oxygen transport||oxygen binding||heme binding||response to cadmium ion||metal ion binding
4.88327	0.00612543	up	X97329	her1	Hairy-related 1	somitogenesis||somitogenesis||somitogenesis||DNA binding||nucleus||transcription factor complex||transcription, DNA-dependent||regulation of transcription, DNA-dependent||negative regulation of transcription, DNA-dependent||negative regulation of transcription, DNA-dependent||protein heterodimerization activity
4.86884	0.00485849	up	BC086748	zgc:101853	Zgc:101853	tRNA binding
4.84451	0.0335229	up	NM_214784	acta1b	Actin, alpha 1b, skeletal muscle	nucleotide binding||ATP binding||cytoplasm||cytoskeleton||embryonic heart tube development
4.82897	0.0375237	up	BC094298	slc2a15b	Solute carrier family 2 (facilitated glucose transporter), member 15b	transporter activity||transport||carbohydrate transport||membrane||integral to membrane||transmembrane transporter activity||substrate-specific transmembrane transporter activity||transmembrane transport
4.8264	0.0205635	up	XM_690112	LOC566824	Similar to Unc119b
4.82237	0.0114934	up	BC162418	zgc:194138	Zgc:194138	receptor binding||extracellular space||signal transduction
4.82027	0.0247567	up	BC071313	akr1b1	Aldo-keto reductase family 1, member B1 (aldose reductase)	cellular_component||oxidoreductase activity||oxidation-reduction process
4.80422	0.0161714	up	XM_001341599	ttnb	Titin b	nucleic acid binding||protein kinase activity||protein tyrosine kinase activity||Rho guanyl-nucleotide exchange factor activity||ATP binding||intracellular||protein phosphorylation||transport||skeletal myofibril assembly||integral to membrane||transferase activity, transferring phosphorus-containing groups||regulation of Rho protein signal transduction||ATPase activity, coupled to transmembrane m…
4.76436	0.0069619	up	BC095782	hepacam	Hepatocyte cell adhesion molecule	molecular_function||biological_process
4.75703	0.0304825	up	AY326458	zic5	Zic family member 5 (odd-paired homolog, Drosophila)	neural tube formation||nucleic acid binding||intracellular||zinc ion binding||midbrain development||midbrain development||cell proliferation in midbrain||regulation of cell proliferation||canonical Wnt receptor signaling pathway
4.73234	0.00800586	up	BC139539	adrb2b	Adrenergic receptor, beta 2b	signal transducer activity||receptor activity||G-protein coupled receptor activity||adrenergic receptor activity||plasma membrane||signal transduction||G-protein coupled receptor protein signaling pathway||membrane||integral to membrane||adrenergic receptor signaling pathway
4.72626	0.0170727	up	BC128883	ptpreb	Protein tyrosine phosphatase, receptor type, E, b	phosphoprotein phosphatase activity||protein tyrosine phosphatase activity||receptor activity||protein phosphorylation||protein dephosphorylation||dephosphorylation||hydrolase activity||phosphatase activity||convergent extension involved in gastrulation
4.70721	0.0120092	up	NM_001044992	si:dkey-72l14.7	Si:dkey-72l14.7	signal transducer activity||receptor activity||G-protein coupled receptor activity||signal transduction||G-protein coupled receptor protein signaling pathway||visual perception||photoreceptor activity||membrane||integral to membrane||protein-chromophore linkage||response to stimulus
4.70234	0.00751117	up	BC096939	zgc:113456	Zgc:113456	extracellular space||biological_process||extracellular matrix
4.6405	0.0120405	up	NM_001001409	actc1a	Actin, alpha, cardiac muscle 1a	nucleotide binding||ATP binding||cytoplasm||cytoskeleton
4.63383	0.0282917	up	NM_001025507	cax1	Cation/H+ exchanger protein 1	molecular_function||calcium ion transport||endomembrane system||neural crest cell development||membrane||integral to membrane||transmembrane transport
4.63064	0.0400072	up	BC071297	zgc:86586	Zgc:86586	Golgi apparatus||protein glycosylation||galactosyltransferase activity||membrane||integral to membrane||transferase activity||transferase activity, transferring glycosyl groups
4.61402	0.0263188	up	BC096890	zgc:112355	Zgc:112355	cellular_component
4.59543	0.0124291	up	AM941320	ftr39	FinTRIM family, member 39	intracellular||zinc ion binding
4.56492	0.00624599	up	BC066679	par1	Paraxis	nucleus||regulation of transcription, DNA-dependent
4.56154	0.0498542	up	NM_131188	mylz2	Myosin, light polypeptide 2, skeletal muscle	calcium ion binding
4.53717	0.0425911	up	BC133947	zgc:162329	Zgc:162329	molecular_function||cellular_component||biological_process
4.52754	0.0280216	up	BC078420	tgm2	Transglutaminase 2, C polypeptide	protein-glutamine gamma-glutamyltransferase activity||cellular_component||peptide cross-linking
4.52428	0.00139326	up	XM_001333183	si:dkey-175g6.2	Si:dkey-175g6.2
4.50082	0.00531882	up	NM_001126486	hoxd12a	Homeo box D12a	DNA binding||sequence-specific DNA binding transcription factor activity||nucleus||transcription, DNA-dependent||regulation of transcription, DNA-dependent||multicellular organismal development||sequence-specific DNA binding
4.47594	0.0142602	up	BC075897	trim55a	Tripartite motif-containing 55a	intracellular||zinc ion binding||metal ion binding
4.45509	0.000297636	up	AB036516	tbx24	T-box 24	somitogenesis||DNA binding||sequence-specific DNA binding transcription factor activity||nucleus||transcription, DNA-dependent||regulation of transcription, DNA-dependent||anterior/posterior pattern formation||somatic motor neuron differentiation
4.44187	0.0130444	up	BC095864	sh3d19	SH3 domain containing 19	molecular_function||cellular_component||biological_process
4.42992	0.019933	up	BC154312	tnnc2	Troponin C type 2 (fast)	skeletal muscle contraction||actin binding||calcium ion binding||troponin complex||response to stress
4.41599	0.00446515	up	BC092709	her7	Hairy and enhancer of split related-7	somitogenesis||somitogenesis||DNA binding||nucleus||transcription, DNA-dependent||regulation of transcription, DNA-dependent||anterior/posterior pattern formation
4.39941	0.0298307	up	AY124574	cav3	Caveolin 3	Golgi membrane||molecular_function||Golgi apparatus||plasma membrane||caveola||myoblast fusion||membrane||sarcolemma||muscle cell fate commitment||sarcomere organization||notochord cell development
4.39081	0.032564	up	BC056318	mitfa	Microphthalmia-associated transcription factor a	nucleic acid binding transcription factor activity||nucleus||nucleoplasm||transcription, DNA-dependent||regulation of transcription, DNA-dependent||melanocyte differentiation||melanocyte differentiation||protein dimerization activity
4.37328	0.0334466	up	BC053305	ckmb	Creatine kinase, muscle b	nucleotide binding||catalytic activity||ATP binding||cellular_component||kinase activity||phosphorylation||transferase activity||transferase activity, transferring phosphorus-containing groups
4.36099	0.00708771	up	BC090696	zgc:113334	Zgc:113334	molecular_function||biological_process||membrane||integral to membrane
4.3262	0.0312482	up	BC090528	zgc:110829	Zgc:110829	cellular_component
4.31872	0.0242399	up	BC076546	fzd10	Frizzled homolog 10	signal transducer activity||receptor activity||transmembrane receptor activity||G-protein coupled receptor activity||cytoplasm||signal transduction||cell surface receptor linked signaling pathway||G-protein coupled receptor protein signaling pathway||multicellular organismal development||cell surface||membrane||integral to membrane||Wnt receptor signaling pathway||Wnt receptor signaling pathway||…
4.31588	0.0110517	up	BC129204	zgc:158328	Zgc:158328	calcium ion binding||biological_process
4.31417	0.0405135	up	BC071298	gch2	GTP cyclohydrolase 2	GTP cyclohydrolase I activity||cytoplasm||one-carbon metabolic process||hydrolase activity||tetrahydrofolate biosynthetic process
4.30492	0.0201565	up	BC090309	lrrc30	Leucine rich repeat containing 30	cellular_component||biological_process
4.26284	0.00788856	up	BC160608	zgc:171281	Zgc:171281	nucleotide binding||protein kinase activity||protein serine/threonine kinase activity||calmodulin binding||ATP binding||cytoplasm||protein phosphorylation||induction of apoptosis||intracellular protein kinase cascade||transferase activity, transferring phosphorus-containing groups||identical protein binding
4.22368	0.0378025	up	BC155266	zgc:86709	Zgc:86709	nucleotide binding||ATP binding||cytoplasm||cytoskeleton
4.2123	0.0207527	up	BC090822	zgc:101633	Zgc:101633	binding||extracellular region||metabolic process||oxidoreductase activity||oxidation-reduction process
4.1901	0.0269836	up	BC163662	LOC795445	Sepiapterin reductase a-like	sepiapterin reductase activity||binding||tetrahydrobiopterin biosynthetic process||metabolic process||oxidoreductase activity||oxidation-reduction process
4.18819	0.0114777	up	NM_181499	tnnt1	Troponin T1, skeletal, slow
4.17914	0.00721788	up	BC125928	zgc:153981	Zgc:153981	protein tyrosine phosphatase activity||cellular_component||protein dephosphorylation||protein tyrosine/serine/threonine phosphatase activity||dephosphorylation||hydrolase activity||phosphatase activity
4.1713	0.046305	up	BC142595	pts	6-pyruvoyltetrahydropterin synthase	6-pyruvoyltetrahydropterin synthase activity||cellular_component||tetrahydrobiopterin biosynthetic process||metal ion binding
4.16143	0.0129767	up	BC133072	mafl	V-maf musculoaponeurotic fibrosarcoma (avian) oncogene family, protein L	DNA binding||sequence-specific DNA binding transcription factor activity||nucleus||transcription, DNA-dependent||regulation of transcription, DNA-dependent||nitric oxide mediated signal transduction||response to glucose stimulus||insulin secretion||sequence-specific DNA binding||sequence-specific DNA binding
4.1595	0.0126289	up	BC083372	cd151	CD151 molecule	molecular_function||biological_process||membrane||integral to membrane
4.1559	0.000858071	up	NM_001083069	scxa	Scleraxis homolog A (mouse)	nucleus||regulation of transcription, DNA-dependent
4.15248	0.0147002	up	BC091876	zgc:110784	Zgc:110784	catalytic activity||cellular_component||Mo-molybdopterin cofactor biosynthetic process||metabolic process||Mo-molybdopterin cofactor sulfurase activity||lyase activity||molybdenum ion binding||pyridoxal phosphate binding||molybdopterin cofactor metabolic process
4.10732	0.0176027	up	EU203154	wnt3	Wingless-type MMTV integration site family, member 3	cell morphogenesis||signal transducer activity||frizzled binding||extracellular region||proteinaceous extracellular matrix||membrane fraction||Wnt receptor signaling pathway, calcium modulating pathway||multicellular organismal development||Wnt receptor signaling pathway||canonical Wnt receptor signaling pathway involved in mesenchymal stem cell differentiation||canonical Wnt receptor signaling p…
4.09379	0.00580358	up	BC116606	smyd2b	SET and MYND domain containing 2b	RNA polymerase II core binding||nucleus||nucleus||cytoplasm||cytosol||transcription, DNA-dependent||regulation of transcription, DNA-dependent||methyltransferase activity||zinc ion binding||negative regulation of cell proliferation||protein-lysine N-methyltransferase activity||chromatin modification||transferase activity||histone-lysine N-methyltransferase activity||peptidyl-lysine monomethylatio…
4.0861	0.0445659	up	EH445459	cldng	Claudin g
4.07848	0.00516414	up	AF409108	msgn1	Mesogenin 1	DNA binding||nucleus||nucleus||transcription, DNA-dependent||regulation of transcription, DNA-dependent||multicellular organismal development||mesoderm development||cell differentiation
3.99444	0.0337677	up	AF195881	crestin	Crestin	molecular_function||cellular_component||biological_process
3.9843	0.036929	up	BC134964	slc22a7a	Solute carrier family 22 (organic anion transporter), member 7a	integral to membrane||transmembrane transporter activity||transmembrane transport
3.95354	0.00185259	up	EH443599	LOC100149761	Hypothetical LOC100149761
3.93074	0.0442208	up	BC091823	scrt1b	Scratch homolog 1, zinc finger protein b (Drosophila)	nucleic acid binding||intracellular||zinc ion binding
3.92933	0.0438781	up	BC124749	srl	Sarcalumenin	GTPase activity||GTP binding||cellular_component||biological_process
3.9288	0.0221597	up	XM_001920061	usp28	Ubiquitin specific peptidase 28	molecular_function||cellular_component||central nervous system morphogenesis
3.89146	0.00284834	up	BC151910	kazald2	Kazal-type serine peptidase inhibitor domain 2	regulation of cell growth||insulin-like growth factor binding||extracellular region
3.89029	0.0292595	up	BC157382	slc2a11b	Solute carrier family 2 (facilitated glucose transporter), member 11b	transporter activity||transport||carbohydrate transport||membrane||integral to membrane||transmembrane transporter activity||substrate-specific transmembrane transporter activity||transmembrane transport
3.8653	0.0182324	up	NM_212825	cx30.3	Connexin 30.3	gap junction channel activity||plasma membrane||gap junction||connexon complex||cell communication||membrane||integral to membrane||cell junction||intracellular membrane-bounded organelle
3.85036	0.0118667	up	AF275636	ednrb1	Endothelin receptor B	endothelin-B receptor activity||signal transducer activity||receptor activity||G-protein coupled receptor activity||endothelin receptor activity||signal transduction||G-protein coupled receptor protein signaling pathway||vein smooth muscle contraction||integral to membrane||vasoconstriction||macrophage chemotaxis
3.84996	0.00428205	up	BC114306	zgc:136908	Zgc:136908	nucleotide binding||binding||ATP binding||cellular_component||hydrolase activity||nucleoside-triphosphatase activity
3.84494	0.0261964	up	FP119083	zgc:165344	Zgc:165344
3.83731	0.0349717	up	BC098556	zic2b	Zic family member 2 (odd-paired homolog, Drosophila) b	nucleic acid binding||intracellular||zinc ion binding
3.82346	0.00683277	up	BC095593	thbs4b	Thrombospondin 4b	positive regulation of endothelial cell proliferation||integrin binding||structural molecule activity||calcium ion binding||extracellular region||basement membrane||extracellular space||cell adhesion||negative regulation of angiogenesis||positive regulation of peptidyl-tyrosine phosphorylation||myoblast migration||endothelial cell-cell adhesion||positive regulation of neutrophil chemotaxis
3.80138	0.0052427	up	CT665112	zgc:194658	Zgc:194658
3.78777	0.011383	up	NM_001030111	zgc:114170	Zgc:114170	fibronectin binding||hemopoietic progenitor cell differentiation||binding||extracellular space||nucleus||positive regulation of cell-cell adhesion||negative regulation of BMP signaling pathway||negative regulation of activin receptor signaling pathway||negative regulation of osteoclast differentiation||positive regulation of transcription from RNA polymerase II promoter||activin binding
3.75652	0.0422701	up	CF550113	hbaa1	Hemoglobin alpha adult-1
3.72521	0.0373611	up	XM_001333025	LOC793321	Formin 2-like
3.71908	0.0285798	up	NM_131170	or104-2	Odorant receptor, family C, subfamily 104, member 2	signal transducer activity||receptor activity||G-protein coupled receptor activity||olfactory receptor activity||signal transduction||G-protein coupled receptor protein signaling pathway||integral to membrane
3.71875	0.0448896	up	XM_001342839	rab38	RAB38, member RAS oncogene family	nucleotide binding||GTP binding||small GTPase mediated signal transduction||protein transport
3.70544	0.00564453	up	BC059672	rprmb	Reprimo, TP53 dependent G2 arrest mediator candidate b	molecular_function||cytoplasm||biological_process||membrane||integral to membrane
3.70453	0.00954064	up	XM_677868	nkx3-1	NK3 homeobox 1
3.66321	0.00779729	up	AY312568	her11	Hairy-related 11	protein binding||nucleus||regulation of transcription, DNA-dependent||midbrain-hindbrain boundary development||protein heterodimerization activity||negative regulation of neurogenesis
3.65364	0.0422944	up	XM_693442	LOC570014	Major facilitator superfamily domain-containing protein 2-like
3.62319	0.0174107	up	NM_001025498	si:ch211-260g14.3	Si:ch211-260g14.3	DNA binding||sequence-specific DNA binding transcription factor activity||nucleus||regulation of transcription, DNA-dependent||zinc ion binding||sequence-specific DNA binding||metal ion binding
3.61907	0.0191418	up	BC141783	slc6a11	Solute carrier family 6 (neurotransmitter transporter, GABA), member 11	neurotransmitter:sodium symporter activity||transport||neurotransmitter transport||symporter activity||membrane||integral to membrane
3.60842	0.0193494	up	BC090758	apobec2a	Apolipoprotein B mRNA editing enzyme, catalytic polypeptide-like 2a	cellular_component||zinc ion binding||hydrolase activity, acting on carbon-nitrogen (but not peptide) bonds, in cyclic amidines||skeletal muscle organ development
3.59954	0.0321702	up	BC065340	gpr143	G protein-coupled receptor 143	receptor activity||transmembrane receptor activity||G-protein coupled receptor activity||lysosomal membrane||Golgi apparatus||plasma membrane||cell surface receptor linked signaling pathway||membrane||apical plasma membrane||melanosome localization||melanosome transport||melanosome organization||melanosome membrane||dopamine binding||calcium-mediated signaling using intracellular calcium source||…
3.59773	0.02623	up	BC134963	zgc:162331	Zgc:162331	molecular_function||cellular_component||biological_process
3.58303	0.0372152	up	AF014370	pax7a	Paired box gene 7a	DNA binding||sequence-specific DNA binding transcription factor activity||nucleus||nucleus||transcription, DNA-dependent||regulation of transcription, DNA-dependent||multicellular organismal development||sequence-specific DNA binding||developmental pigmentation
3.5806	0.0129272	up	BC071302	msxc	Muscle segment homeobox C	DNA binding||sequence-specific DNA binding transcription factor activity||nucleus||regulation of transcription, DNA-dependent||multicellular organismal development||otic placode formation||sequence-specific DNA binding
3.57442	0.0240468	up	NM_199858	ldb3b	LIM domain binding 3b
3.57189	0.0273101	up	BC056706	ckma	Creatine kinase, muscle a	nucleotide binding||catalytic activity||ATP binding||kinase activity||phosphorylation||transferase activity||transferase activity, transferring phosphorus-containing groups
3.55156	0.0216948	up	BC095311	msxb	Muscle segment homeobox B	DNA binding||sequence-specific DNA binding transcription factor activity||nucleus||cytoplasm||regulation of transcription, DNA-dependent||multicellular organismal development||dorsal/ventral pattern formation||fin regeneration||otic placode formation||regulation of neuron apoptosis||sequence-specific DNA binding||embryonic viscerocranium morphogenesis
3.51527	0.0289603	up	L48017	flh	Floating head	heart looping||determination of left/right asymmetry in lateral mesoderm||embryonic heart tube morphogenesis||DNA binding||sequence-specific DNA binding transcription factor activity||nucleus||regulation of transcription, DNA-dependent||determination of left/right symmetry||notochord formation||pineal gland development||adrenal gland development||glomerulus development||embryonic heart tube devel…
3.49763	0.0129154	up	BC091858	hoxc11a	Homeo box C11a	DNA binding||sequence-specific DNA binding transcription factor activity||nucleus||transcription, DNA-dependent||regulation of transcription, DNA-dependent||multicellular organismal development||sequence-specific DNA binding
3.46011	0.0462073	up	BC071515	pnp4a	Purine nucleoside phosphorylase 4a	catalytic activity||purine-nucleoside phosphorylase activity||cellular_component||nucleobase, nucleoside, nucleotide and nucleic acid metabolic process||nucleoside metabolic process||transferase activity, transferring pentosyl groups
3.44721	0.016854	up	AF052249	foxd3	Forkhead box D3	nucleic acid binding transcription factor activity||neural crest cell migration||DNA binding||sequence-specific DNA binding transcription factor activity||nucleus||transcription, DNA-dependent||transcription, DNA-dependent||regulation of transcription, DNA-dependent||peripheral nervous system development||neural crest cell development||melanocyte differentiation||sequence-specific DNA binding||se…
3.43245	0.020902	up	XM_001920878	LOC553492	Hypothetical protein LOC553492
3.41125	0.0356854	up	CR927462	LOC100004911	MGC85590 protein-like
3.40176	0.0111894	up	X68445	eng1a	Engrailed 1a	DNA binding||sequence-specific DNA binding transcription factor activity||nucleus||regulation of transcription, DNA-dependent||multicellular organismal development||sequence-specific DNA binding
3.40051	0.0111636	up	NM_131155	hoxa10b	Homeo box A10b	DNA binding||sequence-specific DNA binding transcription factor activity||nucleus||transcription, DNA-dependent||regulation of transcription, DNA-dependent||multicellular organismal development||sequence-specific DNA binding
3.39401	0.0154851	up	DQ192597	slc15a2	Solute carrier family 15 (H+/peptide transporter), member 2	transporter activity||transport||oligopeptide transport||membrane||integral to membrane||dipeptide transporter activity
3.3928	0.00301114	up	BC094980	sp5l	Sp5 transcription factor-like	mesoderm formation||nucleic acid binding||intracellular||regulation of transcription, DNA-dependent||mesoderm development||zinc ion binding||anterior/posterior pattern formation||Wnt receptor signaling pathway||hindbrain development||hindbrain development||notochord development||tail morphogenesis||mesoderm morphogenesis
3.37198	0.00255657	up	EH551984	ripply1	Ripply1
3.35717	0.0489124	up	BC095010	klf4	Kruppel-like factor 4	nucleic acid binding||DNA binding||intracellular||nucleus||zinc ion binding||hemopoiesis||erythrocyte differentiation||hatching||positive regulation of transcription, DNA-dependent||hatching gland development
3.33927	0.0447626	up	NM_001130724	gsh2	GS homeobox 2
3.32709	0.00255822	up	CO928087	LOC794087	Hypothetical LOC794087
3.31159	0.0121267	up	BC076472	crhbp	Corticotropin releasing hormone binding protein	molecular_function||cellular_component||biological_process
3.29878	0.0383111	up	BC096912	kcnab1	Potassium voltage-gated channel, shaker-related subfamily, beta member 1	voltage-gated potassium channel activity||cytoplasm||potassium ion transport||integral to membrane||oxidoreductase activity||transmembrane transport||oxidation-reduction process
3.27886	0.00471481	up	BC078377	tmed1a	Transmembrane emp24 protein transport domain containing 1a	transport||membrane||integral to membrane
3.26773	0.0122025	up	BC162927	hoxa11b	Homeo box A11b	DNA binding||sequence-specific DNA binding transcription factor activity||nucleus||transcription, DNA-dependent||regulation of transcription, DNA-dependent||multicellular organismal development||sequence-specific DNA binding
3.26641	0.0359624	up	BC162808	npy8br	Neuropeptide Y receptor Y8b	signal transducer activity||receptor activity||G-protein coupled receptor activity||neuropeptide Y receptor activity||signal transduction||G-protein coupled receptor protein signaling pathway||neuropeptide signaling pathway||integral to membrane
3.25449	0.0166583	up	EU559289	slc8a3	Solute carrier family 8 (sodium-calcium exchanger), member 3	calcium:sodium antiporter activity||calcium:sodium antiporter activity||calcium ion transport||calcium ion transport||cell communication||membrane||membrane||integral to membrane||transmembrane transport
3.25172	0.0283807	up	BC134907	zgc:162150	Zgc:162150	molecular_function||cellular_component||biological_process
3.24935	0.010353	up	NM_205574	pvalb7	Parvalbumin 7	calcium ion binding||cellular_component||metal ion binding
3.24457	0.0104879	up	XM_001919304	fam169ab	Family with sequence similarity 169, member Ab
3.2437	0.00477839	up	EH531383	zgc:110256	Zgc:110256
3.23489	0.00769511	up	BC097148	hspb1	Heat shock protein, alpha-crystallin-related, 1	nucleus||nucleolus||cytoplasm||response to stress||response to heat||response to heat||response to virus||cell surface||identical protein binding||response to arsenic-containing substance
3.18826	0.00763215	up	NM_001044342	mov10b.1	Moloney leukemia virus 10, homolog, b.1	nucleotide binding||cytoplasmic mRNA processing body||DNA binding||RNA binding||helicase activity||ATP binding||cytoplasm||hydrolase activity||nucleoside-triphosphatase activity||gene silencing by RNA||mRNA cleavage involved in gene silencing by miRNA
3.16377	0.0106314	up	DQ060246	tfap2b	Transcription factor AP-2 beta	sequence-specific DNA binding transcription factor activity||nucleus||regulation of transcription, DNA-dependent||sequence-specific DNA binding||protein dimerization activity||cartilage development
3.1333	0.0360357	up	BC075961	zgc:92249	Zgc:92249	molecular_function||cellular_component||biological_process
3.11727	0.028457	up	BC059575	mdkb	Midkine-related growth factor b	extracellular region||brain development||growth factor activity||neural crest formation||positive regulation of neuron differentiation
3.11076	0.0367785	up	BC076456	rgs2	Regulator of G-protein signaling 2	signal transducer activity||cellular_component
3.10708	0.00141137	up	BC067542	pdlim7	PDZ and LIM domain 7	somitogenesis||heart looping||heart looping||embryonic heart tube morphogenesis||atrioventricular valve formation||atrial ventricular junction remodeling||cytoplasm||cytoplasm||cytoskeleton||zinc ion binding||actin cytoskeleton||filamentous actin||metal ion binding||perinuclear region of cytoplasm
3.09991	0.0311563	up	AF151535	zic2a	Zic family member 2 (odd-paired homolog, Drosophila), a	neural tube formation||nucleic acid binding||intracellular||zinc ion binding||regulation of smoothened signaling pathway||dorsal/ventral pattern formation||dorsal/ventral pattern formation||diencephalon development||diencephalon development||cell proliferation in forebrain||midbrain development||midbrain development||cell proliferation in midbrain||regulation of cell proliferation||negative regul…
3.09388	0.000458073	up	BC095895	zgc:113307	Zgc:113307	biological_process
3.08354	0.0103659	up	NM_131287	sox17	SRY-box containing gene 17	endoderm formation||DNA binding||nucleus||transcription factor complex||beta-catenin binding||transcription factor binding||negative regulation of cell growth||protein destabilization||determination of pancreatic left/right asymmetry||protein stabilization||cardiac cell fate determination||determination of heart left/right asymmetry||Kupffer's vesicle development||negative regulation of canonical…
3.08052	0.00137725	up	BC081511	aqp8a.1	Aquaporin 8a, tandem duplicate 1	transporter activity||water transmembrane transporter activity||transport||urea transmembrane transporter activity||membrane||integral to membrane||apical part of cell||cellular response to cAMP
3.07997	0.0163921	up	NM_212836	cdx1a	Caudal type homeo box transcription factor 1 a	somitogenesis||DNA binding||sequence-specific DNA binding transcription factor activity||nucleus||regulation of transcription, DNA-dependent||multicellular organismal development||anterior/posterior axis specification||anterior/posterior pattern formation||rostrocaudal neural tube patterning||hindbrain-spinal cord boundary formation||hemopoiesis||pancreas development||sequence-specific DNA bindin…
3.0721	0.0081472	up	AF077225	tbx16	T-box gene 16	angiogenesis||vasculogenesis||heart looping||embryonic heart tube morphogenesis||DNA binding||DNA binding||sequence-specific DNA binding transcription factor activity||nucleus||transcription, DNA-dependent||regulation of transcription, DNA-dependent||determination of left/right symmetry||mesoderm development||erythrocyte differentiation||transcription regulatory region DNA binding||intermediate m…
3.07058	0.0458654	up	NM_001080688	pdk3b	Pyruvate dehydrogenase kinase, isozyme 3b	molecular_function||cellular_component||biological_process
3.05971	0.0170584	up	BC122164	zgc:153157	Zgc:153157	molecular_function||cellular_component||biological_process
3.04592	0.00217452	up	BC085417	zgc:101699	Zgc:101699	phospholipase activity||cellular_component||metabolic process||phospholipid catabolic process||glycerophospholipid catabolic process||calcium-independent phospholipase A2 activity
3.04393	0.0371723	up	NM_001045073	hsp90a.2	Heat shock protein 90-alpha 2	protein binding||ATP binding||cytoplasm||protein folding||response to stress||TPR domain binding||cellular chaperone-mediated protein complex assembly||protein import into mitochondrial outer membrane||unfolded protein binding
3.04341	0.0137195	up	AY725818	fn1b	Fibronectin 1b	somitogenesis||somitogenesis||extracellular region
3.03967	0.0227693	up	CT630750	fibin	Fin bud initiation factor	molecular_function||extracellular region||Golgi apparatus||Golgi apparatus||multicellular organismal development||embryonic pectoral fin morphogenesis
3.03527	0.0191923	up	BC095744	itgbl1	Integrin, beta-like 1	receptor activity||binding||cell adhesion||cell-matrix adhesion||integrin-mediated signaling pathway||integrin complex
3.02737	0.012116	up	NM_001020780	uncx4.1	Unc4.1 homeobox (C. elegans)	DNA binding||sequence-specific DNA binding transcription factor activity||nucleus||transcription, DNA-dependent||regulation of transcription, DNA-dependent||multicellular organismal development||nervous system development||cell differentiation||sequence-specific DNA binding
3.0261	0.0456768	up	BC095803	zgc:112397	Zgc:112397	intracellular||zinc ion binding||metal ion binding
3.01062	0.00251309	up	BC155573	LOC792623	Hypothetical protein LOC792623
3.00502	0.0393618	up	BC059800	tfap2e	Transcription factor AP-2 epsilon	DNA binding||sequence-specific DNA binding transcription factor activity||nucleus||transcription, DNA-dependent||regulation of transcription, DNA-dependent||melanocyte differentiation
3.00393	0.024762	up	BC053304	tnnt3a	Troponin T3a, skeletal, fast
3.00309	0.0202349	up	BC093200	acta1a	Actin, alpha 1a, skeletal muscle	nucleotide binding||stress fiber||ATP binding||cytoplasm||cytoskeleton||striated muscle thin filament||actin filament||skeletal muscle thin filament assembly
2.99845	0.0212094	up	BC060935	cap2	CAP, adenylate cyclase-associated protein, 2 (yeast)	cell morphogenesis||actin binding||binding||cytoskeleton organization
2.99255	0.0106874	up	BC154293	anxa6	Annexin A6	calcium ion binding||calcium-dependent phospholipid binding
2.99208	0.00545207	up	AF014366	pax3a	Paired box gene 3a	neural crest cell migration||DNA binding||sequence-specific DNA binding transcription factor activity||nucleus||nucleus||transcription, DNA-dependent||regulation of transcription, DNA-dependent||multicellular organismal development||sequence-specific DNA binding||developmental pigmentation||enteric nervous system development||xanthophore differentiation
2.97393	0.00749888	up	AY306007	rdh8	Retinol dehydrogenase 8	estradiol 17-beta-dehydrogenase activity||estradiol 17-beta-dehydrogenase activity||receptor activity||binding||cytoplasm||estrogen biosynthetic process||metabolic process||oxidoreductase activity||testosterone 17-beta-dehydrogenase (NAD+) activity||oxidation-reduction process
2.97281	0.0446799	up	BC076127	gnb3a	Guanine nucleotide binding protein (G protein), beta polypeptide 3a
2.9697	0.043949	up	BC064307	myoz2a	Myozenin 2a	molecular_function||cellular_component||biological_process
2.95771	0.0477095	up	BC127559	ptger4a	Prostaglandin E receptor 4 (subtype EP4) a	hemopoietic progenitor cell differentiation||signal transducer activity||receptor activity||G-protein coupled receptor activity||prostaglandin receptor activity||prostaglandin E receptor activity||signal transduction||G-protein coupled receptor protein signaling pathway||integral to membrane||T cell differentiation in thymus||cell migration involved in gastrulation
2.94652	0.00488654	up	FJ221370	zwi	Zwilling	myelin sheath
2.93831	0.0085355	up	XM_690840	slc6a8	Solute carrier family 6 (neurotransmitter transporter, creatine), member 8	neurotransmitter:sodium symporter activity||transport||neurotransmitter transport||symporter activity||membrane||integral to membrane
2.9308	0.00575613	up	EH486523	sod2	Superoxide dismutase 2, mitochondrial
2.92589	0.0478792	up	XM_001341831	chrnb1	Cholinergic receptor, nicotinic, beta 1 (muscle)
2.90338	0.0118042	up	BC065886	zgc:77891	Zgc:77891	calcium ion binding||nucleus||cytoplasm||plasma membrane||negative regulation of cell proliferation||positive regulation of gene expression||lamellipodium||regulation of cell adhesion mediated by integrin||positive regulation of megakaryocyte differentiation
2.90301	0.00884551	up	BC081387	si:ch211-217g15.2	Si:ch211-217g15.2	monosaccharide metabolic process||fucose metabolic process||isomerase activity||racemase and epimerase activity, acting on carbohydrates and derivatives||fucose binding||monosaccharide binding
2.89846	0.00971143	up	EH532122	tagln	Transgelin
2.89467	0.0117525	up	CU458944	jam2a	Junctional adhesion molecule 2a	protein binding||plasma membrane
2.89459	0.00218263	up	BC114271	hoxd11a	Homeo box D11a	DNA binding||sequence-specific DNA binding transcription factor activity||nucleus||transcription, DNA-dependent||regulation of transcription, DNA-dependent||multicellular organismal development||sequence-specific DNA binding
2.89309	0.0167339	up	BC092796	twist1b	Twist1b	nucleus||regulation of transcription, DNA-dependent
2.89122	0.0181182	up	AY495698	cacna1sb	Calcium channel, voltage-dependent, L type, alpha 1S subunit, b	ion channel activity||voltage-gated ion channel activity||voltage-gated calcium channel activity||calcium channel activity||voltage-gated calcium channel complex||transport||ion transport||calcium ion transport||membrane||integral to membrane||regulation of ion transmembrane transport||regulation of calcium ion transport via voltage-gated calcium channel activity||transmembrane transport||calcium…
2.88407	0.0233202	up	AB199649	angptl6	Angiopoietin-like 6	receptor binding||extracellular space||signal transduction
2.86161	0.0405331	up	BC067613	im:6894391	Im:6894391	molecular_function||cellular_component||biological_process
2.86153	0.0412633	up	BC122114	si:dkey-251i10.2	Si:dkey-251i10.2	molecular_function||cellular_component||biological_process
2.84559	0.0346345	up	BC155841	zgc:175148	Zgc:175148	molecular_function||cellular_component||biological_process
2.84033	0.000297661	up	BC054912	col28a1b	Collagen type XXVIII alpha 1 b
2.83651	0.0257604	up	BC053140	mhc1uea	Major histocompatibility complex class I UEA gene	immune response||membrane||antigen processing and presentation||MHC class I protein complex
2.82542	0.0364491	up	BC167479	asb2b	Ankyrin repeat and SOCS box-containing 2b	molecular_function||cellular_component||intracellular signal transduction
2.81036	0.00882245	up	NM_001128235	si:dkey-20d21.12	Si:dkey-20d21.12
2.8096	0.0225448	up	XM_692493	LOC569128	Coiled-coil domain-containing protein 80-like
2.80683	0.0441585	up	NM_152973	lmnl3	Lamin L3	structural molecule activity||intermediate filament
2.79969	0.0150278	up	BC071401	zgc:86725	Zgc:86725	nucleotide binding||ATP binding||cytoplasm||cytoskeleton
2.79927	0.0296013	up	NM_001126427	LOC569320	Novel protein similar to vertebrate syntrophin, gamma 2 (SNTG2)
2.78676	0.04436	up	XM_687456	LOC564099	Novel collagen protein-like
2.7627	0.00903598	up	EU012507	mocs1	Molybdenum cofactor synthesis step-1
2.76232	0.0205088	up	XM_001343030	LOC100003530	Hypothetical LOC100003530
2.7273	0.025435	up	BC129142	pbxip1b	Pre-B-cell leukemia homeobox interacting protein 1b	molecular_function||cellular_component||biological_process
2.71635	0.0467115	up	BC092919	znfl2a	Zinc finger-like gene 2a	nucleic acid binding||intracellular||zinc ion binding
2.71409	0.0433653	up	NM_001040094	cpox	Coproporphyrinogen oxidase	coproporphyrinogen oxidase activity||cytoplasm||mitochondrion||porphyrin biosynthetic process||hemoglobin biosynthetic process||protein homodimerization activity||oxidation-reduction process
2.7078	0.0388151	up	BC129170	glcci1	Glucocorticoid induced transcript 1	molecular_function||cellular_component||biological_process
2.70741	0.0428325	up	AB097831	im:7138239	Im:7138239	molecular_function||cellular_component||biological_process
2.70681	0.0180556	up	BC079494	cthrc1a	Collagen triple helix repeat containing 1a	collagen
2.70385	0.0383742	up	BC053126	pabpc4	Poly(A) binding protein, cytoplasmic 4 (inducible form)	nucleotide binding||nucleic acid binding||RNA binding
2.69931	0.0118863	up	NM_001123237	si:ch211-219a4.10	Si:ch211-219a4.10	serine-type endopeptidase inhibitor activity||extracellular region||negative regulation of peptidase activity||peptidase inhibitor activity
2.68548	0.0345789	up	XM_001920232	LOC100150216	Hypothetical LOC100150216
2.67998	0.0104898	up	AY863052	erbb3b	V-erb-b2 erythroblastic leukemia viral oncogene homolog 3b	nucleotide binding||neural crest cell migration||startle response||protein kinase activity||protein kinase activity||protein tyrosine kinase activity||transmembrane receptor protein tyrosine kinase activity||receptor signaling protein tyrosine kinase activity||receptor activity||ATP binding||protein phosphorylation||transmembrane receptor protein tyrosine kinase signaling pathway||axonal fascicul…
2.67406	0.0257767	up	BC100003	vgll2b	Vestigial like 2b	nucleus||regulation of transcription, DNA-dependent
2.65816	0.0440577	up	CO958967	tmem14c	Transmembrane protein 14C
2.65427	0.00314648	up	XM_001345324	LOC100006681	Von Willebrand factor D and EGF domain-containing protein-like
2.64567	0.0189371	up	CN328839	cdk15	Cyclin-dependent kinase 15	nucleotide binding||protein kinase activity||protein serine/threonine kinase activity||cyclin-dependent protein kinase activity||ATP binding||cellular_component||protein phosphorylation||kinase activity||phosphorylation||transferase activity||transferase activity, transferring phosphorus-containing groups||metal ion binding
2.64056	0.0414387	up	BC095256	zgc:110426	Zgc:110426	molecular_function||cellular_component||biological_process
2.63913	0.0114993	up	NM_001044960	cacna2d1a	Calcium channel, voltage-dependent, alpha 2/delta subunit 1a	membrane
2.63169	0.0266529	up	BC154564	zgc:172158	Zgc:172158	ubiquitin-protein ligase activity||cellular_component||zinc ion binding||protein ubiquitination||metal ion binding
2.62971	0.00531459	up	BC075783	rhoq	Ras homolog gene family, member Q	nucleotide binding||GTPase activity||profilin binding||GTP binding||intracellular||actin filament||plasma membrane||small GTPase mediated signal transduction||insulin receptor signaling pathway||membrane||cortical actin cytoskeleton organization||GBD domain binding||positive regulation of glucose import||positive regulation of filopodium assembly||negative regulation of establishment of protein l…
2.62773	0.0353305	up	BC055179	xpa	Xeroderma pigmentosum, complementation group A	nucleotide binding||damaged DNA binding||nucleus||nucleotide-excision repair||protein domain specific binding||protein homodimerization activity
2.61453	0.0100415	up	BC160617	zgc:171814	Zgc:171814	receptor activity||cellular_component
2.60865	0.0105041	up	BC054712	zgc:66479	Zgc:66479	molecular_function||cellular_component||biological_process
2.59403	0.0192779	up	BC078392	calhm2	Calcium homeostasis modulator 2
2.59395	0.0463257	up	BC162169	tysnd1	Trypsin domain containing 1	catalytic activity||serine-type endopeptidase activity||proteolysis
2.5888	0.0388293	up	BC133884	zgc:162139	Zgc:162139	molecular_function||biological_process||membrane||integral to membrane
2.57314	0.0318489	up	BC115316	qdpra	Quinoid dihydropteridine reductase a	binding||cytoplasm||metabolic process||oxidoreductase activity
2.5701	0.0422169	up	XM_001336012	LOC799859	Dystrobrevin binding protein 1-like
2.56773	0.0282301	up	AY071922	dmbx1a	Diencephalon/mesencephalon homeobox 1a	eye development||DNA binding||sequence-specific DNA binding transcription factor activity||nucleus||transcription, DNA-dependent||regulation of transcription, DNA-dependent||multicellular organismal development||brain development||midbrain development||camera-type eye development||sequence-specific DNA binding
2.55384	0.0375972	up	BC049030	nme4	Non-metastatic cells 4, protein expressed in	nucleotide binding||nucleoside diphosphate kinase activity||ATP binding||cytoplasm||nucleoside diphosphate phosphorylation||GTP biosynthetic process||UTP biosynthetic process||CTP biosynthetic process||kinase activity||phosphorylation||transferase activity
2.54255	0.0185034	up	AY812746	xirp1	Xin actin-binding repeat containing 1	actin binding||plasma membrane||actin cytoskeleton organization||cell junction
2.53973	0.019115	up	BC117663	jph1b	Junctophilin 1b	molecular_function||cellular_component||biological_process
2.5374	0.0311631	up	BC055243	nt5e	5'-nucleotidase, ecto (CD73)	nucleotide binding||cytoplasm||plasma membrane||nucleotide catabolic process||hydrolase activity||hydrolase activity, acting on ester bonds||response to copper ion||metal ion binding
2.53511	0.0411509	up	BC114297	si:dkey-22l11.1	Si:dkey-22l11.1	cellular_component||transferase activity, transferring glycosyl groups
2.52619	0.0384496	up	AY319286	itga2b	Integrin, alpha 2b (platelet glycoprotein IIb of IIb/IIIa complex, antigen CD41B)	angiogenesis||endothelial cell proliferation||receptor activity||protein binding||cell adhesion||integrin-mediated signaling pathway||blood coagulation||blood coagulation||integrin complex||integrin complex||membrane||integral to membrane||identical protein binding
2.51894	0.0238011	up	BC078395	stac3	SH3 and cysteine rich domain 3	cellular_component||intracellular signal transduction||identical protein binding||metal ion binding
2.51388	0.00911154	up	BC049414	zgc:56376	Zgc:56376	intracellular||zinc ion binding||metal ion binding
2.51122	0.0472212	up	BC129192	zgc:158296	Zgc:158296	Golgi membrane||Golgi apparatus||plasma membrane||caveola||protein C-terminus binding||negative regulation of cardiac muscle hypertrophy||regulation of skeletal muscle contraction||dystrophin-associated glycoprotein complex||membrane||sodium channel regulator activity||protein complex binding||sarcolemma||negative regulation of MAP kinase activity||negative regulation of cell size||negative regul…
2.49623	0.00293723	up	BC076559	zgc:92474	Zgc:92474	molecular_function||cellular_component||biological_process
2.48823	0.0288294	up	NM_001045220	si:dkeyp-92c9.2	Si:dkeyp-92c9.2	kinase activity||phosphorylation||cyclin-dependent protein kinase 5 holoenzyme complex||cyclin-dependent protein kinase 5 activator activity
2.48632	0.0176191	up	BC116578	vox	Ventral homeobox	DNA binding||sequence-specific DNA binding transcription factor activity||nucleus||regulation of transcription, DNA-dependent||dorsal/ventral pattern formation||sequence-specific DNA binding
2.48214	0.00496971	up	BC071329	hoxd10a	Homeo box D10a	DNA binding||sequence-specific DNA binding transcription factor activity||nucleus||transcription, DNA-dependent||regulation of transcription, DNA-dependent||multicellular organismal development||sequence-specific DNA binding
2.47407	0.0255735	up	EH492878	si:ch211-5k11.6	Si:ch211-5k11.6
2.46331	0.0481002	up	BC153995	zgc:171686	Zgc:171686	molecular_function||cellular_component||biological_process
2.44858	0.0211628	up	BC075909	lpar1	Lysophosphatidic acid receptor 1	lysosphingolipid and lysophosphatidic acid receptor activity||lymphangiogenesis||signal transducer activity||receptor activity||G-protein coupled receptor activity||signal transduction||G-protein coupled receptor protein signaling pathway||cell surface||integral to membrane||endocytic vesicle||positive regulation of I-kappaB kinase/NF-kappaB cascade
2.44715	0.0147716	up	BC049531	rab32a	RAB32a, member RAS oncogene family	nucleotide binding||GTP binding||small GTPase mediated signal transduction||protein transport
2.43727	0.00798038	up	NM_131385	rag2	Recombination activating gene 2	DNA binding||chromatin binding||phosphatidylinositol-4,5-bisphosphate binding||phosphatidylinositol-3,4,5-trisphosphate binding||nucleus||DNA recombination||zinc ion binding||chromatin modification||B cell differentiation||T cell differentiation in thymus||V(D)J recombination||methylated histone residue binding||phosphatidylinositol-3,4-bisphosphate binding||metal ion binding||phosphatidylinosito…
2.42491	0.0267928	up	BC109398	zgc:123268	Zgc:123268	ion channel activity||potassium channel activity||transport||ion transport||membrane||integral to membrane||potassium ion transmembrane transport
2.41498	0.0439437	up	BC115042	si:dkey-24f17.5	Si:dkey-24f17.5	molecular_function||cellular_component||biological_process
2.41281	0.0157834	up	NM_001007182	gulp1	GULP, engulfment adaptor PTB domain containing 1	cytoplasm||transport||phagocytosis||apoptosis
2.41253	0.0482916	up	BC050956	slc25a4	Solute carrier family 25 (mitochondrial carrier; adenine nucleotide translocator), member 4	transporter activity||binding||mitochondrial inner membrane||transport||membrane||integral to membrane||transmembrane transport||negative regulation of necrotic cell death
2.40123	0.040869	up	AF191560	lmo2	LIM domain only 2 (rhombotin-like 1)	blood vessel development||DNA binding||nucleus||nucleus||multicellular organismal development||zinc ion binding||erythrocyte differentiation||embryonic hemopoiesis||metal ion binding
2.37562	0.0439319	up	BC131854	bhlhe41	Basic helix-loop-helix family, member e41	DNA binding||nucleus||transcription, DNA-dependent||regulation of transcription, DNA-dependent||negative regulation of transcription, DNA-dependent
2.37518	0.00588087	up	AB097825	tpbgl	Trophoblast glycoprotein-like	biological_process
2.36551	0.00342498	up	XM_682630	entpd2a.2	Ectonucleoside triphosphate diphosphohydrolase 2 a.2	hydrolase activity||response to chemical stimulus||response to ethanol||response to copper ion
2.34844	0.0140657	up	NM_131276	msxd	Muscle segment homeobox D	DNA binding||sequence-specific DNA binding transcription factor activity||nucleus||regulation of transcription, DNA-dependent||multicellular organismal development||sequence-specific DNA binding
2.33714	0.0124988	up	XM_001342176	si:dkey-1c11.1	Si:dkey-1c11.1
2.33605	0.0116687	up	BC066432	wnt16	Wingless-type MMTV integration site family, member 16	signal transducer activity||extracellular region||proteinaceous extracellular matrix||extracellular space||cytoplasm||Wnt receptor signaling pathway, calcium modulating pathway||multicellular organismal development||positive regulation of gene expression||positive regulation of phosphatidylinositol 3-kinase cascade||Wnt receptor signaling pathway||keratinocyte differentiation||keratinocyte prolif…
2.33481	0.0303808	up	AB082517	ved	Ventrally expressed dharma/bozozok antagonist	DNA binding||sequence-specific DNA binding transcription factor activity||nucleus||regulation of transcription, DNA-dependent||dorsal/ventral pattern formation||dorsal/ventral pattern formation||sequence-specific DNA binding||Spemann organizer formation
2.33358	0.0280984	up	NM_131076	wnt11r	Wingless-type MMTV integration site family, member 11, related	Ras GTPase activator activity||extracellular region||proteinaceous extracellular matrix||cytoplasm||Wnt receptor signaling pathway, calcium modulating pathway||multicellular organismal development||heart development||positive regulation of gene expression||Wnt receptor signaling pathway||protein kinase activator activity||negative regulation of cell growth||adrenal gland development||positive reg…
2.32481	0.0243087	up	BC139533	jph2	Junctophilin 2
2.3217	0.0219958	up	AY825026	tcf7	Transcription factor 7 (T-cell specific, HMG-box)	DNA binding||spinal cord dorsal/ventral patterning||fin development||pectoral fin development
2.32006	0.0120753	up	NM_001079960	mxra8b	Matrix-remodelling associated 8b	molecular_function||cellular_component||biological_process
2.30961	0.0247118	up	BC128838	atoh8	Atonal homolog 8	nucleus||regulation of transcription, DNA-dependent
2.30559	0.0290136	up	AY182171	wnt10b	Wingless-type MMTV integration site family, member 10b	chondrocyte differentiation||extracellular region||proteinaceous extracellular matrix||Wnt receptor signaling pathway, calcium modulating pathway||multicellular organismal development||Wnt receptor signaling pathway||midbrain-hindbrain boundary development||positive regulation of apoptosis||negative regulation of fat cell differentiation||protein stabilization||canonical Wnt receptor signaling pa…
2.3047	0.0179685	up	BC065444	tcea3	Transcription elongation factor A (SII), 3	nucleic acid binding||DNA binding||translation elongation factor activity||nucleus||transcription, DNA-dependent||transcription elongation, DNA-dependent||regulation of transcription, DNA-dependent||regulation of transcription from RNA polymerase II promoter||translational elongation||zinc ion binding||regulation of transcription elongation, DNA-dependent
2.29264	0.0286213	up	BC083415	zgc:103530	Zgc:103530
2.28853	0.0193509	up	XM_693938	aox1	Aldehyde oxidase 1	catalytic activity||iron ion binding||electron carrier activity||oxidoreductase activity||metal ion binding||flavin adenine dinucleotide binding||iron-sulfur cluster binding||2 iron, 2 sulfur cluster binding||oxidation-reduction process
2.28667	0.00124759	up	BC098522	mef2d	Myocyte enhancer factor 2d	DNA binding||sequence-specific DNA binding transcription factor activity||nucleus||transcription, DNA-dependent||regulation of transcription, DNA-dependent||skeletal muscle myosin thick filament assembly||sequence-specific DNA binding
2.28429	0.0295958	up	BC076428	twist1a	Twist1a	nucleus||regulation of transcription, DNA-dependent||transcription factor binding
2.2821	0.000563482	up	CT643997	fbln1	Fibulin 1
2.27718	0.0185677	up	NM_152966	hgd	Homogentisate 1,2-dioxygenase	homogentisate 1,2-dioxygenase activity||L-phenylalanine catabolic process||tyrosine metabolic process||oxidoreductase activity||oxidoreductase activity, acting on single donors with incorporation of molecular oxygen, incorporation of two atoms of oxygen||oxidation-reduction process
2.27569	0.00536619	up	NM_001012483	crabp2b	Cellular retinoic acid binding protein 2, b	transporter activity||binding||cellular_component||transport||lipid binding
2.26404	0.0355799	up	DN903640	aqp9b	Aquaporin 9b	transporter activity||purine base transmembrane transporter activity||pyrimidine base transmembrane transporter activity||water transmembrane transporter activity||transport||water transport||response to organic substance||arsenite transmembrane transporter activity||glycerol transmembrane transporter activity||urea transmembrane transporter activity||water channel activity||amine transport||memb…
2.26198	0.000614639	up	AF052251	foxd5	Forkhead box D5	DNA binding||sequence-specific DNA binding transcription factor activity||nucleus||transcription, DNA-dependent||regulation of transcription, DNA-dependent||sequence-specific DNA binding
2.26101	0.0492638	up	AF170065	meis2.1	Myeloid ecotropic viral integration site 2.1	DNA binding||sequence-specific DNA binding transcription factor activity||nucleus||regulation of transcription, DNA-dependent||sequence-specific DNA binding
2.25565	0.034815	up	NM_001045214	thbs3b	Thrombospondin 3b	structural molecule activity||calcium ion binding||extracellular region||cell adhesion
2.25522	0.00274824	up	BC059588	fgf1	Fibroblast growth factor 1	angiogenesis||fibroblast growth factor receptor binding||extracellular region||extracellular space||cytoplasm||cytosol||cell cortex||multicellular organismal development||growth factor activity||growth factor activity||heparin binding||heparin binding||positive regulation of cell proliferation||fibroblast growth factor receptor signaling pathway||positive regulation of intracellular protein kinas…
2.25403	0.017465	up	BC065908	zgc:112257	Zgc:112257	cellular_component||zinc ion binding||metal ion binding
2.25021	0.024779	up	BC129372	ablim3	Actin binding LIM protein family, member 3	actin binding||cytoskeleton organization||zinc ion binding||metal ion binding
2.23546	0.020294	up	BC152290	LOC566173	Hypothetical LOC566173
2.23106	0.0168904	up	BC085366	zgc:101553	Zgc:101553	cellular_component||lipid metabolic process||acyl-CoA metabolic process||palmitoyl-CoA hydrolase activity||thiolester hydrolase activity
2.2255	0.0358594	up	BC092966	sar1a	SAR1 gene homolog A (S. cerevisiae)	nucleotide binding||GTP binding||intracellular||endoplasmic reticulum||Golgi apparatus||transport||intracellular protein transport||protein transport||vesicle-mediated transport
2.22135	0.0488731	up	BC163112	taar1b	Trace amine associated receptor 1b	signal transducer activity||receptor activity||G-protein coupled receptor activity||signal transduction||G-protein coupled receptor protein signaling pathway||integral to membrane
2.20151	0.00307413	up	AF448503	tbx18	T-box 18	DNA binding||sequence-specific DNA binding transcription factor activity||nucleus||transcription, DNA-dependent||regulation of transcription, DNA-dependent
2.19596	0.0498981	up	BC108079	zgc:123204	Zgc:123204	G-protein coupled receptor protein signaling pathway||integral to membrane
2.19413	0.043505	up	NM_001099993	si:ch211-89f7.1	Si:ch211-89f7.1	transporter activity||intracellular||transport||integral to membrane
2.18832	0.0120336	up	EH484558	zgc:110788	Zgc:110788
2.18701	0.0263343	up	BC135031	zgc:162612	Zgc:162612	DNA binding||sequence-specific DNA binding transcription factor activity||nucleus||transcription, DNA-dependent||regulation of transcription, DNA-dependent||sequence-specific DNA binding
2.17888	0.00503795	up	BC139861	zgc:172191	Zgc:172191	molecular_function||cellular_component||biological_process
2.17198	0.00843276	up	BC162872	hoxc12a	Homeo box C12a	DNA binding||sequence-specific DNA binding transcription factor activity||nucleus||regulation of transcription, DNA-dependent||sequence-specific DNA binding
2.15984	0.0307134	up	BC163329	e4bp4-3	E4 binding protein 4-3	molecular_function||cellular_component||biological_process
2.15571	0.0118412	up	XM_681647	LOC558433	Zinc finger protein 71-like
2.15465	0.0361224	up	BC095822	c10orf11	C10orf11 homolog (H. sapiens)	biological_process
2.15445	0.00521997	up	XM_677895	LOC555478	Aminopeptidase N-like
2.15336	0.0195355	up	NM_001001816	sgcd	Sarcoglycan, delta (dystrophin-associated glycoprotein)	cytoskeleton organization||determination of left/right symmetry||somatic muscle development||dystrophin-associated glycoprotein complex||sarcoglycan complex||integral to membrane||sarcolemma||cardiac muscle tissue development||swim bladder inflation||heart contraction
2.15201	0.000500173	up	BC081556	bin1	Bridging integrator 1	cytoplasm
2.13142	0.0327031	up	NM_130997	egr2b	Early growth response 2b	nucleic acid binding||DNA binding||sequence-specific DNA binding transcription factor activity||intracellular||nucleus||transcription, DNA-dependent||regulation of transcription, DNA-dependent||zinc ion binding||rhombomere boundary formation||ubiquitin protein ligase binding||metal ion binding||myelination of posterior lateral line nerve axons
2.13036	0.034053	up	AF339837	aldh1a2	Aldehyde dehydrogenase 1 family, member A2	liver development||nucleus||cytoplasm||determination of left/right symmetry||metabolic process||negative regulation of cell proliferation||anterior/posterior pattern formation||oxidoreductase activity||neural tube development||central nervous system myelination||myelination in peripheral nervous system||pancreas development||fin regeneration||pectoral fin development||response to cytokine stimulu…
2.1291	0.0477431	up	BC163105	adrb3b	Adrenergic receptor, beta 3b	signal transducer activity||receptor activity||G-protein coupled receptor activity||signal transduction||G-protein coupled receptor protein signaling pathway||integral to membrane
2.12443	0.0498815	up	BC083220	dera	2-deoxyribose-5-phosphate aldolase homolog (C. elegans)	catalytic activity||deoxyribose-phosphate aldolase activity||cytoplasm||metabolic process||deoxyribonucleotide catabolic process||lyase activity||deoxyribonucleoside catabolic process
2.11864	0.0113936	up	BC162769	LOC100006761	Hypothetical LOC100006761
2.11354	0.00834553	up	BC067596	gpd1b	Glycerol-3-phosphate dehydrogenase 1b	glycerol-3-phosphate dehydrogenase [NAD+] activity||binding||cytoplasm||carbohydrate metabolic process||glycerol-3-phosphate metabolic process||glycerol-3-phosphate dehydrogenase complex||oxidoreductase activity||oxidoreductase activity, acting on CH-OH group of donors||oxidoreductase activity, acting on the CH-OH group of donors, NAD or NADP as acceptor||protein homodimerization activity||glycer…
2.11107	0.00703292	up	BC057441	hspb8	Heat shock protein, alpha-crystallin-related, b8	intracellular||nucleus||cytoplasm||response to stress||response to heat||identical protein binding
2.11083	0.0366789	up	BC124744	LOC795096	Hypothetical protein LOC795096
2.1084	0.0209607	up	BM154349	lmo4a	LIM domain only 4a	cellular_component||zinc ion binding||forebrain development||forebrain development||embryonic camera-type eye development||embryonic camera-type eye development||metal ion binding
2.09752	0.020424	up	NM_001144792	si:dkey-208b23.1	Si:dkey-208b23.1	phospholipid biosynthetic process||membrane||transferase activity||phosphotransferase activity, for other substituted phosphate groups
2.0965	0.0444379	up	BC059702	arl13a	ADP-ribosylation factor-like 13A	nucleotide binding||GTP binding
2.09631	0.0152249	up	BC078270	optc	Opticin	biological_process
2.09528	0.00422044	up	BC083248	angptl7	Angiopoietin-like 7	receptor binding||cellular_component||signal transduction
2.09191	0.0132965	up	NM_001114694	LOC100001138	Novel protein similar to vertebrate granzyme family
2.09103	0.0179704	up	BC095361	cx39.9	Connexin 39.9	plasma membrane||gap junction||connexon complex||cell communication||membrane||integral to membrane||cell junction
2.08654	0.010981	up	BC065605	lrrc17	Leucine rich repeat containing 17
2.08615	0.00502221	up	BC124520	zgc:154040	Zgc:154040	molecular_function||cellular_component||biological_process
2.08056	0.0414494	up	DQ227765	svil	Supervillin	actin binding||cytoskeleton organization
2.07031	0.0390648	up	BC075941	tcap	Titin-cap (telethonin)	Z disc||T-tubule organization||muscle cell development||heart contraction
2.06901	0.000583813	up	BC109423	cx45.6	Connexin 45.6	gap junction channel activity||plasma membrane||gap junction||connexon complex||cell communication||membrane||integral to membrane||cell junction
2.06537	0.041355	up	U02544	wnt10a	Wingless-type MMTV integration site family, member 10a	signal transducer activity||extracellular region||proteinaceous extracellular matrix||Wnt receptor signaling pathway, calcium modulating pathway||multicellular organismal development||Wnt receptor signaling pathway||hair follicle morphogenesis||odontogenesis||tongue development||skin development||sebaceous gland development||cellular response to transforming growth factor beta stimulus
2.06105	0.0128913	up	XM_001923422	cspg4	Chondroitin sulfate proteoglycan 4
2.06091	0.03408	up	XM_686290	si:dkey-251i8.1	Si:dkey-251i8.1
2.05434	0.0307265	up	BC139849	plcd3a	Phospholipase C, delta 3a	phosphatidylinositol phospholipase C activity||phospholipase C activity||signal transducer activity||calcium ion binding||cytoplasm||lipid metabolic process||signal transduction||phosphoric diester hydrolase activity||membrane||lipid catabolic process||hydrolase activity||intracellular signal transduction||metal ion binding
2.05086	0.0288242	up	EH587848	wu:fa95e04	Wu:fa95e04
2.04508	0.00635588	up	BC155245	zgc:174694	Zgc:174694	nucleic acid binding||intracellular||biological_process||zinc ion binding
2.03664	0.040555	up	BC124517	bcam	Basal cell adhesion molecule (Lutheran blood group)	laminin receptor activity||cell-matrix adhesion||cell surface||membrane||integral to membrane||laminin binding
2.03553	0.0305561	up	EH525102	fabp6	Fatty acid binding protein 6, ileal (gastrotropin)
2.0346	0.00725574	up	BC072725	fhla	Four and a half LIM domains a	zinc ion binding||metal ion binding
2.0332	0.00881644	up	BC155160	serpinf1	Serine (or cysteine) peptidase inhibitor, clade F, member 1	serine-type endopeptidase inhibitor activity||extracellular region||extracellular space||negative regulation of angiogenesis||extracellular matrix||positive regulation of neurogenesis
2.03187	0.0373594	up	BC055168	ncs1a	Neuronal calcium sensor 1a	calcium ion binding||cytoplasm||plasma membrane||intracellular membrane-bounded organelle||semicircular canal morphogenesis||semicircular canal development
2.0282	0.015766	up	BC141800	wu:fc61g08	Wu:fc61g08
2.02096	0.0200484	up	BC133155	irge4	Immunity-related GTPase family, e4	GTPase activity||GTP binding||GTP binding||biological_process||membrane||hydrolase activity, acting on acid anhydrides
2.01241	0.0254745	up	BC076407	zgc:100919	Zgc:100919	membrane||integral to membrane
2.00867	0.0242176	up	BC095300	hoxa9b	Homeo box A9b	DNA binding||sequence-specific DNA binding transcription factor activity||nucleus||transcription, DNA-dependent||regulation of transcription, DNA-dependent||multicellular organismal development||sequence-specific DNA binding
2.00692	0.0181903	up	BC095302	hoxc6b	Homeo box C6b
2.00587	0.0388957	up	BC049417	epn1	Epsin 1	molecular_function||cellular_component||biological_process
1.99011	0.0086783	up	BC065648	ppapdc3	Phosphatidic acid phosphatase type 2 domain containing 3	catalytic activity||nucleus||nuclear envelope||endoplasmic reticulum||endoplasmic reticulum membrane||biological_process||membrane||integral to membrane||hydrolase activity
1.98861	0.0424833	up	BC134126	zgc:136403	Zgc:136403	molecular_function||intracellular||biological_process
1.98743	0.042659	up	BC152174	syt5a	Synaptotagmin Va	transporter activity||transport||synaptic vesicle||membrane
1.98518	0.0262108	up	U40931	pax9	Paired box gene 9	DNA binding||nucleus||transcription, DNA-dependent||regulation of transcription, DNA-dependent||multicellular organismal development||negative regulation of transcription, DNA-dependent
1.98469	0.0318371	up	BC044193	znf503	Zinc finger protein 503	protein binding transcription factor activity||nucleic acid binding||protein binding||intracellular||nucleus||nucleus||transcription, DNA-dependent||regulation of transcription, DNA-dependent||multicellular organismal development||zinc ion binding||hindbrain development||metal ion binding||embryonic camera-type eye morphogenesis
1.97965	0.0377716	up	AY196176	pou4f2	POU domain, class 4, transcription factor 2	DNA binding||sequence-specific DNA binding transcription factor activity||nucleus||regulation of transcription, DNA-dependent||brain development||sequence-specific DNA binding
1.97788	0.0275805	up	CT684430	LOC570454	Thyroid hormone receptor associated protein 3-like
1.97415	0.00797502	up	BC050500	pdgfrl	Platelet-derived growth factor receptor-like	receptor activity||protein binding||identical protein binding
1.97306	0.0358027	up	BC086809	eif3hb	Eukaryotic translation initiation factor 3, subunit H, b	translation initiation factor activity||translation initiation factor activity||cytoplasm||eukaryotic translation initiation factor 3 complex||translation||translational initiation||translational initiation
1.97234	0.0318765	up	BC049470	apoeb	Apolipoprotein Eb	extracellular region||transport||lipid transport||lipid binding||lipoprotein metabolic process
1.96998	0.0270112	up	BC048025	zgc:55262	Zgc:55262	cysteine-type endopeptidase activity||calcium-dependent cysteine-type endopeptidase activity||calcium ion binding||intracellular||cytoplasm||proteolysis||peptidase activity||cysteine-type peptidase activity||hydrolase activity
1.96804	0.0291948	up	BC083307	hoxc6a	Homeo box C6a	DNA binding||sequence-specific DNA binding transcription factor activity||nucleus||transcription, DNA-dependent||regulation of transcription, DNA-dependent||multicellular organismal development||sequence-specific DNA binding
1.9653	0.00239775	up	AY293119	popdc2	Popeye domain containing 2	membrane
1.96302	0.0206887	up	BC059497	zgc:73134	Zgc:73134	ARF guanyl-nucleotide exchange factor activity||intracellular||regulation of ARF protein signal transduction
1.95971	0.0375935	up	BC098892	zgc:114041	Zgc:114041	integral to membrane||transmembrane transport
1.9572	0.0272992	up	FP219537	hoxd3a	Homeo box D3a
1.95355	0.0244455	up	BC154610	zgc:172244	Zgc:172244	molecular_function||cellular_component||biological_process
1.94871	0.0452556	up	NM_001099427	hspb11	Heat shock protein, alpha-crystallin-related, b11
1.94622	0.049251	up	BC124624	zgc:153035	Zgc:153035	DNA binding||sequence-specific DNA binding transcription factor activity||nucleus||regulation of transcription, DNA-dependent||sequence-specific DNA binding||protein dimerization activity
1.94474	0.0096392	up	BC153643	pfkfb1	6-phosphofructo-2-kinase/fructose-2,6-biphosphatase 1	catalytic activity||6-phosphofructo-2-kinase activity||fructose-2,6-bisphosphate 2-phosphatase activity||ATP binding||cellular_component||fructose metabolic process||fructose 2,6-bisphosphate metabolic process||metabolic process||kinase activity||phosphorylation
1.94304	0.0281119	up	BC086720	lhfp	Lipoma HMGIC fusion partner	molecular_function||membrane||integral to membrane
1.93724	0.0291549	up	BC092773	zgc:110176	Zgc:110176	integral to membrane||transmembrane transport
1.93518	0.0154588	up	AJ306396	gpib	Glucose phosphate isomerase b	glucose-6-phosphate isomerase activity||nucleus||cytoplasm||plasma membrane||gluconeogenesis||glycolysis||isomerase activity
1.93339	0.0100305	up	BC092999	tmem161a	Transmembrane protein 161A	molecular_function||membrane||integral to membrane
1.93104	0.046967	up	NM_001115091	hoxb7a	Homeo box B7a	DNA binding||sequence-specific DNA binding transcription factor activity||nucleus||transcription, DNA-dependent||regulation of transcription, DNA-dependent||multicellular organismal development||sequence-specific DNA binding
1.93082	0.0101794	up	BC044488	zgc:55781	Zgc:55781	molecular_function||cellular_component||biological_process
1.9244	0.0287929	up	BC092881	zgc:110331	Zgc:110331	iron ion binding||cellular_component||iron-sulfur cluster assembly||iron-sulfur cluster binding
1.9242	0.0364387	up	AB032263	axin2	Axin 2 (conductin, axil)	positive regulation of protein phosphorylation||signal transducer activity||intracellular||nucleus||cytoplasm||centrosome||multicellular organismal development||negative regulation of cell proliferation||dorsal/ventral pattern formation||positive regulation of epithelial to mesenchymal transition||positive regulation of cell death||Wnt receptor signaling pathway||amygdala development||hippocampus…
1.92362	0.00181606	up	EH457709	fkbp7	FK506 binding protein 7
1.91596	0.0152924	up	BC078200	morc3b	MORC family CW-type zinc finger 3b	ATP binding||cellular_component||biological_process
1.91046	0.0407146	up	BC139564	zgc:162303	Zgc:162303	molecular_function||cellular_component||biological_process
1.90571	0.0477391	up	BC091960	crabp2a	Cellular retinoic acid binding protein 2, a	transporter activity||binding||nucleus||cytoplasm||transport||lipid binding
1.90528	0.00604098	up	BC155590	si:dkey-253d23.3	Si:dkey-253d23.3
1.90444	0.0255181	up	BC075928	zgc:92195	Zgc:92195	cellular_component||lipid metabolic process||metabolic process||hydrolase activity
1.90338	0.0317347	up	BC080255	hoxc8a	Homeo box C8a	DNA binding||sequence-specific DNA binding transcription factor activity||nucleus||transcription, DNA-dependent||regulation of transcription, DNA-dependent||multicellular organismal development||exocrine pancreas development||endocrine pancreas development||embryonic pectoral fin morphogenesis||sequence-specific DNA binding
1.90125	0.0336015	up	NM_212746	klf15	Kruppel-like factor 15	nucleic acid binding||intracellular||zinc ion binding
1.89453	0.0493932	up	XM_684976	glra4b	Glycine receptor, alpha 4b
1.8879	0.00356287	up	BC065947	cfl2	Cofilin 2 (muscle)	actin binding||intracellular
1.88579	0.0279048	up	NM_001002315	ccm2	Cerebral cavernous malformation 2	vasculogenesis||cytoplasm||cell-cell junction assembly||heart development
1.88516	0.0111409	up	NM_001003644	neu3.2	Sialidase 3.2	exo-alpha-sialidase activity||soluble fraction||cytosol||biological_process
1.88244	0.0496133	up	BC152498	zgc:165534	Zgc:165534	molecular_function||cellular_component||biological_process
1.88149	0.0491999	up	AF500300	p2rx5	Purinergic receptor P2X, ligand-gated ion channel, 5	purinergic nucleotide receptor activity||receptor activity||extracellular ATP-gated cation channel activity||extracellular ATP-gated cation channel activity||ion channel activity||ATP binding||plasma membrane||transport||ion transport||cation transport||cation transport||membrane||integral to membrane
1.8799	0.0154516	up	BC076526	crlf1a	Cytokine receptor-like factor 1a	receptor activity||biological_process||cytokine binding
1.87702	0.0476885	up	NM_001100057	LOC796505	Putative ATP-dependent RNA helicase DHX33-like
1.87686	0.00549412	up	EF457976	mkxa	Mohawk homeobox a	DNA binding||sequence-specific DNA binding transcription factor activity||nucleus||regulation of transcription, DNA-dependent||sequence-specific DNA binding||embryonic viscerocranium morphogenesis
1.87417	0.0313167	up	BC095858	rmnd1	Required for meiotic nuclear division 1 homolog (S. cerevisiae)	molecular_function||cellular_component||biological_process
1.87304	0.0490894	up	EH548697	zgc:56466	Zgc:56466
1.87298	0.0473959	up	EH506325	LOC100000333	Novel protein similar to H.sapiens ANKRD39, ankyrin repeat domain 39(ANKRD39)
1.86341	0.0248493	up	BC091532	zgc:112024	Zgc:112024	cellular_component
1.8532	0.026492	up	NM_131528	hoxc9a	Homeo box C9a	DNA binding||sequence-specific DNA binding transcription factor activity||nucleus||transcription, DNA-dependent||regulation of transcription, DNA-dependent||multicellular organismal development||sequence-specific DNA binding
1.8531	0.0470139	up	BC091814	zgc:113056	Zgc:113056	nucleic acid binding||RNA binding||cellular_component||biological_process
1.84969	0.0195496	up	BC121196	zgc:162420	Zgc:162420	molecular_function||cellular_component||biological_process
1.84727	0.0324111	up	BC051152	hspa4a	Heat shock protein 4a	nucleotide binding||ATP binding||nucleus||cytoplasm||response to stress||cellular chaperone-mediated protein complex assembly||protein import into mitochondrial outer membrane
1.84588	0.00348209	up	BC155062	zgc:171418	Zgc:171418	nucleic acid binding||intracellular||zinc ion binding
1.84513	0.0465351	up	BC044494	serhl	Serine hydrolase-like	cellular_component||hydrolase activity
1.84224	0.0108308	up	NM_131126	hoxd9a	Homeo box D9a	DNA binding||sequence-specific DNA binding transcription factor activity||nucleus||transcription, DNA-dependent||regulation of transcription, DNA-dependent||multicellular organismal development||sequence-specific DNA binding
1.84161	0.0126638	up	BC078194	zgc:100933	Zgc:100933	signal transducer activity||cellular_component||regulation of Wnt receptor signaling pathway, calcium modulating pathway||negative regulation of Wnt receptor signaling pathway, calcium modulating pathway||somite development||somite development
1.83898	0.0363278	up	BC055176	crispld1b	Cysteine-rich secretory protein LCCL domain containing 1b	molecular_function||biological_process
1.837	0.0340807	up	BC046013	zgc:56235	Zgc:56235	mitochondrial outer membrane||transport||anion transport||voltage-gated anion channel activity||membrane||integral to membrane||regulation of anion transport||transmembrane transport
1.83535	0.0170837	up	NM_001144791	si:dkeyp-11g8.6	Si:dkeyp-11g8.6
1.83365	0.00580312	up	AF136454	lef1	Lymphocyte enhancer binding factor 1	osteoblast differentiation||neural crest cell migration||somitogenesis||DNA binding||DNA binding||sequence-specific DNA binding transcription factor activity||transcription factor complex||cytoplasm||beta-catenin binding||DNA bending activity||positive regulation of gene expression||positive regulation of epithelial to mesenchymal transition||Wnt receptor signaling pathway||hypothalamus developme…
1.83184	0.0177991	up	BC115175	tnfrsf9a	Tumor necrosis factor receptor superfamily, member 9a	binding||cellular_component||biological_process
1.82924	0.023131	up	BC129186	aldh16a1	Aldehyde dehydrogenase 16 family, member A1	cellular_component||metabolic process||oxidoreductase activity||oxidation-reduction process
1.82828	0.0325153	up	BC092362	zgc:113229	Zgc:113229	molecular_function||cellular_component||biological_process
1.82194	0.0202699	up	EH453406	si:dkey-98p3.2	Si:dkey-98p3.2
1.81761	0.0249138	up	AY391430	hoxb9a	Homeo box B9a	DNA binding||sequence-specific DNA binding transcription factor activity||nucleus||transcription, DNA-dependent||regulation of transcription, DNA-dependent||multicellular organismal development||sequence-specific DNA binding
1.81757	0.0390866	up	BC091790	impdh1b	Inosine 5'-phosphate dehydrogenase 1b	catalytic activity||IMP dehydrogenase activity||cellular_component||purine nucleotide biosynthetic process||GMP biosynthetic process||metabolic process||oxidoreductase activity||metal ion binding||oxidation-reduction process
1.81609	0.040361	up	BC127570	rab36	RAB36, member RAS oncogene family	nucleotide binding||GTP binding||cellular_component||small GTPase mediated signal transduction
1.80931	0.0381911	up	EH502341	si:ch211-103n10.5	Si:ch211-103n10.5
1.80555	0.0156722	up	BC129403	si:dkey-18j18.3	Si:dkey-18j18.3
1.80528	0.014667	up	XM_001338333	LOC797914	Sphingomyelin phosphodiesterase 2, neutral-like
1.80225	0.0487313	up	BC083480	zgc:103754	Zgc:103754	molecular_function||cellular_component||biological_process
1.80137	0.0446433	up	BC051625	tceb3	Transcription elongation factor B (SIII), polypeptide 3	translation elongation factor activity||cellular_component||translational elongation
1.80016	0.0414055	up	BC114284	hs3st1l2	Heparan sulfate (glucosamine) 3-O-sulfotransferase 1-like 2	cellular_component||sulfotransferase activity||biological_process||transferase activity
1.79835	0.0266593	up	BC059513	bcat1	Branched chain aminotransferase 1, cytosolic	catalytic activity||branched-chain-amino-acid transaminase activity||metabolic process||transaminase activity||cellular amino acid biosynthetic process||branched chain family amino acid metabolic process||branched chain family amino acid biosynthetic process||transferase activity||L-leucine transaminase activity||L-valine transaminase activity||L-isoleucine transaminase activity
1.79834	0.0252431	up	BC095299	hoxc4a	Homeo box C4a	DNA binding||sequence-specific DNA binding transcription factor activity||nucleus||regulation of transcription, DNA-dependent||multicellular organismal development||sequence-specific DNA binding
1.79681	0.029115	up	BC093103	st3gal2l	ST3 beta-galactoside alpha-2,3-sialyltransferase 2, like	beta-galactoside alpha-2,3-sialyltransferase activity||Golgi apparatus||protein glycosylation||sialyltransferase activity||membrane||integral to membrane||transferase activity||transferase activity, transferring glycosyl groups||integral to Golgi membrane
1.79538	0.0225783	up	BC154496	hoxc3a	Homeo box C3a	DNA binding||sequence-specific DNA binding transcription factor activity||nucleus||regulation of transcription, DNA-dependent||multicellular organismal development||sequence-specific DNA binding
1.79428	0.0321175	up	BC049321	sh2d3cb	SH2 domain containing 3Cb	guanyl-nucleotide exchange factor activity||intracellular||small GTPase mediated signal transduction
1.79243	0.0377639	up	XM_001343642	si:ch211-232m8.2	Si:ch211-232m8.2
1.79227	0.0341879	up	BC090817	pgap2	Post-GPI attachment to proteins 2	Golgi membrane||endoplasmic reticulum||endoplasmic reticulum membrane||Golgi apparatus||GPI anchor biosynthetic process||GPI anchor biosynthetic process||protein transporter activity||membrane||integral to membrane
1.7918	0.0391107	up	XM_686946	LOC563583	Hypothetical LOC563583
1.79103	0.00348422	up	BC133091	slc43a1b	Solute carrier family 43, member 1b	molecular_function||integral to membrane||transmembrane transport
1.78927	0.0127811	up	NM_200211	fxr2	Fragile X mental retardation, autosomal homolog 2	RNA binding||cytoplasm
1.78389	0.0307686	up	BC057502	ccdc43	Coiled-coil domain containing 43	molecular_function||cellular_component||biological_process
1.78304	0.00530138	up	NM_001100088	LOC100004736	Similar to Acbd5 protein
1.78107	0.035715	up	BC125954	zgc:154093	Zgc:154093	molecular_function||cellular_component||biological_process
1.77673	0.00125252	up	BC154439	zgc:171445	Zgc:171445	endopeptidase inhibitor activity||extracellular region||extracellular space||biological_process
1.77185	0.00845369	up	NM_001128550	LOC100000986	Novel protein similar to vertebrate granzyme family
1.76945	0.0308941	up	BC075903	bpnt1	Bisphosphate nucleotidase 1	inositol or phosphatidylinositol phosphatase activity||cellular_component||biological_process
1.76757	0.0347704	up	XM_690325	LOC567038	P-selectin-like
1.76699	0.0292705	up	BC108035	itgb1bp1	Integrin beta 1 binding protein 1	ruffle||molecular_function||cytosol||cell-matrix adhesion||integrin-mediated signaling pathway||lamellipodium
1.76698	0.0140037	up	BC133917	tmem119b	Transmembrane protein 119b	molecular_function||cellular_component||biological_process
1.76411	0.0204513	up	BC085568	nr2e3	Nuclear receptor subfamily 2, group E, member 3	DNA binding||sequence-specific DNA binding transcription factor activity||steroid hormone receptor activity||receptor activity||ligand-dependent nuclear receptor activity||nucleus||nucleus||transcription, DNA-dependent||regulation of transcription, DNA-dependent||zinc ion binding||steroid hormone mediated signaling pathway||sequence-specific DNA binding||metal ion binding
1.76391	0.00634242	up	BC054906	xpnpep2	X-prolyl aminopeptidase (aminopeptidase P) 2, membrane-bound	aminopeptidase activity||cellular_component||cellular process||hydrolase activity
1.76349	0.0195165	up	XM_692575	LOC569206	Diaphanous homolog 1-like
1.76322	0.0312355	up	AY234186	gypc	Glycophorin C (Gerbich blood group)	protein binding||extrinsic to plasma membrane
1.7624	0.0418184	up	XM_678559	LOC555899	Inositol polyphosphate 1-phosphatase-like
1.76034	0.0102214	up	XM_001922690	LOC100151181	Smad4 type4-like
1.75827	0.0158911	up	NM_131798	bcmo1	Beta-carotene 15,15'-monooxygenase 1	retinoid metabolic process||eye photoreceptor cell differentiation||beta-carotene 15,15'-monooxygenase activity||monooxygenase activity||ferrous iron binding||oxidoreductase activity, acting on single donors with incorporation of molecular oxygen, incorporation of two atoms of oxygen||hindbrain development
1.75821	0.0209289	up	BC115163	mxtx2	Mix-type homeobox gene 2	DNA binding||sequence-specific DNA binding transcription factor activity||nucleus||regulation of transcription, DNA-dependent||actin filament organization||cell migration involved in gastrulation||sequence-specific DNA binding||epiboly involved in gastrulation with mouth forming second||convergent extension involved in gastrulation
1.754	0.0161742	up	BC054608	zgc:64076	Zgc:64076	transporter activity||transport||membrane||integral to membrane||transmembrane transporter activity||transmembrane transport
1.7513	0.0121478	up	AY286492	prickle1a	Prickle-like 1 (Drosophila) a	neuron migration||heart looping||heart looping||intracellular||nucleus||cytosol||zinc ion binding||Wnt receptor signaling pathway||cell migration in hindbrain||positive regulation of protein ubiquitination||nuclear membrane||positive regulation of proteasomal ubiquitin-dependent protein catabolic process||cell migration involved in gastrulation||cell migration involved in gastrulation||metal ion …
1.75059	0.0317505	up	AY102011	rfx4	Regulatory factor X, 4	DNA binding||nucleus||transcription, DNA-dependent||regulation of transcription, DNA-dependent
1.74635	0.0197118	up	BC139551	si:dkey-171o17.5	Si:dkey-171o17.5
1.74512	0.0289571	up	BC107495	zgc:123172	Zgc:123172	molecular_function||cellular_component||biological_process
1.74358	0.0118498	up	BC162848	mc1r	Melanocortin 1 receptor	signal transducer activity||receptor activity||G-protein coupled receptor activity||melanocortin receptor activity||melanocyte-stimulating hormone receptor activity||plasma membrane||signal transduction||G-protein coupled receptor protein signaling pathway||membrane||integral to membrane
1.74086	0.0249877	up	BC124324	zgc:153349	Zgc:153349	molecular_function||cellular_component||biological_process
1.73852	0.00318831	up	BC045876	acaa2	Acetyl-CoA acyltransferase 2	catalytic activity||mitochondrion||anti-apoptosis||metabolic process||acyltransferase activity||transferase activity||transferase activity, transferring acyl groups other than amino-acyl groups
1.73725	0.00289906	up	BC066699	egln3	Egl nine homolog 3 (C. elegans)	iron ion binding||oxidoreductase activity||oxidoreductase activity, acting on paired donors, with incorporation or reduction of molecular oxygen||L-ascorbic acid binding||oxidation-reduction process
1.73492	0.0230122	up	BC155203	zgc:64136	Zgc:64136	cellular_component||cell communication||phosphatidylinositol binding
1.73459	0.0273371	up	BC056826	iars	Isoleucyl-tRNA synthetase	nucleotide binding||aminoacyl-tRNA ligase activity||isoleucine-tRNA ligase activity||ATP binding||nucleus||cytoplasm||translation||tRNA aminoacylation for protein translation||isoleucyl-tRNA aminoacylation||zinc ion binding||ligase activity
1.73259	0.0365844	up	BC078304	aurka	Aurora kinase A	nucleotide binding||protein kinase activity||protein serine/threonine kinase activity||ATP binding||nucleus||spindle microtubule||protein phosphorylation||transferase activity, transferring phosphorus-containing groups||protein kinase binding||spindle pole centrosome||regulation of protein stability||perinuclear region of cytoplasm
1.7309	0.0497404	up	BC097212	zgc:114162	Zgc:114162	endoplasmic reticulum||protein folding||ER-associated protein catabolic process||heat shock protein binding||unfolded protein binding||misfolded protein binding
1.73054	0.0063965	up	EH457386	si:dkey-25o1.2	Si:dkey-25o1.2
1.73038	0.0271464	up	BC141714	zcchc24	Zinc finger, CCHC domain containing 24	nucleic acid binding||zinc ion binding||metal ion binding
1.72975	0.0134873	up	EH570956	si:ch211-15d5.2	Si:ch211-15d5.2
1.72888	0.0304549	up	BC044445	dnaja1l	DnaJ (Hsp40) homolog, subfamily A, member 1, like	ATP binding||cytoplasm||protein folding||response to heat||heat shock protein binding||metal ion binding||low-density lipoprotein particle receptor binding||unfolded protein binding
1.72849	0.0456698	up	BC049532	pde10a	Phosphodiesterase 10A	catalytic activity||3',5'-cyclic-nucleotide phosphodiesterase activity||signal transduction||phosphoric diester hydrolase activity||hydrolase activity||metal ion binding
1.72634	0.0126687	up	BC067571	zgc:85676	Zgc:85676	molecular_function||cellular_component||biological_process
1.72236	0.025199	up	AF085746	gli2a	GLI-Kruppel family member GLI2a	somitogenesis||nucleic acid binding||intracellular||nucleus||nervous system development||axon guidance||brain development||muscle organ development||blood circulation||motor axon guidance||zinc ion binding||dorsal/ventral pattern formation||dorsal/ventral pattern formation||floor plate formation||floor plate formation||somatic motor neuron differentiation||optic nerve formation||central nervous s…
1.72204	0.037048	up	BC117643	slc25a47a	Solute carrier family 25, member 47a	binding||mitochondrion||mitochondrial inner membrane||transport||membrane||integral to membrane||transmembrane transport
1.72118	0.0272313	up	NM_131532	hoxa9a	Homeo box A9a	DNA binding||sequence-specific DNA binding transcription factor activity||nucleus||transcription, DNA-dependent||regulation of transcription, DNA-dependent||multicellular organismal development||sequence-specific DNA binding
1.71993	0.0468963	up	BC129481	zgc:158838	Zgc:158838	nucleus||cytoplasm||mRNA cleavage and polyadenylation specificity factor complex||plasma membrane||phospholipid biosynthetic process||phosphatidylinositol phosphate kinase activity||1-phosphatidylinositol-4-phosphate 5-kinase activity||nuclear speck||kinase binding||lamellipodium||phosphatidylinositol metabolic process
1.71796	0.0339312	up	BC044158	zgc:55395	Zgc:55395	tRNA binding||tRNA binding||tRNA wobble uridine modification||RNA binding||ATP binding||cytoplasm||cytosol||tRNA processing||transferase activity||tRNA thio-modification||tRNA thio-modification
1.71786	0.0193542	up	NM_001030105	tfec	Transcription factor EC	nucleus||regulation of transcription, DNA-dependent
1.7173	0.0294062	up	BC055145	tmem206	Transmembrane protein 206	molecular_function||biological_process||membrane||integral to membrane
1.71713	0.0211086	up	DQ424857	bmp1a	Bone morphogenetic protein 1a	metalloendopeptidase activity||calcium ion binding||protein binding||proteolysis||proteolysis||peptidase activity||peptidase activity||metallopeptidase activity||zinc ion binding||dorsal/ventral pattern formation||dorsal/ventral pattern formation||hydrolase activity||metal ion binding||determination of ventral identity||positive regulation of cartilage development
1.71705	0.0200478	up	DQ812120	casp3b	Caspase 3, apoptosis-related cysteine protease b	cysteine-type endopeptidase activity||nucleus||cytoplasm||mitochondrion||proteolysis||apoptosis||peptidase activity||cysteine-type peptidase activity||nuclear fragmentation involved in apoptotic nuclear change||negative regulation of apoptosis
1.71605	0.0469218	up	BC051621	adkb	Adenosine kinase b	adenosine kinase activity||purine ribonucleoside salvage||kinase activity||phosphorylation||phosphotransferase activity, alcohol group as acceptor
1.71552	0.0241922	up	BC052117	zgc:56538	Zgc:56538	molecular_function||cellular_component||biological_process
1.70909	0.0259455	up	BC092885	ficd	FIC domain containing	binding||membrane||integral to membrane||transferase activity||nucleotidyltransferase activity||protein adenylyltransferase activity
1.70829	0.000621384	up	BC150405	mical1	Microtubule associated monoxygenase, calponin and LIM domain containing 1
1.70794	0.000891486	up	BC078253	cmtm7	CKLF-like MARVEL transmembrane domain containing 7	molecular_function||biological_process||membrane||integral to membrane
1.7077	0.0110887	up	BC066478	zfp36l2	Zinc finger protein 36, C3H type-like 2	nucleic acid binding||biological_process||zinc ion binding||metal ion binding
1.70678	0.00181171	up	BC114279	ahsa1	AHA1, activator of heat shock protein ATPase homolog 1 (yeast)	ATPase activator activity||cytoplasm||response to stress||chaperone binding
1.70305	0.0226031	up	BC109441	snx2	Sorting nexin 2	cellular_component||intracellular protein transport||cell communication||protein transporter activity||phosphatidylinositol binding
1.70175	0.0321917	up	BC159202	slc3a2	Solute carrier family 3, member 2	catalytic activity||carbohydrate metabolic process||cation binding
1.70174	0.00908403	up	BC059428	tuba8l2	Tubulin, alpha 8 like 2	nucleotide binding||GTPase activity||structural molecule activity||GTP binding||cytoplasm||cytoskeleton||microtubule||GTP catabolic process||microtubule-based process||microtubule-based movement||protein complex||protein polymerization
1.70086	0.00368209	up	BC066688	dok1b	Docking protein 1b	insulin receptor binding||cellular_component||biological_process
1.7007	0.0275958	up	NM_001017550	pik3c3	Phosphoinositide-3-kinase, class 3	inositol or phosphatidylinositol kinase activity||binding||phosphatidylinositol 3-kinase complex||kinase activity||1-phosphatidylinositol-3-kinase activity||phosphorylation||transferase activity||transferase activity, transferring phosphorus-containing groups||phosphotransferase activity, alcohol group as acceptor||phosphatidylinositol phosphorylation||phosphatidylinositol-mediated signaling
1.69853	0.00865613	up	BC092901	ctsk	Cathepsin K	cysteine-type endopeptidase activity||cellular_component||proteolysis||peptidase activity||cysteine-type peptidase activity||hydrolase activity
1.69668	0.0482565	up	BC116465	cgrrf1	Cell growth regulator with ring finger domain 1	cellular_component||zinc ion binding||metal ion binding
1.6949	0.00992643	up	NM_001113510	il21r	Interleukin 21 receptor	receptor activity
1.69441	0.0220359	up	BC125949	osbpl9	Oxysterol binding protein-like 9	molecular_function||cellular_component||transport||lipid transport
1.69087	0.0136381	up	NM_200518	polr1b	Polymerase (RNA) I polypeptide B	DNA binding||DNA-directed RNA polymerase activity||nucleus||transcription, DNA-dependent||transferase activity||nucleotidyltransferase activity||ribonucleoside binding
1.69061	0.0442228	up	BC124224	zgc:153043	Zgc:153043	cellular_component||proteolysis||cysteine-type peptidase activity
1.69048	0.0398233	up	EH542746	ppif	Peptidylprolyl isomerase F (cyclophilin F)
1.69026	0.0250544	up	BC155173	zgc:174379	Zgc:174379	binding||cellular_component
1.69003	0.0354118	up	BC158205	exoc5	Exocyst complex component 5	molecular_function||cytoplasm||exocytosis||determination of left/right symmetry||vesicle docking||pronephros development
1.68911	0.031016	up	XM_681870	LOC558640	Transmembrane protein 168-like
1.68785	0.0180975	up	BC055155	aldh4a1	Aldehyde dehydrogenase 4 family, member A1	1-pyrroline-5-carboxylate dehydrogenase activity||mitochondrion||mitochondrial matrix||proline metabolic process||proline biosynthetic process||metabolic process||oxidoreductase activity||oxidation-reduction process
1.68727	0.0116204	up	EH505666	bida	BH3 interacting domain death agonist
1.68512	0.00215701	up	BC091956	mtmr1b	Myotubularin related protein 1b	protein tyrosine phosphatase activity||cellular_component||dephosphorylation||hydrolase activity||phosphatase activity
1.68277	0.00321331	up	AF330001	unc45b	Unc-45 homolog B (C. elegans)	binding||protein binding||cytoplasm||skeletal muscle tissue development||Z disc||myofibril assembly||cardiac muscle tissue development||skeletal muscle organ development
1.67778	0.0186119	up	BC095296	tgfbi	Transforming growth factor, beta-induced	extracellular matrix||response to chemical stimulus||muscle fiber development
1.67665	0.0375875	up	NM_182864	keap1a	Kelch-like ECH-associated protein 1a	response to chemical stimulus
1.67322	0.0456395	up	XM_677888	LOC555473	Type I/PAC-I PACAP receptor-like
1.67251	0.0114825	up	NM_001004294	sepn1	Selenoprotein N, 1	membrane||integral to membrane||skeletal muscle fiber development
1.67245	0.0469617	up	AY648724	ctdp1	CTD (carboxy-terminal domain, RNA polymerase II, polypeptide A) phosphatase, subunit 1	phosphoprotein phosphatase activity||intracellular||nucleus
1.67232	0.0459645	up	NM_001082846	si:ch211-215a10.4	Si:ch211-215a10.4
1.6712	0.00864584	up	BC091815	LOC572412	Similar to obscurin, cytoskeletal calmodulin and titin-interacting RhoGEF
1.66985	0.036579	up	EF641126	kiss1	KiSS-1 metastasis-suppressor	G-protein-coupled receptor binding
1.66968	0.0061338	up	BC155607	zgc:172122	Zgc:172122	molecular_function||cellular_component||biological_process
1.66816	0.0426241	up	BC066712	lgals3bpb	Lectin, galactoside-binding, soluble, 3 binding protein b	scavenger receptor activity||extracellular region||proteinaceous extracellular matrix||cell adhesion||membrane
1.66715	0.0477607	up	BC056831	maf1	MAF1 homolog (S. cerevisiae)	nucleus||cytoplasm||transcription, DNA-dependent||regulation of transcription, DNA-dependent||negative regulation of transcription from RNA polymerase III promoter
1.65987	0.043679	up	BC059804	slc6a19b	Solute carrier family 6 (neurotransmitter transporter), member 19b	neurotransmitter:sodium symporter activity||transport||neurotransmitter transport||symporter activity||membrane||integral to membrane
1.65725	0.0453516	up	EH544354	si:ch211-207k7.4	Si:ch211-207k7.4
1.65657	0.0248498	up	BC067339	zgc:77828	Zgc:77828	cytoplasm||zinc ion binding||intracellular membrane-bounded organelle||metal ion binding
1.65429	0.0372375	up	NM_130983	nog1	Noggin 1	molecular_function||extracellular region||multicellular organismal development||dorsal/ventral pattern formation||dorsal/ventral pattern formation||cell differentiation||negative regulation of BMP signaling pathway||negative regulation of endodermal cell fate specification||negative regulation of cell differentiation||cartilage development
1.65144	0.0413838	up	BC122382	ccdc126	Coiled-coil domain containing 126
1.65047	0.0333033	up	AJ007505	cat	Catalase	response to reactive oxygen species||catalase activity||peroxidase activity||iron ion binding||peroxisome||response to oxidative stress||UV protection||oxidoreductase activity||heme binding||hydrogen peroxide catabolic process||protein homodimerization activity||negative regulation of apoptosis||response to copper ion||metal ion binding||NADP binding||protein tetramerization||oxidation-reduction …
1.64896	0.00518568	up	BC071301	hsp47	Heat shock protein 47	serine-type endopeptidase inhibitor activity||endoplasmic reticulum||ER-Golgi intermediate compartment||response to stress
1.64553	0.0344939	up	BC122220	zgc:153290	Zgc:153290	molecular_function||cellular_component||biological_process
1.64297	0.0294378	up	XM_001919484	LOC100151551	TAO kinase 2-like
1.64212	0.021443	up	XM_695503	si:dkey-9i23.6	Si:dkey-9i23.6
1.63891	0.0394372	up	AY598453	trim33	Tripartite motif-containing 33	DNA binding||binding||intracellular||nucleus||transcription, DNA-dependent||regulation of transcription, DNA-dependent||zinc ion binding||protein ubiquitination||ligase activity||regulation of transforming growth factor beta receptor signaling pathway||erythrocyte differentiation||erythrocyte differentiation||negative regulation of BMP signaling pathway||fin development||regulation of transcripti…
1.63822	0.0192551	up	BC117651	tnfrsf19	Tumor necrosis factor receptor superfamily, member 19	receptor activity||binding||mitochondrion||biological_process
1.63615	0.0356819	up	CU458903	vcam1	Vascular cell adhesion molecule 1	molecular_function||membrane||cell-cell adhesion
1.63332	0.0494812	up	BC155167	zgc:100914	Zgc:100914	CTP synthase activity||cellular_component||pyrimidine nucleotide biosynthetic process
1.62927	0.0219343	up	NM_001126429	LOC569571	Novel protein similar to vertebrate ADAM metallopeptidase with thrombospondin type 1 motif, 15 (ADAMTS15)
1.62723	0.0178387	up	BC085533	zgc:103488	Zgc:103488	molecular_function||protein transport||integral to membrane
1.62541	0.0182147	up	AY648728	dpy19l1l	Dpy-19-like 1, like (H. sapiens)	integral to membrane
1.62503	0.0450632	up	BC095371	zgc:110687	Zgc:110687	molecular_function||cellular_component||biological_process
1.62344	0.0470046	up	BC066748	cyb5b	Cytochrome b5 type B	cellular_component||heme binding||metal ion binding
1.62309	0.0488331	up	EF186090	piwil2	Piwi-like 2 (Drosophila)	RNA 5'-end processing||nucleic acid binding||RNA binding||protein binding||nucleus||nucleus||cytoplasm||cytoplasm||regulation of translation||meiosis||meiosis||multicellular organismal development||gamete generation||positive regulation of gene expression||negative regulation of SMAD protein complex assembly||cell differentiation||germ-line stem cell maintenance||gene silencing by RNA||gene silen…
1.62309	0.00254036	up	NM_001122840	si:ch211-212m21.5	Si:ch211-212m21.5	receptor activity||binding||sugar binding||collagen||membrane||integral to membrane||metal ion binding
1.62246	0.0218315	up	NM_001113376	lepr	Leptin receptor	receptor activity
1.62218	0.0374698	up	BC092834	jmjd7	Jumonji domain containing 7	molecular_function||cellular_component||biological_process
1.62114	0.0490557	up	BC154248	sfrp1b	Secreted frizzled-related protein 1b	multicellular organismal development||Wnt receptor signaling pathway
1.62041	0.00130859	up	BC124652	si:dkey-184p18.2	Si:dkey-184p18.2	molecular_function||cellular_component||biological_process
1.61997	0.0151488	up	BC078399	zgc:91926	Zgc:91926	magnesium ion binding||ADP-ribosylarginine hydrolase activity||cellular_component||protein de-ADP-ribosylation
1.61916	0.0353716	up	NM_001080991	narfl	Nuclear prelamin A recognition factor-like	iron-sulfur cluster assembly||metal ion binding||iron-sulfur cluster binding||4 iron, 4 sulfur cluster binding
1.61846	0.0347145	up	BC095134	zgc:110020	Zgc:110020	nucleic acid binding||endonuclease activity||cellular_component||biological_process||hydrolase activity||metal ion binding
1.61741	0.0488539	up	EH484434	chchd10	Coiled-coil-helix-coiled-coil-helix domain containing 10
1.6112	0.0234299	up	CK702894	ssbp3a	Single stranded DNA binding protein 3a	DNA binding||single-stranded DNA binding||nucleus
1.60926	0.0350308	up	BC092756	atg16l1	ATG16 autophagy related 16-like 1 (S. cerevisiae)	molecular_function||cellular_component||biological_process
1.60806	0.0320621	up	BQ419512	zgc:194246	Zgc:194246
1.60779	0.0306198	up	BC150368	aspg	Asparaginase homolog (S. cerevisiae)	asparaginase activity||cellular_component||cellular amino acid metabolic process
1.60668	0.026139	up	BC091459	zgc:110343	Zgc:110343	nucleus||cytoplasm||mitochondrion||thioredoxin peroxidase activity||antioxidant activity||oxidoreductase activity||hydrogen peroxide catabolic process||cell redox homeostasis||peroxiredoxin activity
1.60621	0.0397848	up	BC139678	nap1l4a	Nucleosome assembly protein 1-like 4a	nucleus||nucleosome assembly
1.60489	0.0128384	up	AY654285	quo	Quattro	Rho guanyl-nucleotide exchange factor activity||Rho guanyl-nucleotide exchange factor activity||intracellular||organ morphogenesis||regulation of Rho protein signal transduction||mesoderm morphogenesis
1.60431	0.0175827	up	BC152625	suz12a	Suppressor of zeste 12 homolog (Drosophila) a	intracellular||nucleus||transcription, DNA-dependent||regulation of transcription, DNA-dependent||zinc ion binding||chromatin modification||ESC/E(Z) complex||metal ion binding
1.60323	0.040608	up	XM_001919618	lyst	Lysosomal trafficking regulator	binding
1.6025	0.00894518	up	BC155149	cbsa	Cystathionine-beta-synthase a	catalytic activity||cystathionine beta-synthase activity||nucleus||nucleolus||cytoplasm||cytosol||cysteine biosynthetic process from serine||L-serine catabolic process||metabolic process||cysteine biosynthetic process via cystathionine||L-cysteine catabolic process||heme binding||pyridoxal phosphate binding||ubiquitin protein ligase binding||protein homodimerization activity||homocysteine catabol…
1.60178	0.0164159	up	AB026979	odz3	Odd Oz/ten-m homolog 3	signal transduction||membrane||integral to membrane
1.60086	0.040427	up	BC095631	cbx8b	Chromobox homolog 8b	nucleus||methylated histone residue binding
1.59976	0.0139758	up	BC078250	hnmt	Histamine N-methyltransferase	cytoplasm||methyltransferase activity||transferase activity||methylation||histamine N-methyltransferase activity
1.59705	0.00848268	up	BC059696	hdac9b	Histone deacetylase 9b	nucleus||transcription, DNA-dependent||regulation of transcription, DNA-dependent||chromatin modification||hydrolase activity||histone deacetylase activity (H3-K14 specific)||NAD-dependent histone deacetylase activity (H3-K14 specific)||histone deacetylase activity (H3-K9 specific)||histone deacetylase activity (H3-K16 specific)||NAD-dependent histone deacetylase activity (H3-K9 specific)||NAD-de…
1.59667	0.00651285	up	BC055671	mfsd4a	Major facilitator superfamily domain containing 4a	transport||membrane||integral to membrane||transmembrane transport
1.59501	0.0406546	up	BC045997	pdap1	Pdgfa associated protein 1	molecular_function||cellular_component||biological_process
1.59384	0.0337187	up	BC046053	zgc:56292	Zgc:56292
1.59212	0.0294913	up	BC131864	mmp14a	Matrix metalloproteinase 14a (membrane-inserted)	response to hypoxia||metalloendopeptidase activity||calcium ion binding||proteolysis||metabolic process||peptidase activity||metallopeptidase activity||metallopeptidase activity||zinc ion binding||zinc ion binding||anterior/posterior axis specification||hydrolase activity||establishment of cell polarity||extracellular matrix||cell migration involved in gastrulation||metal ion binding||embryonic c…
1.59084	0.0495984	up	BC077119	dnajb1a	DnaJ (Hsp40) homolog, subfamily B, member 1a	cellular_component||protein folding||heat shock protein binding||unfolded protein binding||chaperone cofactor-dependent protein refolding
1.59041	0.0430642	up	BC124803	zgc:154073	Zgc:154073	nucleic acid binding||catalytic activity||intracellular||zinc ion binding||RNA metabolic process||metal ion binding
1.58836	0.0254751	up	BC090900	zgc:103561	Zgc:103561	molecular_function||biological_process||membrane||integral to membrane
1.58767	0.0203275	up	EF601060	cacnb4a	Calcium channel, voltage-dependent, beta 4a subunit	voltage-gated calcium channel activity||plasma membrane||voltage-gated calcium channel complex||calcium ion transport||high voltage-gated calcium channel activity||synapse||regulation of calcium ion transport via voltage-gated calcium channel activity||epiboly involved in gastrulation with mouth forming second
1.58731	0.0120513	up	NM_001126482	suv39h1b	Suppressor of variegation 3-9 homolog 1b	chromatin silencing at rDNA||nucleus||chromatin silencing complex||chromosome||methyltransferase activity||zinc ion binding||S-adenosylmethionine-dependent methyltransferase activity||transferase activity||histone-lysine N-methyltransferase activity||methylation||rDNA heterochromatin||histone lysine methylation||histone methyltransferase activity (H3-K9 specific)||protein N-terminus binding
1.58691	0.0357034	up	BC055521	dnm1l	Dynamin 1-like	nucleotide binding||GTPase activity||GTP binding||cytoplasm||cytosol||membrane||hydrolase activity||ubiquitin protein ligase binding||mitochondrial fragmentation involved in apoptosis
1.5822	0.0407189	up	BC095676	zgc:112153	Zgc:112153	intracellular protein transport||vesicle-mediated transport||clathrin adaptor complex
1.58067	0.0323515	up	BC124222	zgc:153036	Zgc:153036	binding||mitochondrion||mitochondrial inner membrane||transport||membrane||integral to membrane||hemoglobin metabolic process||erythrocyte differentiation||transmembrane transport
1.58039	0.0294863	up	AF461120	boc	Brother of CDO	protein binding||axon guidance||regulation of smoothened signaling pathway||retinal ganglion cell axon guidance||identical protein binding
1.58003	0.0381139	up	AF388363	sp5	Sp5 transcription factor	nucleic acid binding||intracellular||zinc ion binding||mesoderm morphogenesis
1.57816	0.0252613	up	NM_001128231	lmo7a	LIM domain only 7a	zinc ion binding||metal ion binding
1.57773	0.0280675	up	BC092827	cdk10	Cyclin-dependent kinase 10	nucleotide binding||protein kinase activity||protein serine/threonine kinase activity||ATP binding||cellular_component||protein phosphorylation||transferase activity, transferring phosphorus-containing groups
1.5767	0.0211844	up	AY534281	xkr9	XK, Kell blood group complex subunit-related family, member 9	molecular_function||cellular_component||biological_process
1.57578	0.00904645	up	BC066423	zgc:77241	Zgc:77241	molecular_function||cellular_component||biological_process
1.57494	0.0393631	up	BC091808	zgc:113340	Zgc:113340	molecular_function||cellular_component||biological_process
1.57268	0.0345844	up	BC083213	cyb561d2	Cytochrome b-561 domain containing 2	molecular_function||integral to membrane
1.5723	0.017904	up	XM_681654	si:dkeyp-110e4.6	Si:dkeyp-110e4.6	catalytic activity||metabolic process
1.56936	0.0454201	up	CN170024	rpl11	Ribosomal protein L11
1.56756	0.00780315	up	BC135005	hgfa	Hepatocyte growth factor a	neuron migration||catalytic activity||serine-type endopeptidase activity||proteolysis||cerebellum development||cerebellum morphogenesis||cerebellar granule cell differentiation||central nervous system neuron differentiation||regulation of branching involved in salivary gland morphogenesis by mesenchymal-epithelial signaling
1.56735	0.0273807	up	BC078382	cno	Cappuccino homolog (mouse)	molecular_function||cellular_component||biological_process
1.56726	0.0258602	up	BC107635	zgc:123326	Zgc:123326	cytoplasm||acid-amino acid ligase activity||ubiquitin conjugating enzyme complex||positive regulation of I-kappaB kinase/NF-kappaB cascade||positive regulation of NF-kappaB transcription factor activity
1.56525	0.0458851	up	BC097192	zgc:114136	Zgc:114136	cellular_component||cell communication||phosphatidylinositol binding
1.56106	0.0127297	up	EV555750	snrpfl	Small nuclear ribonucleoprotein polypeptide F-like
1.56022	0.0457647	up	CO356168	LOC559807	Hypothetical LOC559807
1.55875	0.0287858	up	BC081479	smyd5	SMYD family member 5	molecular_function||biological_process
1.55794	0.0139442	up	BC154542	zgc:172121	Zgc:172121	homocysteine S-methyltransferase activity
1.55731	0.0341035	up	XM_001340238	LOC799981	Tetratricopeptide repeat protein 29-like
1.55682	0.0335472	up	BC152672	dtnbp1a	Dystrobrevin binding protein 1a	cytoplasm||biological_process
1.5535	0.0156995	up	BC081380	zgc:101594	Zgc:101594	molecular_function||cellular_component||biological_process
1.55317	0.0408196	up	BC045484	zgc:55891	Zgc:55891	hydrogen ion transmembrane transporter activity||ATP hydrolysis coupled proton transport||apical plasma membrane||proton-transporting two-sector ATPase complex, proton-transporting domain
1.55315	0.0125231	up	BC044517	ctsba	Cathepsin B, a	cysteine-type endopeptidase activity||cellular_component||proteolysis||peptidase activity||cysteine-type peptidase activity||hydrolase activity||regulation of catalytic activity
1.55282	0.0122451	up	BC076494	rad17	RAD17 homolog (S. pombe)	DNA damage checkpoint||nucleotide binding||chromosome, telomeric region||ATP binding||nucleus||DNA repair||cell cycle||mitotic cell cycle checkpoint||negative regulation of DNA replication||nucleoside-triphosphatase activity||regulation of phosphorylation
1.55262	0.0378887	up	BC153894	atl2	Atlastin GTPase 2	GTPase activity||GTP binding||endoplasmic reticulum||endoplasmic reticulum organization||Golgi organization||integral to membrane||identical protein binding||protein homooligomerization
1.55097	0.0126517	up	BC075775	casq2	Calsequestrin 2	calcium ion binding
1.55027	0.00723025	up	BC129407	ptpmt1	Protein tyrosine phosphatase, mitochondrial 1	protein tyrosine phosphatase activity||cellular_component||protein dephosphorylation||protein tyrosine/serine/threonine phosphatase activity||dephosphorylation||hydrolase activity||phosphatase activity
1.54994	0.013362	up	EH457173	mrps18a	Mitochondrial ribosomal protein S18A
1.54839	0.006998	up	CT710234	nid2a	Nidogen 2a (osteonidogen)
1.54787	0.0203035	up	BC076079	cndp2	CNDP dipeptidase 2 (metallopeptidase M20 family)	cellular_component||proteolysis||metabolic process||metallopeptidase activity||hydrolase activity||dipeptidase activity||tripeptidase activity
1.54762	0.0388264	up	BC083412	pex10	Peroxisome biogenesis factor 10	peroxisomal membrane||peroxisome organization||zinc ion binding||metal ion binding
1.54739	0.00916744	up	BC125888	gpr146	G protein-coupled receptor 146	receptor activity||G-protein coupled receptor protein signaling pathway||integral to membrane
1.54572	0.0464889	up	BC078324	mastl	Microtubule associated serine/threonine kinase-like	G2/M transition of mitotic cell cycle||nucleotide binding||thrombocyte differentiation||protein kinase activity||protein serine/threonine kinase activity||protein serine/threonine kinase activity||ATP binding||nucleus||centrosome||protein phosphorylation||response to DNA damage stimulus||mitosis||kinase activity||phosphorylation||transferase activity||transferase activity, transferring phosphorus…
1.54534	0.0161899	up	BC097223	zgc:114174	Zgc:114174	protein catabolic process
1.54323	0.00151166	up	BC065884	rp42-pen	Rp42 homolog (pending)
1.54317	0.00127002	up	BC078286	dimt1l	DIM1 dimethyladenosine transferase 1-like (S. cerevisiae)	rRNA modification||rRNA (adenine-N6,N6-)-dimethyltransferase activity||cellular_component||rRNA processing||rRNA methyltransferase activity||rRNA (adenine) methyltransferase activity||transferase activity
1.54294	0.0205797	up	BC081661	rassf1	Ras association (RalGDS/AF-6) domain family 1	binding||nucleus||response to DNA damage stimulus||signal transduction||Ras protein signal transduction||microtubule cytoskeleton||positive regulation of protein ubiquitination||intracellular signal transduction||identical protein binding||metal ion binding||protein N-terminus binding||protein stabilization||negative regulation of cell cycle arrest
1.54191	0.0224672	up	BC071472	zgc:86811	Zgc:86811	ATP binding||cellular_component||biological_process
1.54123	0.0303042	up	BC049440	ndor1	NADPH dependent diflavin oxidoreductase 1	iron ion binding||cytoplasm||FMN binding||oxidoreductase activity||perinuclear region of cytoplasm||oxidation-reduction process
1.54071	0.0303091	up	BC152664	ralgps2	Ral-A exchange factor RalGPS2	guanyl-nucleotide exchange factor activity||intracellular||small GTPase mediated signal transduction
1.54015	0.0303738	up	BC133869	LOC553223	Hypothetical protein LOC553223
1.53989	0.0486117	up	BC079505	zgc:101000	Zgc:101000	deoxyribonuclease activity||cellular_component||DNA catabolic process
1.53928	0.018747	up	BC067670	purb	Purine-rich element binding protein B	DNA binding||nucleus||transcription, DNA-dependent||regulation of transcription, DNA-dependent
1.53894	0.0254236	up	BC092803	rras2	Related RAS viral (r-ras) oncogene homolog 2	nucleotide binding||GTPase activity||GTP binding||intracellular||GTP catabolic process||signal transduction||small GTPase mediated signal transduction||membrane
1.53794	0.0387782	up	BC092937	zgc:110577	Zgc:110577	DNA binding||sequence-specific DNA binding transcription factor activity||nucleus||transcription, DNA-dependent||regulation of transcription, DNA-dependent||sequence-specific DNA binding
1.53762	0.0491966	up	NM_001044994	si:ch211-105d11.2	Si:ch211-105d11.2	membrane||integral to membrane
1.53748	0.0223131	up	BC049426	zgc:56407	Zgc:56407	DNA binding||DNA-directed RNA polymerase activity||DNA-directed RNA polymerase III complex||transcription from RNA polymerase III promoter
1.53707	0.0441145	up	NM_001044841	si:dkey-14d8.5	Si:dkey-14d8.5	nucleotide binding||magnesium ion binding||protein kinase activity||protein serine/threonine kinase activity||MAP kinase activity||ATP binding||protein phosphorylation||kinase activity||phosphorylation||transferase activity||transferase activity, transferring phosphorus-containing groups||myoblast differentiation
1.53324	0.0028511	up	BC159242	crip2	Cysteine-rich protein 2	zinc ion binding||metal ion binding
1.52823	0.0427036	up	BC095323	zgc:110586	Zgc:110586	molecular_function||biological_process||membrane||integral to membrane
1.52724	0.0396926	up	BC065429	cbwd	COBW domain containing	molecular_function||cellular_component||biological_process
1.52645	0.0372135	up	BC134944	smcr7a	Smith-Magenis syndrome chromosome region, candidate 7a	molecular_function||mitochondrion||biological_process||membrane||integral to membrane
1.52614	0.00538129	up	BC154449	scly	Selenocysteine lyase	catalytic activity||cellular_component||metabolic process||pyridoxal phosphate binding
1.52612	0.0495243	up	BC152243	tmem103	Transmembrane protein 103	molecular_function||cellular_component||biological_process
1.52453	0.00588259	up	BC154347	slc25a43	Solute carrier family 25, member 43	binding||mitochondrion||mitochondrial inner membrane||transport||membrane||integral to membrane||transmembrane transport
1.52386	0.0161454	up	BC045339	nup155	Nucleoporin 155	nuclear pore||nuclear pore||nucleocytoplasmic transport||structural constituent of nuclear pore
1.52355	0.0465742	up	BC093194	lrrc39	Leucine rich repeat containing 39	cellular_component||sarcomere organization||cardiac muscle tissue morphogenesis||heart contraction
1.52288	0.0481162	up	NM_212564	cdk1	Cyclin-dependent kinase 1	nucleotide binding||protein kinase activity||protein serine/threonine kinase activity||ATP binding||nucleus||spindle microtubule||protein phosphorylation||anti-apoptosis||cell cycle||RNA polymerase II carboxy-terminal domain kinase activity||regulation of mitotic cell cycle, embryonic||transferase activity, transferring phosphorus-containing groups||midbody||protein localization to kinetochore||c…
1.52095	0.0136451	up	BC081677	zgc:92806	Zgc:92806	molecular_function||biological_process||actin cytoskeleton
1.52084	0.0285247	up	BC045351	pitrm1	Pitrilysin metalloproteinase 1	catalytic activity||metalloendopeptidase activity||metalloendopeptidase activity||mitochondrion||mitochondrial matrix||proteolysis||proteolysis||peptidase activity||metallopeptidase activity||zinc ion binding||hydrolase activity||metal ion binding
1.52007	0.0148189	up	NM_001045016	podxl	Podocalyxin-like
1.51964	0.013704	up	BC076275	brp16	Brain protein 16	binding||cellular_component||biological_process
1.51827	0.0488277	up	BC115304	dclre1c	DNA cross-link repair 1C, PSO2 homolog (S. cerevisiae)	single-stranded DNA specific endodeoxyribonuclease activity||nuclease activity||endonuclease activity||exonuclease activity||nucleus||DNA repair||DNA recombination||response to DNA damage stimulus||5'-3' exonuclease activity||hydrolase activity
1.51817	0.0428218	up	BC054643	btr30	Bloodthirsty-related gene family, member 30	intracellular||zinc ion binding||metal ion binding
1.51727	0.0310961	up	AY398308	aldh2b	Aldehyde dehydrogenase 2b	metabolic process||oxidoreductase activity||oxidation-reduction process
1.51669	0.0448248	up	BC155113	apex2	APEX nuclease (apurinic/apyrimidinic endonuclease) 2
1.51565	0.0251723	up	BC135045	zgc:162701	Zgc:162701	phosphomevalonate kinase activity||cytoplasm||cholesterol biosynthetic process
1.51553	0.00576546	up	BC129268	elovl2	Elongation of very long chain fatty acids (FEN1/Elo2, SUR4/Elo3, yeast)-like 2	molecular_function||endoplasmic reticulum||integral to membrane||fatty acid elongation, polyunsaturated fatty acid||very long-chain fatty acid biosynthetic process
1.51452	0.0139829	up	BC153438	cmtm3	CKLF-like MARVEL transmembrane domain containing 3	molecular_function||biological_process||membrane||integral to membrane
1.51439	0.00145798	up	BC133892	zgc:162162	Zgc:162162	double-strand break repair via homologous recombination||molecular_function||nucleus||nucleus||DNA repair||response to DNA damage stimulus||Swi5-Sfr1 complex
1.51368	0.0463253	up	NM_001044882	si:dkey-238c7.16	Si:dkey-238c7.16
1.51208	0.0439469	up	BC076357	zgc:92902	Zgc:92902	protein tyrosine phosphatase activity||protein dephosphorylation||protein tyrosine/serine/threonine phosphatase activity||dephosphorylation||hydrolase activity||phosphatase activity
1.51172	0.0317832	up	BC134921	zgc:162200	Zgc:162200	Golgi apparatus||transport
1.51064	0.038792	up	BC078388	zgc:92417	Zgc:92417	NAD+ kinase activity||cellular_component||metabolic process
1.5104	6.99806e-06	up	BC152156	arl6ip5a	ADP-ribosylation factor-like 6 interacting protein 5a	molecular_function||cellular_component||biological_process
1.51038	0.0192637	up	NM_001128338	si:dkey-18l1.1	Si:dkey-18l1.1	nucleotide binding||ATP binding||ATPase activity||nucleoside-triphosphatase activity
1.50953	0.0061841	up	BC142887	mul1b	Mitochondrial E3 ubiquitin ligase 1b	mitochondrial fission||ubiquitin-protein ligase activity||signal transducer activity||nucleus||cytoplasm||mitochondrion||peroxisome||induction of apoptosis||activation of caspase activity||activation of JUN kinase activity||zinc ion binding||acid-amino acid ligase activity||negative regulation of cell growth||integral to mitochondrial outer membrane||identical protein binding||positive regulation…
1.50762	0.0316757	up	BC134955	zgc:162301	Zgc:162301	molecular_function||cellular_component||biological_process
1.50679	0.0375053	up	BC066750	fancl	Fanconi anemia, complementation group L	ubiquitin-protein ligase activity||zinc ion binding||metal ion binding||oocyte development
1.50634	0.0205355	up	BC054894	zgc:63466	Zgc:63466	ubiquitin-protein ligase activity||cellular_component||zinc ion binding||protein ubiquitination
1.50463	0.0144312	up	BC075908	pdss2	Prenyl (decaprenyl) diphosphate synthase, subunit 2	trans-hexaprenyltranstransferase activity||cellular_component||ubiquinone biosynthetic process||isoprenoid biosynthetic process||transferase activity||protein heterodimerization activity
1.50378	0.0349386	up	BC095165	echdc1	Enoyl Coenzyme A hydratase domain containing 1	catalytic activity||cellular_component||metabolic process
1.50282	0.0258232	up	BC078284	zgc:101132	Zgc:101132	molecular_function||cellular_component||biological_process
1.50201	0.0268774	up	NM_001002069	rpl37	Ribosomal protein L37	RNA binding||structural constituent of ribosome||intracellular||ribosome||translation||rRNA binding||ribonucleoprotein complex||metal ion binding
1.50178	0.0117738	up	BC124779	c2cd2l	C2cd2-like	molecular_function||cellular_component||biological_process
2.00402	0.0303744	down	BC056748	nr2f1b	Nuclear receptor subfamily 2, group F, member 1b	DNA binding||sequence-specific DNA binding transcription factor activity||steroid hormone receptor activity||receptor activity||ligand-dependent nuclear receptor activity||nucleus||transcription, DNA-dependent||regulation of transcription, DNA-dependent||zinc ion binding||steroid hormone mediated signaling pathway||sequence-specific DNA binding||metal ion binding
2.00518	0.0108835	down	BC090310	si:ch211-274p24.2	Si:ch211-274p24.2	molecular_function||cellular_component||biological_process
2.00774	0.0283482	down	BC045869	krt18	Keratin 18	structural molecule activity||cytoplasm||microtubule organizing center||intermediate filament||centriolar satellite||Golgi to plasma membrane CFTR protein transport||negative regulation of apoptosis||keratin filament
2.00806	0.00908685	down	NM_001128374	si:dkeyp-72a4.1	Si:dkeyp-72a4.1
2.00897	0.0209943	down	AF220435	star	Steroidogenic acute regulatory protein	mitochondrion||steroid biosynthetic process||transport||lipid transport||lipid binding||cholesterol binding||cholesterol transporter activity
2.00985	0.00196682	down	BC063963	ehd2	EH-domain containing 2	GTPase activity||calcium ion binding||GTP binding||cellular_component
2.01368	0.0279098	down	XM_001333471	LOC793701	Growth arrest specific 7-like
2.01888	0.0148246	down	BC071288	her4.2	Hairy-related 4.2	peripheral nervous system neuron axonogenesis
2.02086	0.00887897	down	BC098521	ascl1a	Achaete-scute complex-like 1a (Drosophila)	epithelial cell maturation||noradrenergic neuron fate commitment||DNA binding||sequence-specific DNA binding transcription factor activity||nucleus||nucleus||transcription, DNA-dependent||regulation of transcription, DNA-dependent||Notch signaling pathway||multicellular organismal development||nervous system development||nervous system development||nervous system development||hindbrain morphogene…
2.02144	0.00298443	down	NM_001045086	nab1a	NGFI-A binding protein 1a (EGR1 binding protein 1)	nucleus||negative regulation of transcription, DNA-dependent
2.02339	0.0215052	down	BC124807	zgc:154086	Zgc:154086	cellular_component||germ cell development||spermatogenesis
2.02488	0.001979	down	BC076355	syt1a	Synaptotagmin Ia	transporter activity||transport||synaptic vesicle||membrane||low-density lipoprotein particle receptor binding
2.02951	0.0356632	down	NM_207065	helt	Hey-like transcription factor	DNA binding||nucleus||transcription, DNA-dependent||regulation of transcription, DNA-dependent
2.03041	0.0290161	down	AF086761	sema3aa	Semaphorin 3aa	vasculogenesis||receptor activity||extracellular region||multicellular organismal development||nervous system development||motor axon guidance||motor axon guidance||membrane||cell migration||cell differentiation||cell migration involved in vasculogenesis||branching morphogenesis of a nerve||artery morphogenesis
2.03088	0.0487016	down	BC090534	im:7144261	Im:7144261	molecular_function||cellular_component||biological_process
2.0311	0.0247867	down	BC114256	bmp2b	Bone morphogenetic protein 2b	mesodermal cell fate commitment||liver development||extracellular region||protein complex assembly||determination of left/right symmetry||growth factor activity||dorsal/ventral pattern formation||dorsal/ventral pattern formation||dorsal/ventral pattern formation||dorsal/ventral pattern formation||BMP signaling pathway||notochord development||growth||cell migration involved in gastrulation||negati…
2.03141	0.04656	down	XM_001920205	LOC100149324	Hypothetical LOC100149324
2.03266	0.0041004	down	BC092186	hsh2d	Hematopoietic SH2 domain containing	cellular_component
2.03361	0.0354845	down	BC153622	LOC570613	Sorbitol dehydrogenase
2.03508	0.00260359	down	BC075942	khk	Ketohexokinase	cytoplasm||kinase activity||phosphorylation
2.04055	0.0287406	down	BC045856	rps6ka3a	Ribosomal protein S6 kinase, polypeptide 3a	nucleotide binding||magnesium ion binding||protein kinase activity||protein serine/threonine kinase activity||ATP binding||ribosome||protein phosphorylation||intracellular protein kinase cascade||kinase activity||phosphorylation||transferase activity||transferase activity, transferring phosphorus-containing groups||digestive tract development
2.04061	0.00690645	down	BC139670	sult3st1	Sulfotransferase family 3, cytosolic sulfotransferase 1
2.04214	0.00460033	down	NM_001128341	s100u	S100 calcium binding protein U	calcium ion binding
2.04343	0.000836838	down	BC124215	bmp7b	Bone morphogenetic protein 7b	metanephros development||mesonephros development||growth factor activity||positive regulation of pathway-restricted SMAD protein phosphorylation||positive regulation of bone mineralization||BMP signaling pathway||protein localization to nucleus||growth||negative regulation of phosphorylation||steroid hormone mediated signaling pathway||negative regulation of MAP kinase activity||negative regulati…
2.04388	0.0255323	down	BC053116	gpd1	Glycerol-3-phosphate dehydrogenase 1 (soluble)	glycerol-3-phosphate dehydrogenase [NAD+] activity||binding||cytoplasm||carbohydrate metabolic process||glycerol-3-phosphate metabolic process||glycerol-3-phosphate dehydrogenase complex||oxidoreductase activity||oxidoreductase activity, acting on CH-OH group of donors||oxidoreductase activity, acting on the CH-OH group of donors, NAD or NADP as acceptor||protein homodimerization activity||glycer…
2.04872	0.0235518	down	NM_001128539	si:dkeyp-34f6.1	Si:dkeyp-34f6.1	nucleic acid binding||intracellular||nucleus||zinc ion binding||metal ion binding
2.05034	0.043076	down	BC142761	sult2st2	Sulfotransferase family 2, cytosolic sulfotransferase 2	sulfotransferase activity||sulfotransferase activity
2.05097	0.0134574	down	BC160620	cacnb2b	Calcium channel, voltage-dependent, beta 2b	voltage-gated calcium channel activity||cellular_component||calcium ion transport||regulation of calcium ion transport via voltage-gated calcium channel activity
2.05134	0.0352094	down	BC090263	LOC100000168	Hypothetical protein LOC100000168
2.06162	0.0351869	down	BC162923	fgf5	Fibroblast growth factor 5	fibroblast growth factor receptor binding||growth factor activity||positive regulation of cell proliferation
2.06223	0.00119647	down	BC059459	elovl6	ELOVL family member 6, elongation of long chain fatty acids (yeast)	endoplasmic reticulum||endoplasmic reticulum||endoplasmic reticulum membrane||fatty acid biosynthetic process||lipid biosynthetic process||membrane||integral to membrane||transferase activity||fatty acid elongation, saturated fatty acid||long-chain fatty acid biosynthetic process
2.0682	0.0113194	down	BC095856	acot11a	Acyl-CoA thioesterase 11a	cellular_component||biological_process
2.06959	0.0315192	down	BC091954	LOC100004140	Similar to protocadherin-15-CD2/CD3
2.06972	0.0145867	down	BC055497	sb:cb183	Sb:cb183
2.07203	0.0108359	down	BC080269	grb10a	Growth factor receptor-bound protein 10a	receptor activity||cellular_component||signal transduction
2.07212	0.0116648	down	BC124191	fam102ab	Family with sequence similarity 102, member Ab	molecular_function||cellular_component||biological_process
2.07295	0.0110357	down	BC067703	zgc:85932	Zgc:85932	calcium-dependent cysteine-type endopeptidase activity||calcium ion binding||intracellular||proteolysis
2.07446	0.0290374	down	BC053122	pck1	Phosphoenolpyruvate carboxykinase 1 (soluble)	magnesium ion binding||phosphoenolpyruvate carboxykinase activity||phosphoenolpyruvate carboxykinase (GTP) activity||GTP binding||nucleus||cytoplasm||gluconeogenesis||response to glucose stimulus||kinase activity||phosphorylation||purine nucleotide binding||manganese ion binding||carboxylic acid binding||response to insulin stimulus
2.07477	0.0378026	down	XM_692983	LOC569585	Spectrin beta chain, putative-like
2.07789	0.0193776	down	BC081636	eya2	Eyes absent homolog 2 (Drosophila)	magnesium ion binding||catalytic activity||protein tyrosine phosphatase activity||multicellular organismal development||metabolic process||histone dephosphorylation
2.07915	0.0223229	down	BC115341	LOC563200	Hypothetical LOC563200	molecular_function||biological_process||membrane||integral to membrane
2.08325	0.00673363	down	BC054941	capn1a	Calpain 1, (mu/I) large subunit a	cysteine-type endopeptidase activity||calcium-dependent cysteine-type endopeptidase activity||calcium ion binding||intracellular||proteolysis||peptidase activity||cysteine-type peptidase activity||hydrolase activity
2.08624	0.0143271	down	BC135025	gsnb	Gelsolin b	actin binding
2.08991	0.0390275	down	BC081510	zgc:103678	Zgc:103678	molecular_function||cellular_component||biological_process
2.09771	0.0160984	down	NM_001002576	zgc:92739	Zgc:92739	molecular_function||cellular_component||biological_process
2.10374	0.00354701	down	BC124217	zgc:153027	Zgc:153027	regulation of cell growth||insulin-like growth factor binding||extracellular region
2.10551	0.00974226	down	NM_001130818	tspan7b	Tetraspanin 7b	molecular_function||biological_process||membrane||integral to membrane
2.11265	0.0194752	down	BC097145	afap1l1	Actin filament associated protein 1-like 1	molecular_function||cellular_component||biological_process
2.11336	0.0426051	down	BC095374	cyp2y3	Cytochrome P450, family 2, subfamily Y, polypeptide 3	monooxygenase activity||iron ion binding||electron carrier activity||oxidoreductase activity||oxidoreductase activity, acting on paired donors, with incorporation or reduction of molecular oxygen||heme binding||metal ion binding||oxidation-reduction process
2.11483	0.0102924	down	AB196915	dnmt4	DNA (cytosine-5-)-methyltransferase 4	DNA binding||transcription corepressor activity||DNA (cytosine-5-)-methyltransferase activity||nucleus||DNA methylation||methyltransferase activity||positive regulation of gene expression||transferase activity||methylation||positive regulation of histone H3-K4 methylation||negative regulation of histone H3-K9 methylation
2.11633	0.047349	down	DQ641437	nrxn3b	Neurexin 3b	membrane||integral to membrane
2.11822	0.0166786	down	NM_131297	dlx2b	Distal-less homeobox gene 2b	DNA binding||sequence-specific DNA binding transcription factor activity||nucleus||regulation of transcription, DNA-dependent||multicellular organismal development||sequence-specific DNA binding
2.12009	0.0258554	down	CO930131	LOC794257	Hypothetical LOC794257
2.12035	0.00378305	down	BC125913	scg2b	Secretogranin II (chromogranin C), b	MAPKKK cascade||angiogenesis||positive regulation of endothelial cell proliferation||cytokine activity||extracellular space||cellular component movement||stored secretory granule||intracellular signal transduction||chemoattractant activity||negative regulation of apoptosis||eosinophil chemotaxis||induction of positive chemotaxis
2.1237	0.0168444	down	NM_001128402	or125-2	Odorant receptor, family E, subfamily 125, member 2	signal transducer activity||receptor activity||G-protein coupled receptor activity||olfactory receptor activity||signal transduction||G-protein coupled receptor protein signaling pathway||integral to membrane
2.12677	0.023148	down	BC081627	sdprb	Serum deprivation response b	molecular_function||cellular_component||biological_process
2.13379	0.0426847	down	XM_679496	LOC556647	GFR receptor alpha 4-like
2.13548	0.00201276	down	BC078363	prr15la	Proline rich 15-like a	molecular_function||cellular_component||biological_process
2.13624	0.0393103	down	NM_001045137	si:ch211-194d6.1	Si:ch211-194d6.1	cytoplasm||plasma membrane||transport||exocytosis||protein transport||membrane||integral to membrane||vesicle-mediated transport
2.13871	0.028527	down	BC065639	sox21a	SRY-box containing gene 21a	negative regulation of transcription from RNA polymerase II promoter||nucleic acid binding transcription factor activity||DNA binding||DNA binding||DNA binding||nucleus||transcription, DNA-dependent||regulation of transcription, DNA-dependent||multicellular organismal development||dorsal/ventral pattern formation||sequence-specific DNA binding||negative regulation of transcription, DNA-dependent
2.14133	0.0251264	down	BC066500	pea3	ETS-domain transcription factor pea3	DNA binding||sequence-specific DNA binding transcription factor activity||nucleus||nucleolus||transcription, DNA-dependent||regulation of transcription, DNA-dependent||regulation of transcription, DNA-dependent||sequence-specific DNA binding||sequence-specific DNA binding
2.14169	0.0102225	down	BC167438	si:ch211-10a23.2	Si:ch211-10a23.2	sugar binding
2.14924	0.0151511	down	BC090827	zgc:101788	Zgc:101788	catalytic activity||serine-type endopeptidase activity||scavenger receptor activity||cellular_component||proteolysis||immune response||polysaccharide binding
2.15318	0.0344586	down	BC083398	zgc:103479	Zgc:103479	cytoplasm||lipid metabolic process||integral to membrane||oxidoreductase activity, acting on the CH-CH group of donors
2.15428	0.00726002	down	BC076005	tnfsf10l2	Tumor necrosis factor (ligand) superfamily, member 10 like 2	cytokine activity||tumor necrosis factor receptor binding||extracellular space||immune response||membrane||positive regulation of I-kappaB kinase/NF-kappaB cascade
2.15486	0.00139287	down	BC092363	itga3b	Integrin, alpha 3b	receptor activity||cell adhesion||integrin-mediated signaling pathway||integrin complex||membrane||integral to membrane||fin development||fin morphogenesis
2.15566	0.039234	down	BC146748	zgc:165649	Zgc:165649	copper ion binding||cellular_component||oxidoreductase activity||oxidation-reduction process
2.15606	0.0369904	down	BC076560	slc2a3	Solute carrier family 2 (facilitated glucose transporter), member 3	transporter activity||transport||membrane||integral to membrane||transmembrane transporter activity||substrate-specific transmembrane transporter activity||transmembrane transport
2.15727	0.00868353	down	BC129384	zgc:158687	Zgc:158687	molecular_function||endoplasmic reticulum||biological_process
2.16208	0.00519199	down	AF073289	sema4e	Semaphorin 4e	receptor activity||multicellular organismal development||membrane||integral to membrane
2.16213	0.0159587	down	NM_131783	six2a	Sine oculis-related homeobox 2a	DNA binding||sequence-specific DNA binding transcription factor activity||nucleus||regulation of transcription, DNA-dependent||sequence-specific DNA binding||pronephros development
2.16232	0.00170848	down	BC085579	zgc:103663	Zgc:103663	neurotransmitter:sodium symporter activity||gamma-aminobutyric acid:sodium symporter activity||integral to plasma membrane||transport||neurotransmitter transport||symporter activity||membrane||integral to membrane
2.1624	0.00151673	down	NM_001110029	si:dkey-246g23.3	Si:dkey-246g23.3	ion channel activity||voltage-gated ion channel activity||voltage-gated potassium channel activity||potassium channel activity||transport||ion transport||potassium ion transport||voltage-gated potassium channel complex||membrane||integral to membrane||regulation of ion transmembrane transport||transmembrane transport||potassium ion transmembrane transport
2.16798	0.0208782	down	BC115213	stc2	Stanniocalcin 2	hormone activity||extracellular region||biological_process
2.17072	0.0104414	down	BC154189	camk2d1	Calcium/calmodulin-dependent protein kinase (CaM kinase) II delta 1	nucleotide binding||protein kinase activity||protein serine/threonine kinase activity||calmodulin-dependent protein kinase activity||calmodulin binding||ATP binding||cellular_component||protein phosphorylation||kinase activity||phosphorylation||transferase activity||transferase activity, transferring phosphorus-containing groups
2.17282	0.00477228	down	BC134807	fgfr2	Fibroblast growth factor receptor 2	nucleotide binding||protein kinase activity||protein tyrosine kinase activity||transmembrane receptor protein tyrosine kinase activity||receptor activity||fibroblast growth factor receptor activity||ATP binding||protein phosphorylation||positive regulation of cell proliferation||fibroblast growth factor receptor signaling pathway||membrane||integral to membrane||kinase activity||phosphorylation||…
2.17495	0.0495391	down	BC163237	smpd2	Sphingomyelin phosphodiesterase 2, neutral	sphingomyelin phosphodiesterase activity||sphingomyelin phosphodiesterase activity||Golgi apparatus||sphingomyelin metabolic process||response to chemical stimulus||ceramide biosynthetic process
2.17553	0.0056308	down	DQ443726	dytn	Dystrotelin	calcium ion binding||plasma membrane||biological_process||zinc ion binding||membrane||metal ion binding
2.17721	0.0154711	down	EH580794	si:dkeyp-27c8.2	Si:dkeyp-27c8.2
2.18023	0.00939504	down	BC083304	cyp2k16	Cytochrome P450, family 2, subfamily K, polypeptide16	monooxygenase activity||iron ion binding||electron carrier activity||oxidoreductase activity||oxidoreductase activity, acting on paired donors, with incorporation or reduction of molecular oxygen||heme binding||metal ion binding||oxidation-reduction process
2.18299	0.0358562	down	BC128828	f2rl1.1	Coagulation factor II (thrombin) receptor-like 1.1	positive regulation of leukocyte chemotaxis||receptor activity||integral to plasma membrane||G-protein coupled receptor protein signaling pathway||blood coagulation||peptidase activity||thrombin receptor activity||integral to membrane||regulation of blood coagulation||positive regulation of positive chemotaxis||thrombin receptor signaling pathway
2.18404	0.0213476	down	AF002717	ntn1a	Netrin 1a	angiogenesis||patterning of blood vessels||dendrite development||negative regulation of angiogenesis
2.18824	0.0136397	down	BC075740	her4.1	Hairy-related 4.1	DNA binding||nucleus||transcription, DNA-dependent||regulation of transcription, DNA-dependent||peripheral nervous system neuron axonogenesis
2.19472	0.0451252	down	BC163315	hlxb9lb	Homeo box HB9 like b	DNA binding||sequence-specific DNA binding transcription factor activity||sequence-specific DNA binding transcription factor activity||nucleus||regulation of transcription, DNA-dependent||sequence-specific DNA binding
2.19791	0.00841952	down	BC162806	cdh7	Cadherin 7, type 2	calcium ion binding||plasma membrane||cell adhesion||homophilic cell adhesion||membrane||integral to membrane||notochord development||notochord cell differentiation
2.2015	0.0106507	down	BC124314	tmem88b	Transmembrane protein 88 b	molecular_function||biological_process||integral to membrane
2.20382	0.0169625	down	BM858468	mrc1a	Mannose receptor, C type 1a	receptor activity||binding||sugar binding||biological_process
2.20514	0.00623544	down	BC098557	eml2	Echinoderm microtubule associated protein like 2	molecular_function||regulation of transcription, DNA-dependent||signal transduction||intracellular membrane-bounded organelle
2.20538	0.0141909	down	BC076013	egfl6	EGF-like-domain, multiple 6	calcium ion binding||biological_process||membrane
2.20642	0.010363	down	BC129173	glis3	GLIS family zinc finger 3	nucleic acid binding||intracellular||biological_process||zinc ion binding
2.21311	0.020029	down	BC153593	LOC100006793	Similar to 11-beta-hydroxysteroid dehydrogenase type 3
2.21317	0.0182628	down	BC056308	aplnra	Apelin receptor a	gastrulation with mouth forming second||signal transducer activity||receptor activity||G-protein coupled receptor activity||angiotensin type II receptor activity||signal transduction||G-protein coupled receptor protein signaling pathway||multicellular organismal development||gastrulation||heart development||membrane||integral to membrane||cell migration||cell migration involved in gastrulation||c…
2.2149	0.00763464	down	BC085603	mpz	Myelin protein zero	membrane||myelin sheath
2.21526	0.00292105	down	BC052108	grhprb	Glyoxylate reductase/hydroxypyruvate reductase b	binding||cellular_component||metabolic process||oxidoreductase activity, acting on the CH-OH group of donors, NAD or NADP as acceptor||cofactor binding||NAD binding
2.21529	0.0211036	down	BC093113	lgals3l	Lectin, galactoside-binding, soluble, 3 (galectin 3)-like	sugar binding||nucleus||cytoplasm||mitochondrial inner membrane||biological_process||galactoside binding||extracellular matrix
2.21673	0.0432167	down	DQ062434	apln	Apelin	response to hypoxia||heart development||mesodermal cell migration
2.2183	0.00828983	down	BC152513	zgc:171242	Zgc:171242	molecular_function||cellular_component||biological_process
2.22026	0.0211636	down	AY428802	nrp2b	Neuropilin 2b	vasculogenesis||neural crest cell migration||cell adhesion||axon guidance||axonal fasciculation||membrane||regulation of vascular endothelial growth factor receptor signaling pathway
2.22145	0.00350315	down	EH507194	s100v2	S100 calcium binding protein V2
2.22312	0.0478891	down	BC163234	slc30a2	Solute carrier family 30 (zinc transporter), member 2	zinc ion transmembrane transporter activity||late endosome||cation transport||zinc ion transport||cation transmembrane transporter activity||integral to membrane||cytoplasmic part||transmembrane transport||regulation of sequestering of zinc ion
2.22839	0.0414191	down	BC135036	tac1	Tachykinin 1	tachykinin receptor signaling pathway||neuropeptide signaling pathway
2.22909	0.0119285	down	BC056575	neurog1	Neurogenin 1	DNA binding||protein binding||nucleus||transcription, DNA-dependent||regulation of transcription, DNA-dependent||multicellular organismal development||nervous system development||nervous system development||nervous system development||nervous system development||peripheral nervous system development||hindbrain morphogenesis||forebrain neuron development||forebrain neuron development||cell differe…
2.23426	0.0142666	down	BC109444	zgc:123285	Zgc:123285	molecular_function||cellular_component||biological_process
2.23841	0.0186073	down	AJ556549	traf4b	Tnf receptor-associated factor 4b	ubiquitin-protein ligase activity||receptor activity||signal transduction||zinc ion binding||protein ubiquitination||regulation of apoptosis||metal ion binding
2.24047	0.00407031	down	BC095058	zgc:109930	Zgc:109930	G-protein coupled receptor activity||G-protein coupled receptor protein signaling pathway||visual perception||phototransduction||integral to membrane
2.24091	0.0115636	down	BC065940	trim9	Tripartite motif-containing 9	ubiquitin-protein ligase activity||intracellular||cytoplasm||zinc ion binding||dendrite||protein homodimerization activity||proteasomal ubiquitin-dependent protein catabolic process||metal ion binding
2.2436	0.0200031	down	BC129194	foxf1	Forkhead box F1	DNA binding||sequence-specific DNA binding transcription factor activity||nucleus||regulation of transcription, DNA-dependent||sequence-specific DNA binding||positive regulation of transcription, DNA-dependent
2.24395	0.00636908	down	BC151902	zgc:171629	Zgc:171629	proteinaceous extracellular matrix||plasma membrane||membrane||anchored to membrane||heparan sulfate proteoglycan binding
2.24756	0.0229585	down	BC083280	dlx5a	Distal-less homeobox gene 5a	DNA binding||sequence-specific DNA binding transcription factor activity||nucleus||regulation of transcription, DNA-dependent||multicellular organismal development||cell proliferation||sequence-specific DNA binding||cartilage development
2.25251	0.0173161	down	BC090458	itga6b	Integrin, alpha 6b	receptor activity||cell adhesion||integrin-mediated signaling pathway||integrin complex||membrane||integral to membrane
2.25319	0.00301882	down	BC044556	rhpn2	Rhophilin, Rho GTPase binding protein 2	intracellular||cytoplasm||signal transduction
2.25916	0.000790299	down	BC129181	zgc:158263	Zgc:158263	diacylglycerol kinase activity||cellular_component||activation of protein kinase C activity by G-protein coupled receptor protein signaling pathway
2.26046	0.0234999	down	XM_001345702	LOC100007229	Novel immune type receptor-like
2.26268	0.0366467	down	BC129231	slc26a1	Solute carrier family 26 (sulfate transporter), member 1	transporter activity||transport||secondary active sulfate transmembrane transporter activity||sulfate transport||membrane||integral to membrane||transmembrane transport
2.26377	0.0154888	down	NM_001025557	cyp2aa1	Cytochrome P450, family 2, subfamily AA, polypeptide 1	monooxygenase activity||iron ion binding||cellular_component||electron carrier activity||oxidoreductase activity||oxidoreductase activity, acting on paired donors, with incorporation or reduction of molecular oxygen||oxidoreductase activity, acting on paired donors, with incorporation or reduction of molecular oxygen, reduced flavin or flavoprotein as one donor, and incorporation of one atom of o…
2.26627	0.0227181	down	BC085584	cetp	Cholesteryl ester transfer protein, plasma	phospholipid transporter activity||extracellular space||triglyceride metabolic process||cholesterol metabolic process||lipid binding||regulation of cholesterol efflux||cholesterol binding||cholesterol transporter activity||triglyceride binding||phosphatidylcholine binding||vesicle||high-density lipoprotein particle||very-low-density lipoprotein particle remodeling||low-density lipoprotein particl…
2.2672	0.0132672	down	NM_131685	atp1a3b	ATPase, Na+/K+ transporting, alpha 3b polypeptide	nucleotide binding||catalytic activity||sodium:potassium-exchanging ATPase activity||ATP binding||endoplasmic reticulum||Golgi apparatus||plasma membrane||ATP biosynthetic process||transport||ion transport||cation transport||metabolic process||monovalent inorganic cation transmembrane transporter activity||ATPase activity, coupled to transmembrane movement of ions, phosphorylative mechanism||mono…
2.26783	0.0296277	down	NM_001113612	si:dkeyp-104h9.5	Si:dkeyp-104h9.5
2.26845	0.00306602	down	AF067204	foxg1a	Forkhead box G1a	DNA binding||sequence-specific DNA binding transcription factor activity||nucleus||transcription, DNA-dependent||regulation of transcription, DNA-dependent||neuron differentiation||sequence-specific DNA binding||nose development
2.27216	0.0297603	down	BC070006	zgc:85722	Zgc:85722	molecular_function||cellular_component||biological_process
2.2753	0.0352107	down	BC155752	zgc:63972	Zgc:63972	molecular_function||response to metal ion
2.2775	0.0392865	down	BC074077	twf2	Twinfilin-like protein
2.27987	0.0252817	down	BC045335	msi2a	Musashi homolog 2a (Drosophila)	nucleotide binding||nucleic acid binding
2.28119	0.0453991	down	BC096909	ankrd13b	Ankyrin repeat domain 13B	molecular_function||cellular_component||biological_process
2.28217	0.0150091	down	AF511531	gnrh2	Gonadotropin-releasing hormone 2	hormone activity||extracellular region||multicellular organismal development||brain development||camera-type eye development
2.28237	0.0376771	down	BC092778	zgc:110182	Zgc:110182	molecular_function||cellular_component||biological_process
2.28543	0.00365387	down	XM_683962	LOC560564	Platelet-derived growth factor C-like
2.28617	0.00756615	down	BC090826	zgc:101744	Zgc:101744	receptor activity||cellular_component||biological_process
2.28648	0.00915646	down	XM_690959	si:ch211-163l21.8	Si:ch211-163l21.8	molecular_function||biological_process
2.28882	0.0283847	down	AJ315610	ngb	Neuroglobin	response to hypoxia||oxygen transporter activity||iron ion binding||transport||oxygen transport||oxygen binding||oxygen binding||heme binding||metal ion binding
2.29068	0.0321011	down	XM_001921087	fam160a1	Family with sequence similarity 160, member A1
2.29341	0.0356344	down	BC133105	nefm	Neurofilament, medium polypeptide	structural molecule activity||intermediate filament||biological_process
2.30121	0.00700507	down	BC134170	zgc:162964	Zgc:162964	fatty-acyl-CoA binding||binding||transport||integral to membrane
2.30136	0.0056627	down	BC092740	ca8	Carbonic anhydrase VIII	carbonate dehydratase activity||cellular_component||one-carbon metabolic process||zinc ion binding||metal ion binding
2.31636	0.0192598	down	BC162907	LOC798349	Similar to UDP-Gal:betaGlcNAc beta 1,3-galactosyltransferase, polypeptide 2
2.31686	0.00532951	down	BC056807	fam84a	Family with sequence similarity 84, member A	molecular_function||cellular_component||biological_process
2.31736	0.0175995	down	BC116591	zgc:136569	Zgc:136569	neurotransmitter:sodium symporter activity||transport||neurotransmitter transport||symporter activity||membrane||integral to membrane
2.31744	0.0192105	down	BC066686	dao.2	D-amino-acid oxidase 2	D-amino-acid oxidase activity||binding||oxidoreductase activity||oxidoreductase activity, acting on the CH-NH2 group of donors, oxygen as acceptor||oxidation-reduction process
2.31927	0.00175492	down	BC155240	zgc:110088	Zgc:110088	binding||biological_process||perinuclear region of cytoplasm
2.32022	0.00894677	down	BC052103	hsd11b3a	Hydroxysteroid (11-beta) dehydrogenase 3a	binding||extracellular region||metabolic process||steroid dehydrogenase activity||oxidoreductase activity||oxidation-reduction process
2.32392	0.00160544	down	BC056333	stx3a	Syntaxin 3A	plasma membrane enriched fraction||SNAP receptor activity||cell-cell junction||intracellular protein transport||membrane||vesicle-mediated transport||apical plasma membrane||cellular response to oxidative stress||specific granule||azurophil granule
2.32859	0.0252481	down	AY551081	hsd17b3	Hydroxysteroid (17-beta) dehydrogenase 3	binding||endoplasmic reticulum||androgen biosynthetic process||metabolic process||oxidoreductase activity||testosterone 17-beta-dehydrogenase (NADP+) activity||oxidation-reduction process
2.3376	0.00234582	down	U67842	dlx1a	Distal-less homeobox gene 1a	DNA binding||sequence-specific DNA binding transcription factor activity||nucleus||regulation of transcription, DNA-dependent||multicellular organismal development||sequence-specific DNA binding||cartilage development
2.33942	0.000129756	down	BC054715	zgc:66488	Zgc:66488	molecular_function||nucleus||cytoplasm||spindle||negative regulation of ubiquitin-protein ligase activity involved in mitotic cell cycle
2.33996	0.00280053	down	AF030285	dbx1b	Developing brain homeobox 1b	DNA binding||sequence-specific DNA binding transcription factor activity||nucleus||regulation of transcription, DNA-dependent||multicellular organismal development||cell differentiation in spinal cord||sequence-specific DNA binding
2.34564	0.0206197	down	BC121733	zgc:152698	Zgc:152698	nucleotide binding||GTPase activity||GTP binding||GTP catabolic process||signal transduction||small GTPase mediated signal transduction||membrane
2.34612	0.030873	down	BC151971	zgc:171765	Zgc:171765	magnesium ion binding||catalytic activity||phosphoprotein phosphatase activity||protein serine/threonine phosphatase activity||protein dephosphorylation||protein serine/threonine phosphatase complex||hydrolase activity||manganese ion binding||metal ion binding
2.35393	0.0440551	down	BC067576	zgc:85683	Zgc:85683	catalytic activity||cellular_component||metabolic process
2.35673	0.0233325	down	XM_001337418	si:dkeyp-110e4.11	Si:dkeyp-110e4.11
2.3615	0.00190115	down	NM_001039634	wt1b	Wilms tumor 1b	nucleic acid binding||sequence-specific DNA binding transcription factor activity||intracellular||nucleus||regulation of transcription, DNA-dependent||zinc ion binding||pronephros development||pronephros development
2.36167	0.0157179	down	BC048048	rhbdl2	Rhomboid, veinlet-like 2 (Drosophila)	serine-type endopeptidase activity||proteolysis||integral to membrane
2.36315	0.0400381	down	BC078402	zgc:91963	Zgc:91963	regulation of cell growth||catalytic activity||serine-type endopeptidase activity||insulin-like growth factor binding||extracellular region||proteolysis
2.36538	0.0243371	down	BC095564	aqp12	Aquaporin 12	transporter activity||transport||membrane||integral to membrane||response to chemical stimulus
2.36746	0.0199576	down	BC163327	zgc:194693	Zgc:194693	integral to membrane
2.3723	0.0336172	down	BC163269	si:ch211-278j3.3	Si:ch211-278j3.3	zinc ion binding||metal ion binding
2.37287	0.0137089	down	AF422807	gbx2	Gastrulation brain homeo box 2	DNA binding||sequence-specific DNA binding transcription factor activity||nucleus||regulation of transcription, DNA-dependent||hindbrain development||sequence-specific DNA binding
2.37552	0.0389819	down	BC080256	syt9b	Synaptotagmin IXb	transporter activity||transport||synaptic vesicle||membrane
2.37748	0.00581266	down	XM_001335159	LOC563797	CD209 antigen-like protein E-like
2.37925	0.00210422	down	XM_678340	LOC556563	Hypothetical LOC556563
2.3793	0.00495578	down	BC091828	sh2d5	SH2 domain containing 5	molecular_function||cellular_component||biological_process
2.38035	0.0363397	down	BC155080	ovol1	Ovo-like 1 (Drosophila)	neural crest cell migration||neural crest cell migration||nucleic acid binding||intracellular||nucleus||zinc ion binding||regulation of keratinocyte proliferation||negative regulation of transcription by competitive promoter binding||negative regulation of keratinocyte differentiation||negative regulation of Notch signaling pathway||regulation of cell cycle||pigment cell development||pigment cell…
2.38071	2.70632e-05	down	AB023488	dkk1b	Dickkopf 1b	regulation of receptor internalization||endocardial cushion development||protein binding||extracellular region||extracellular region||extracellular space||cytoplasm||plasma membrane||multicellular organismal development||ectoderm development||forebrain neuron differentiation||negative regulation of Wnt receptor signaling pathway||negative regulation of Wnt receptor signaling pathway||regulation o…
2.38345	0.00356395	down	BC159265	zgc:175247	Zgc:175247	DNA binding||sequence-specific DNA binding transcription factor activity||nucleus||transcription, DNA-dependent||regulation of transcription, DNA-dependent||sequence-specific DNA binding
2.38682	0.0170045	down	XM_001923728	grhl1	Grainyhead-like 1 (Drosophila)	keratinocyte development||cytoplasm||epidermis development
2.38977	0.00653299	down	BC124282	zgc:153235	Zgc:153235	catalytic activity||phosphoprotein phosphatase activity||protein serine/threonine phosphatase activity||protein dephosphorylation||protein serine/threonine phosphatase complex||hydrolase activity||metal ion binding
2.3925	0.00217925	down	BC059604	zgc:73275	Zgc:73275	structural molecule activity||intermediate filament||biological_process
2.39354	0.00323115	down	NM_001083088	si:ch211-193k19.2	Si:ch211-193k19.2
2.39424	0.00416245	down	BC047851	gad1b	Glutamate decarboxylase 1b	catalytic activity||glutamate decarboxylase activity||gamma-aminobutyric acid biosynthetic process||lyase activity||carboxy-lyase activity||carboxylic acid metabolic process||pyridoxal phosphate binding||neurotransmitter biosynthetic process
2.39791	0.0145114	down	AF071496	otpb	Orthopedia homolog b	DNA binding||sequence-specific DNA binding transcription factor activity||nucleus||transcription, DNA-dependent||regulation of transcription, DNA-dependent||multicellular organismal development||nervous system development||hypothalamus development||forebrain neuron development||cell differentiation||sequence-specific DNA binding
2.3987	0.0095897	down	BC066602	dpyd	Dihydropyrimidine dehydrogenase	catalytic activity||dihydroorotate dehydrogenase activity||dihydroorotate oxidase activity||cytoplasm||cytoplasm||'de novo' pyrimidine base biosynthetic process||uracil catabolic process||thymidine catabolic process||UMP biosynthetic process||metabolic process||electron carrier activity||oxidoreductase activity||dihydropyrimidine dehydrogenase (NADP+) activity||dihydropyrimidine dehydrogenase (NA…
2.39882	0.0100485	down	BC163548	col11a2	Collagen type XI alpha-2	structural molecule activity||extracellular matrix structural constituent||collagen||cell adhesion||cartilage morphogenesis
2.40002	0.0157946	down	AF014926	nr5a2	Nuclear receptor subfamily 5, group A, member 2	DNA binding||DNA binding||DNA binding||sequence-specific DNA binding transcription factor activity||sequence-specific DNA binding transcription factor activity||steroid hormone receptor activity||receptor activity||ligand-dependent nuclear receptor activity||nucleus||cytoplasm||transcription, DNA-dependent||regulation of transcription, DNA-dependent||zinc ion binding||steroid hormone mediated sig…
2.40421	0.014048	down	NM_212940	lnx2b	Ligand of numb-protein X 2b	ubiquitin-protein ligase activity||protein binding||cellular_component||zinc ion binding||protein ubiquitination||metal ion binding||protein K63-linked ubiquitination||protein K48-linked ubiquitination
2.40458	0.013184	down	NM_131856	klf2a	Kruppel-like factor 2a	nucleic acid binding||intracellular||zinc ion binding
2.40616	0.0206279	down	BC065622	nqo1	NAD(P)H dehydrogenase, quinone 1	cellular_component||electron carrier activity||oxidoreductase activity||response to chemical stimulus||coenzyme binding
2.41205	0.0324719	down	EH434885	LOC798290	Hypothetical protein LOC798290
2.4135	0.00119511	down	BC129202	slc32a1	Solute carrier family 32 (GABA vesicular transporter), member 1	membrane||integral to membrane||dendrite||neuron projection terminus
2.41642	0.0358479	down	BC153638	sh3gl1a	SH3-domain GRB2-like 1a	cytoplasm
2.41973	0.028704	down	BC122418	fa2h	Fatty acid 2-hydroxylase	cellular_component||heme binding||metal ion binding
2.42141	0.0260943	down	CO350255	bmp16	Bone morphogenetic protein 16	growth factor activity||growth
2.42276	0.0208649	down	BC085445	zgc:101810	Zgc:101810	biological_process
2.42442	0.00987614	down	BC066719	slc37a4a	Solute carrier family 37 (glucose-6-phosphate transporter), member 4a	transporter activity||transport||integral to membrane||transmembrane transport
2.42872	0.02278	down	BC060941	coro2a	Coronin, actin binding protein, 2A	molecular_function||cellular_component||biological_process
2.43439	0.0280083	down	CU458933	sc:d173	Sc:d173
2.43513	0.0368078	down	XM_001345255	LOC100006588	Glutamate decarboxylase 1-like
2.44099	0.027044	down	BC117570	vsg1	Vessel-specific 1	molecular_function||cellular_component||Notch signaling pathway
2.44318	0.0128301	down	BC067656	zgc:85843	Zgc:85843	molecular_function||cellular_component||biological_process
2.4452	0.0280218	down	BC129376	slc29a4	Solute carrier family 29 (nucleoside transporters), member 4	nucleoside transmembrane transporter activity||transport||membrane||integral to membrane
2.44593	0.0202027	down	BC129274	zgc:136377	Zgc:136377	DNA binding||sequence-specific DNA binding transcription factor activity||nucleus||cytoplasm||regulation of transcription, DNA-dependent||sequence-specific DNA binding||negative regulation by host of viral transcription
2.44656	0.0344128	down	BC055647	gbgt1l4	Globoside alpha-1,3-N-acetylgalactosaminyltransferase 1, like 4	carbohydrate metabolic process||membrane||transferase activity||transferase activity, transferring hexosyl groups
2.44809	0.0112007	down	AY664403	lhx6	LIM homeobox 6	DNA binding||sequence-specific DNA binding transcription factor activity||nucleus||regulation of transcription, DNA-dependent||zinc ion binding||sequence-specific DNA binding||metal ion binding
2.44841	0.0152777	down	BC155136	pkp3	Plakophilin 3	binding||cellular_component||biological_process
2.45217	0.00488342	down	AF288211	hmx3	Homeo box (H6 family) 3	DNA binding||sequence-specific DNA binding transcription factor activity||nucleus||transcription, DNA-dependent||regulation of transcription, DNA-dependent||multicellular organismal development||nervous system development||cell differentiation||sequence-specific DNA binding
2.45344	0.0163905	down	BC162331	otpa	Orthopedia homolog a	DNA binding||sequence-specific DNA binding transcription factor activity||nucleus||regulation of transcription, DNA-dependent||multicellular organismal development||forebrain neuron development||forebrain neuron development||sequence-specific DNA binding
2.45626	0.0112553	down	EF030486	loxl5b	Lysyl oxidase-like 5b	copper ion binding||oxidoreductase activity, acting on the CH-NH2 group of donors, oxygen as acceptor||notochord development||notochord morphogenesis||oxidation-reduction process
2.45672	0.0218291	down	AY307179	sfrp1a	Secreted frizzled-related protein 1a	osteoblast differentiation||eye development||hemopoietic progenitor cell differentiation||frizzled binding||proteinaceous extracellular matrix||extracellular space||intracellular||cytosol||DNA fragmentation involved in apoptotic nuclear change||multicellular organismal development||drug binding||heparin binding||cellular response to starvation||dorsal/ventral axis specification||cell surface||reg…
2.45689	0.00822185	down	BC067139	foxq1	Forkhead box Q1	DNA binding||sequence-specific DNA binding transcription factor activity||nucleus||transcription, DNA-dependent||regulation of transcription, DNA-dependent||sequence-specific DNA binding
2.45758	0.0448778	down	BC163199	zgc:195170	Zgc:195170	molecular_function||cellular_component||biological_process
2.45763	0.00238352	down	BC133963	si:ch211-191a24.4	Si:ch211-191a24.4	membrane
2.45885	0.00590502	down	BC047186	vil1l	Villin 1 like	actin binding||cytoplasm||cytoskeleton organization||intracellular membrane-bounded organelle
2.45992	0.0189645	down	BC155744	zgc:86896	Zgc:86896	actin binding||cytoskeleton||regulation of actin filament polymerization
2.46101	0.00276677	down	XM_690408	slc7a9	Solute carrier family 7 (cationic amino acid transporter, y+ system), member 9
2.46548	0.0229299	down	BC097207	comta	Catechol-O-methyltransferase a	cellular_component||biological_process||O-methyltransferase activity
2.46745	0.0210822	down	EH443426	s100a10b	S100 calcium binding protein A10b
2.47208	0.0140885	down	BC134039	zgc:162595	Zgc:162595
2.47212	0.00269004	down	NM_001045175	si:ch211-244h7.8	Si:ch211-244h7.8	ion channel activity||inward rectifier potassium channel activity||voltage-gated ion channel activity||transport||ion transport||potassium ion transport||membrane||integral to membrane||regulation of ion transmembrane transport
2.47366	0.00732048	down	BC124701	khdrbs2	KH domain containing, RNA binding, signal transduction associated 2	RNA binding||nucleus||transcription, DNA-dependent||regulation of transcription, DNA-dependent
2.47605	0.0202937	down	EH546587	zgc:56706	Zgc:56706
2.47913	0.0352474	down	BC093266	grem2	Gremlin 2, cysteine knot superfamily	molecular_function||biological_process
2.48311	0.0280809	down	XM_684872	plcd4b	Phospholipase C, delta 4b
2.48355	0.00252935	down	BC115237	chrna2a	Cholinergic receptor, nicotinic, alpha polypeptide 2a (neuronal)	receptor activity||nicotinic acetylcholine-activated cation-selective channel activity||ion channel activity||extracellular ligand-gated ion channel activity||plasma membrane||nicotinic acetylcholine-gated receptor-channel complex||transport||ion transport||signal transduction||acetylcholine receptor activity||membrane||integral to membrane||cell junction||synapse||postsynaptic membrane
2.48403	0.0139754	down	BC159244	ugt5g1	UDP glucuronosyltransferase 5 family, polypeptide G1	cellular_component||metabolic process||transferase activity||transferase activity, transferring glycosyl groups||transferase activity, transferring hexosyl groups
2.48494	0.0038759	down	AF007949	ret1	Receptor tyrosine kinase	nucleotide binding||protein kinase activity||protein tyrosine kinase activity||receptor activity||calcium ion binding||ATP binding||protein phosphorylation||homophilic cell adhesion||membrane||integral to membrane||kinase activity||phosphorylation||transferase activity||transferase activity, transferring phosphorus-containing groups||enteric nervous system development
2.48972	0.0235881	down	BC063960	sepp1a	Selenoprotein P, plasma, 1a	extracellular region||extracellular region||selenium binding
2.49677	0.0465347	down	BC064704	prom1b	Prominin 1 b	integral to membrane
2.49725	0.0105852	down	CV484831	LOC793458	Peptide Y-like
2.50291	0.0271457	down	BC124615	zgc:152986	Zgc:152986	cellular_component||protein folding||heat shock protein binding||unfolded protein binding
2.50313	0.00801181	down	BC085455	sfrp5	Secreted frizzled-related protein 5	eye development||multicellular organismal development||negative regulation of cell proliferation||Wnt receptor signaling pathway||forebrain development||negative regulation of catenin import into nucleus||negative regulation of sequence-specific DNA binding transcription factor activity||negative regulation of protein kinase B signaling cascade||negative regulation of canonical Wnt receptor signa…
2.5086	0.0499275	down	NM_198341	nitr1m	Novel immune-type receptor 1m	receptor activity
2.50864	0.00200377	down	XM_693574	LOC570133	Hypothetical LOC570133
2.5099	0.0490846	down	EH543624	LOC795192	26-29kD-proteinase protein-like
2.51279	0.0115188	down	BC076402	nkx2.2a	NK2 transcription factor related 2a	DNA binding||sequence-specific DNA binding transcription factor activity||nucleus||regulation of transcription, DNA-dependent||multicellular organismal development||motor axon guidance||glial cell migration||Schwann cell development||floor plate formation||ventral spinal cord interneuron differentiation||endocrine pancreas development||floor plate development||sequence-specific DNA binding
2.51794	0.00514552	down	XM_689796	LOC566523	Rho GTPase-activating protein 27-like
2.52179	0.0444735	down	NM_001109942	LOC100004682	Similar to putative pheromone receptor CPpr3
2.5227	0.0231773	down	BC150233	si:dkey-10o6.2	Si:dkey-10o6.2	iron ion binding||oxidoreductase activity||oxidation-reduction process
2.53191	0.0219498	down	BC122437	lcn15	Lipocalin 15	transporter activity||binding||lipid metabolic process||transport
2.53398	0.000848253	down	AY032595	prox1	Prospero-related homeobox gene 1	lymphangiogenesis||lymphangiogenesis||DNA binding||nucleus||nucleus||regulation of transcription, DNA-dependent||multicellular organismal development||forebrain neuron development||myofibril assembly||negative regulation of sequence-specific DNA binding transcription factor activity
2.53541	0.0265011	down	BC095747	LOC793804	Augurin B
2.54413	0.0128383	down	NM_001126407	arhgap12a	Rho GTPase activating protein 12a	intracellular||signal transduction
2.54482	0.0143814	down	AF229451	jag1b	Jagged 1b	liver development||calcium ion binding||cell communication||Notch signaling pathway||Notch signaling pathway||multicellular organismal development||dorsal/ventral pattern formation||membrane||integral to membrane||integral to membrane||pancreas development||face morphogenesis||face morphogenesis||cartilage development involved in endochondral bone morphogenesis||cartilage development involved in …
2.54568	0.000340965	down	XM_691901	LOC568566	Nicotinic acetylcholine receptor beta 4 subunit-like
2.55071	0.0107943	down	BC078359	zgc:92380	Zgc:92380	structural molecule activity||intermediate filament||biological_process
2.55732	0.00292226	down	AY398311	arg2	Arginase, type II	arginase activity||arginine metabolic process||hydrolase activity||hydrolase activity, acting on carbon-nitrogen (but not peptide) bonds, in linear amidines||metal ion binding
2.55893	0.00329482	down	AF172089	lft1	Lefty1	transforming growth factor beta receptor binding||determination of left/right symmetry||growth factor activity||dorsal/ventral pattern formation||cell growth||embryonic heart tube development||growth
2.5602	0.00301337	down	BC109428	sept4a	Septin 4a	nucleotide binding||GTP binding||cell cycle||septin complex
2.56272	0.02449	down	BC093172	zgc:112054	Zgc:112054	DNA binding||sequence-specific DNA binding transcription factor activity||nucleus||regulation of transcription, DNA-dependent||sequence-specific DNA binding||protein dimerization activity
2.57262	0.0202526	down	BC081396	ms4a17a.5	Membrane-spanning 4-domains, subfamily A, member 17A.5	integral to membrane
2.57548	0.0142571	down	NM_181498	tnnc1a	Troponin C type 1a (slow)	cardiac ventricle development||calcium ion binding||troponin complex||regulation of muscle contraction||response to stress||troponin I binding||troponin T binding||protein homodimerization activity||calcium-dependent protein binding||ventricular cardiac muscle tissue morphogenesis||cardiac muscle contraction
2.58136	0.0134472	down	BC085415	mapk12	Mitogen-activated protein kinase 12	nucleotide binding||protein kinase activity||protein serine/threonine kinase activity||MAP kinase activity||ATP binding||cytoplasm||protein phosphorylation||kinase activity||phosphorylation||transferase activity||transferase activity, transferring phosphorus-containing groups
2.58757	0.028149	down	BC057513	zgc:66317	Zgc:66317	protein-arginine deiminase activity||calcium ion binding||cytoplasm||protein modification process||peptidyl-citrulline biosynthetic process from peptidyl-arginine
2.5891	0.00105403	down	BC090418	tmem22	Transmembrane protein 22	membrane
2.59173	0.0270851	down	NM_131768	cldni	Claudin i	structural molecule activity||plasma membrane||tight junction||membrane||integral to membrane||cell junction
2.59262	0.00185774	down	XM_677854	LOC555361	Villin 1-like
2.59691	0.00470905	down	BC060897	elovl4b	Elongation of very long chain fatty acids (FEN1/Elo2, SUR4/Elo3, yeast)-like 4b	integral to membrane
2.60009	0.0243503	down	XM_001341803	LOC100001940	Hypothetical LOC100001940
2.60059	0.00672206	down	AF061252	pax6b	Paired box gene 6b	nucleic acid binding transcription factor activity||lens development in camera-type eye||lens morphogenesis in camera-type eye||type B pancreatic cell differentiation||pancreatic A cell differentiation||pancreatic D cell differentiation||DNA binding||sequence-specific DNA binding transcription factor activity||nucleus||transcription, DNA-dependent||transcription, DNA-dependent||regulation of tran…
2.60725	0.0244553	down	BC074045	mgat4b	Mannosyl (alpha-1,3-)-glycoprotein beta-1,4-N-acetylglucosaminyltransferase, isozyme B	Golgi membrane||Golgi apparatus||carbohydrate metabolic process||alpha-1,3-mannosylglycoprotein 4-beta-N-acetylglucosaminyltransferase activity||membrane||integral to membrane||transferase activity||transferase activity, transferring glycosyl groups||transferase activity, transferring hexosyl groups||metal ion binding
2.60796	0.00168421	down	BC080232	fbp2	Fructose-1,6-bisphosphatase 2	cytoplasm||carbohydrate metabolic process||carbohydrate biosynthetic process||hydrolase activity||fructose 1,6-bisphosphate 1-phosphatase activity||phosphoric ester hydrolase activity
2.61342	0.00109608	down	AY614705	tgfb3	Transforming growth factor, beta 3	type II transforming growth factor beta receptor binding||transforming growth factor beta receptor binding||extracellular space||transforming growth factor beta receptor signaling pathway||transforming growth factor beta receptor signaling pathway||salivary gland morphogenesis||growth factor activity||negative regulation of DNA replication||positive regulation of epithelial to mesenchymal transit…
2.61827	0.00804072	down	BC078393	fhl2a	Four and a half LIM domains 2a	nucleus||focal adhesion||zinc ion binding||response to hormone stimulus||actin cytoskeleton||identical protein binding||metal ion binding
2.61917	0.0258915	down	BC078246	zgc:100864	Zgc:100864	catalytic activity||binding||cellular_component||cellular metabolic process||coenzyme binding
2.62109	0.00375274	down	XM_001334261	LOC794350	Hypothetical LOC794350
2.6218	0.0485905	down	NM_205577	pth2	Parathyroid hormone 2	cAMP biosynthetic process||receptor agonist activity
2.62302	0.00488389	down	XM_001343249	LOC100003826	Zinc finger, matrin type 4-like
2.62585	0.00122915	down	BC096992	sox1a	SRY-box containing gene 1a	DNA binding||sequence-specific DNA binding transcription factor activity||nucleus||transcription factor complex||transcription, DNA-dependent||regulation of transcription, DNA-dependent||multicellular organismal development||positive regulation of sequence-specific DNA binding transcription factor activity
2.62766	0.0465539	down	BC098595	he1b	Hatching enzyme 1b	metalloendopeptidase activity||proteolysis||peptidase activity||metallopeptidase activity||zinc ion binding||hydrolase activity||metal ion binding
2.64354	0.0480652	down	XM_679957	LOC557001	Hypothetical LOC557001
2.64367	0.0169734	down	AF072547	pax2b	Paired box gene 2b	DNA binding||nucleus||transcription, DNA-dependent||regulation of transcription, DNA-dependent||multicellular organismal development
2.64465	0.0224744	down	BC163260	itgb1b.1	Integrin, beta 1b.1	receptor activity||binding||cell adhesion||cell-matrix adhesion||integrin-mediated signaling pathway||multicellular organismal development||integrin complex||membrane||integral to membrane
2.64654	0.0271957	down	BC129044	esrp1	Epithelial splicing regulatory protein 1	nucleotide binding||nucleic acid binding||RNA binding||mRNA binding||nucleus||nucleus||plasma membrane||mRNA processing||RNA splicing||regulation of RNA splicing
2.65497	0.0023499	down	BC055637	cyp27a7	Cytochrome P450, family 27, subfamily A, polypeptide 7	monooxygenase activity||iron ion binding||electron carrier activity||oxidoreductase activity||oxidoreductase activity, acting on paired donors, with incorporation or reduction of molecular oxygen||heme binding||metal ion binding||oxidation-reduction process
2.65892	0.0299732	down	BC125936	zgc:154020	Zgc:154020	cellular_component||propionate catabolic process||2-methylcitrate dehydratase activity
2.66039	0.0416986	down	BC134108	zgc:162825	Zgc:162825	molecular_function||cellular_component||biological_process
2.66145	0.017332	down	BC167476	dsc2l	Desmocollin 2 like	calcium ion binding||plasma membrane||cell adhesion||homophilic cell adhesion||heart development||membrane||integral to membrane||gamma-catenin binding||protein stabilization
2.66156	0.0348928	down	BC054617	zgc:77123	Zgc:77123	transport vesicle||extracellular matrix
2.66934	0.0264022	down	AF030283	six4b	Sine oculis homeobox homolog 4b	DNA binding||sequence-specific DNA binding transcription factor activity||nucleus||regulation of transcription, DNA-dependent||sequence-specific DNA binding
2.67144	0.0491697	down	BC129163	zgc:158225	Zgc:158225	neurotransmitter:sodium symporter activity||transport||neurotransmitter transport||symporter activity||membrane||integral to membrane
2.679	0.00725793	down	XM_001341376	LOC100001408	Hypothetical LOC100001408
2.68652	0.0087344	down	EF591985	slc9a5	Solute carrier family 9 (sodium/hydrogen exchanger), member 5	transport||ion transport||cation transport||sodium ion transport||regulation of pH||antiporter activity||solute:hydrogen antiporter activity||sodium:hydrogen antiporter activity||integral to membrane||transmembrane transport
2.68909	0.0199339	down	CN024649	si:dkeyp-46h3.2	Si:dkeyp-46h3.2
2.68915	0.0103108	down	BC042317	p2rx4a	Purinergic receptor P2X, ligand-gated ion channel, 4a	purinergic nucleotide receptor activity||receptor activity||extracellular ATP-gated cation channel activity||ion channel activity||ATP binding||transport||ion transport||cation transport||signal transduction||regulation of blood pressure||positive regulation of calcium ion transport into cytosol||negative regulation of cardiac muscle hypertrophy||membrane||integral to membrane||cell junction||res…
2.69156	0.00683566	down	BC080222	foxa	Forkhead box A sequence	DNA binding||sequence-specific DNA binding transcription factor activity||nucleus||transcription, DNA-dependent||regulation of transcription, DNA-dependent||sequence-specific DNA binding
2.69166	0.00838778	down	AY457141	sp8b	Sp8 transcription factor b	nucleic acid binding||DNA binding||double-stranded DNA binding||intracellular||nucleus||transcription, DNA-dependent||regulation of transcription, DNA-dependent||zinc ion binding||embryonic pectoral fin morphogenesis||positive regulation of fibroblast growth factor receptor signaling pathway||metal ion binding
2.69201	0.0282389	down	XM_685709	LOC562320	Hypothetical LOC562320
2.69441	0.00215666	down	AY515852	zfpm2b	Zinc finger protein, multitype 2b	nucleic acid binding||protein binding||intracellular||zinc ion binding
2.7033	0.0207212	down	AF364811	cdh1	Cadherin 1, epithelial	gastrulation with mouth forming second||neuron migration||neural tube formation||G-protein alpha-subunit binding||cell-cell adhesion involved in mesendodermal cell migration||calcium ion binding||plasma membrane||plasma membrane||microvillus||cell-cell adherens junction||cell cortex||cell adhesion||homophilic cell adhesion||ectoderm development||germ cell migration||membrane||membrane||integral t…
2.70676	0.0233383	down	BC053277	zgc:64141	Zgc:64141	ion channel activity||voltage-gated chloride channel activity||chloride transport||membrane||integral to membrane||transmembrane transport
2.71389	0.0142677	down	EH498287	fgf19	Fibroblast growth factor 19
2.71595	0.00828178	down	BC090450	zdhhc2	Zinc finger, DHHC-type containing 2	zinc ion binding||metal ion binding
2.71722	0.0106639	down	NM_131322	dlx3b	Distal-less homeobox gene 3b	DNA binding||sequence-specific DNA binding transcription factor activity||nucleus||regulation of transcription, DNA-dependent||multicellular organismal development||otic vesicle formation||otic vesicle formation||endocrine system development||camera-type eye development||otic placode formation||otic placode formation||sequence-specific DNA binding||cartilage development
2.71781	0.00212708	down	BC114264	dlx6a	Distal-less homeobox gene 6a	DNA binding||sequence-specific DNA binding transcription factor activity||nucleus||regulation of transcription, DNA-dependent||multicellular organismal development||sequence-specific DNA binding
2.72786	0.0100808	down	BC153964	shisa9b	Protein shisa-9B
2.73154	0.00213838	down	BC153544	zgc:112210	Zgc:112210	catalytic activity||cellular_component||biosynthetic process
2.73264	0.0276842	down	XM_682787	si:dkeyp-75h12.2	Si:dkeyp-75h12.2
2.74001	0.000456834	down	BC079517	zgc:101129	Zgc:101129	catalytic activity||cellular_component||biosynthetic process
2.74077	0.0222675	down	BC163341	sparcl1	SPARC-like 1	calcium ion binding||proteinaceous extracellular matrix||extracellular space||signal transduction
2.74411	0.0368245	down	NM_001128285	ugt5e1	UDP glucuronosyltransferase 5 family, polypeptide E1	metabolic process||transferase activity||transferase activity, transferring glycosyl groups||transferase activity, transferring hexosyl groups
2.74687	0.00859314	down	AF321112	nkx2.1b	NK2 homeobox 1b	DNA binding||sequence-specific DNA binding transcription factor activity||nucleus||regulation of transcription, DNA-dependent||brain development||response to hormone stimulus||negative regulation of epithelial to mesenchymal transition||globus pallidus development||lung development||negative regulation of cell migration||negative regulation of transforming growth factor beta receptor signaling pa…
2.75845	0.0264644	down	BC098625	slc27a2	Solute carrier family 27 (fatty acid transporter), member 2	catalytic activity||cellular_component||metabolic process
2.76711	0.0379804	down	NM_131810	cx44.2	Connexin 44.2	plasma membrane||gap junction||connexon complex||cell communication||membrane||integral to membrane||cell junction
2.77834	0.0212423	down	BC066459	neurod6a	Neurogenic differentiation 6a	DNA binding||nucleus||transcription, DNA-dependent||regulation of transcription, DNA-dependent||multicellular organismal development||nervous system development||cell differentiation||positive regulation of neurogenesis
2.78038	0.025835	down	EH440509	LOC564083	Hypothetical LOC564083
2.78161	0.0148307	down	BC163582	ntn4	Netrin 4
2.78238	0.0395458	down	XM_001921102	ryr2b	Ryanodine receptor 2b (cardiac)	receptor activity||ion channel activity||ryanodine-sensitive calcium-release channel activity||transport||ion transport||cellular calcium ion homeostasis||membrane||integral to membrane||transmembrane transport
2.78905	0.0155139	down	BC163780	gpr160	G protein-coupled receptor 160	receptor activity||cellular_component||biological_process
2.78938	0.0346872	down	BC066759	cyp26b1	Cytochrome P450, family 26, subfamily b, polypeptide 1	retinoic acid binding||monooxygenase activity||iron ion binding||endoplasmic reticulum||endoplasmic reticulum membrane||microsome||electron carrier activity||membrane||oxidoreductase activity||oxidoreductase activity, acting on paired donors, with incorporation or reduction of molecular oxygen||heme binding||rhombomere 4 morphogenesis||regulation of ossification||hindbrain development||retinoic a…
2.7919	0.00181841	down	BC093354	zgc:112515	Zgc:112515	nucleotide binding||GTPase activity||structural molecule activity||GTP binding||microtubule||GTP catabolic process||microtubule-based process||microtubule-based movement||protein complex||protein polymerization
2.79575	0.029413	down	BC134864	si:ch211-267e7.2	Si:ch211-267e7.2
2.80119	0.0341722	down	NM_001128561	or137-4	Odorant receptor, family H, subfamily 137, member 4	receptor activity||G-protein coupled receptor protein signaling pathway||integral to membrane
2.8066	0.0108895	down	XM_680668	LOC557582	Sorting nexin-1-like
2.80775	0.00206342	down	AF041440	oep	One-eyed pinhead	activation of MAPK activity||endoderm formation||mesoderm formation||somitogenesis||determination of left/right symmetry||ectoderm development||mesoderm development||heart development||growth factor activity||positive regulation of cell proliferation||germ cell migration||external side of plasma membrane||regulation of signal transduction||peptidyl-serine phosphorylation||floor plate formation||a…
2.81039	0.0218086	down	BC155551	spint1b	Serine peptidase inhibitor, Kunitz type 1 b	serine-type endopeptidase inhibitor activity||epidermis development
2.8145	0.00620873	down	BC115355	si:dkey-31f5.1	Si:dkey-31f5.1	transporter activity||transport||secondary active sulfate transmembrane transporter activity||sulfate transport||membrane||integral to membrane||transmembrane transport
2.81712	0.00272663	down	BC163682	gfi1.2	Growth factor independent 1.2	nucleic acid binding||intracellular||peripheral nervous system development||zinc ion binding
2.81994	0.0248001	down	BC066396	six1b	Sine oculis homeobox homolog 1b	extraocular skeletal muscle development||DNA binding||sequence-specific DNA binding transcription factor activity||nucleus||regulation of transcription, DNA-dependent||adenohypophysis development||pharyngeal muscle development||sequence-specific DNA binding||inner ear development||peripheral nervous system neuron development||striated muscle cell differentiation
2.82007	0.0225846	down	EH996928	LOC100149727	Carcinoembryonic antigen-related cell adhesion molecule 1-like
2.82026	0.00579578	down	BC054615	slc16a9a	Solute carrier family 16 (monocarboxylic acid transporters), member 9a	integral to membrane||transmembrane transport
2.82054	0.0101931	down	BC163407	crfb17	Cytokine receptor family member B17	receptor activity
2.82264	0.000297363	down	BC086738	zgc:101791	Zgc:101791	catalytic activity||serine-type endopeptidase activity||scavenger receptor activity||cytoplasm||plasma membrane||proteolysis||peptidase activity||serine-type peptidase activity||membrane||hydrolase activity
2.82297	0.0182307	down	BC075972	tspan33	Tetraspanin 33	molecular_function||biological_process||membrane||integral to membrane
2.82338	0.0179962	down	BC146710	sc:d0144	Sc:d0144
2.82607	0.00333494	down	XM_682834	LOC559490	Tubulin polymerization-promoting protein family member 3-like
2.82784	0.0363033	down	NM_001128277	slc12a8	Solute carrier family 12 (potassium/chloride transporters), member 8	transport||membrane||transmembrane transport
2.84726	0.0185528	down	BC115298	zgc:136867	Zgc:136867	serine C-palmitoyltransferase activity||endoplasmic reticulum||endoplasmic reticulum membrane||biological_process||membrane||integral to membrane||serine C-palmitoyltransferase complex
2.8585	0.0196072	down	BC070021	cldn1	Claudin 1
2.86192	0.00721085	down	BC129136	cdh4	Cadherin 4, retinal	calcium ion binding||plasma membrane||cell adhesion||homophilic cell adhesion||membrane||integral to membrane||cranial nerve development||regulation of eye photoreceptor cell development||camera-type eye morphogenesis||lateral line system development||retina morphogenesis in camera-type eye
2.86863	0.0108261	down	BC163540	trpv4	Transient receptor potential cation channel, subfamily V, member 4	receptor activity||ion channel activity||calcium channel activity||calmodulin binding||plasma membrane||transport||ion transport||cellular calcium ion homeostasis||elevation of cytosolic calcium ion concentration||membrane||integral to membrane||identical protein binding||transmembrane transport
2.86953	0.00675848	down	BC092896	rhoub	Ras homolog gene family, member Ub	nucleotide binding||GTP binding||intracellular||small GTPase mediated signal transduction||membrane
2.87077	0.0137566	down	BC051157	plcd1b	Phospholipase C, delta 1b	phosphatidylinositol phospholipase C activity||phospholipase C activity||signal transducer activity||calcium ion binding||cellular_component||lipid metabolic process||signal transduction||phosphoric diester hydrolase activity||intracellular signal transduction
2.88976	0.00425485	down	XM_677883	wu:fc01d11	Wu:fc01d11
2.89397	3.08164e-05	down	DN861328	col28a1	Collagen, type XXVIII, alpha 1	serine-type endopeptidase inhibitor activity||collagen
2.89694	0.0131504	down	NM_001045008	si:ch211-129c21.1	Si:ch211-129c21.1
2.90172	0.00490157	down	EH500939	comtd1	Catechol-O-methyltransferase domain containing 1	methyltransferase activity||O-methyltransferase activity||transferase activity||methylation
2.9034	0.00317975	down	BC125970	mtus1a	Mitochondrial tumor suppressor 1a	molecular_function||nucleus||mitochondrion||Golgi apparatus||plasma membrane||cell cycle||membrane
2.91839	0.0169774	down	BC090182	LOC100005937	Transmembrane gamma-carboxyglutamic acid protein 2-like
2.91991	0.040309	down	BC092767	rgs16	Regulator of G-protein signaling 16	signal transducer activity||cellular_component||biological_process
2.92401	0.0493147	down	BC055141	zgc:63565	Zgc:63565	nucleotide binding||GTP binding||small GTPase mediated signal transduction||protein transport
2.92513	0.00117203	down	BC083385	adprhl1	ADP-ribosylhydrolase like 1	magnesium ion binding||ADP-ribosylarginine hydrolase activity||cellular_component||hydrolase activity||protein de-ADP-ribosylation
2.93228	0.0171406	down	BC133740	cyp24a1	Cytochrome P450, family 24, subfamily A, polypeptide 1	osteoblast differentiation||monooxygenase activity||iron ion binding||electron carrier activity||oxidoreductase activity||oxidoreductase activity, acting on paired donors, with incorporation or reduction of molecular oxygen||heme binding||response to vitamin D||metal ion binding||oxidation-reduction process||vitamin D receptor signaling pathway
2.93837	0.0454097	down	BC142842	zgc:165525	Zgc:165525	catalytic activity||binding||cellular_component||cellular metabolic process||coenzyme binding
2.94691	0.0022549	down	NM_131184	pax2a	Paired box gene 2a	cell fate specification||cell fate specification||kidney development||DNA binding||DNA binding||nucleus||transcription, DNA-dependent||regulation of transcription, DNA-dependent||multicellular organismal development||nervous system development||peripheral nervous system development||embryonic pattern specification||anterior/posterior pattern formation||anterior/posterior pattern formation||cerebe…
2.95024	0.00280204	down	BC128854	zgc:158375	Zgc:158375	structural molecule activity||calcium ion binding||extracellular region||cell adhesion
2.9505	0.0185212	down	BC092907	tspan15	Tetraspanin 15	molecular_function||biological_process||membrane||integral to membrane
2.95529	0.0408326	down	XM_678889	si:dkey-85k8.5	Si:dkey-85k8.5
2.96016	0.0053759	down	BC059449	rlbp1a	Retinaldehyde binding protein 1a	transporter activity||intracellular||transport||optokinetic behavior||response to light stimulus
2.96354	0.00288561	down	EU559282	atp2b2	ATPase, Ca++ transporting, plasma membrane 2	nucleotide binding||catalytic activity||calcium-transporting ATPase activity||calcium ion binding||calmodulin binding||ATP binding||cytoplasm||cytoplasm||plasma membrane||ATP biosynthetic process||transport||cation transport||sensory perception of sound||protein C-terminus binding||metabolic process||ATPase activity, coupled to transmembrane movement of ions, phosphorylative mechanism||membrane||…
2.9653	0.0132061	down	EH592204	LOC794522	Similar to gamma subunit of Na,K-ATPase
2.97009	0.0139347	down	BC115354	zgc:136980	Zgc:136980
2.97045	0.00629728	down	BC053206	zgc:64022	Zgc:64022	nucleotide binding||GTPase activity||GTP binding||GTP catabolic process||signal transduction||small GTPase mediated signal transduction||membrane
2.97221	0.00901352	down	BC056816	cyp2p9	Cytochrome P450, family 2, subfamily P, polypeptide 9	monooxygenase activity||iron ion binding||electron carrier activity||oxidoreductase activity||oxidoreductase activity, acting on paired donors, with incorporation or reduction of molecular oxygen||oxidoreductase activity, acting on paired donors, with incorporation or reduction of molecular oxygen, reduced flavin or flavoprotein as one donor, and incorporation of one atom of oxygen||heme binding|…
2.97799	0.0223528	down	BC131858	cyr61	Cysteine-rich, angiogenic inducer, 61	regulation of cell growth||insulin-like growth factor binding||extracellular region
2.99345	0.0186544	down	NM_001082922	si:dkey-77f17.8	Si:dkey-77f17.8	neuropeptide signaling pathway
2.99828	0.0279066	down	XM_001922841	LOC572002	Mammalian ELKS/CAST/ERC/Rab6 interacting protein homolog family member (elks-1)-like
3.00163	0.0420984	down	BC057420	ndrg1	N-myc downstream regulated gene 1
3.00182	0.0302154	down	EF567113	nr3c2	Nuclear receptor subfamily 3, group C, member 2	DNA binding||sequence-specific DNA binding transcription factor activity||steroid hormone receptor activity||receptor activity||ligand-dependent nuclear receptor activity||nucleus||transcription, DNA-dependent||regulation of transcription, DNA-dependent||zinc ion binding||steroid hormone mediated signaling pathway||sequence-specific DNA binding||metal ion binding
3.00439	0.0080854	down	BC124288	pdgfab	Platelet derived growth factor alpha b	platelet-derived growth factor receptor binding||collagen binding||extracellular space||growth factor activity||response to wounding||cell surface||negative regulation of phosphatidylinositol biosynthetic process||negative regulation of platelet activation||regulation of smooth muscle cell migration||membrane||positive regulation of cell migration||protein homodimerization activity||cell surface …
3.00485	0.0282546	down	BC046075	zgc:56326	Zgc:56326	4-hydroxyphenylpyruvate dioxygenase activity||4-hydroxyphenylpyruvate dioxygenase activity||lactoylglutathione lyase activity||cellular_component||L-phenylalanine catabolic process||tyrosine catabolic process||tyrosine catabolic process||aromatic amino acid family metabolic process||oxidoreductase activity||oxidoreductase activity, acting on single donors with incorporation of molecular oxygen, i…
3.00833	0.0106302	down	BC124447	adam28	A disintegrin and metallopeptidase domain 28	metalloendopeptidase activity||proteolysis||integrin-mediated signaling pathway||peptidase activity||metallopeptidase activity||zinc ion binding||hydrolase activity||metal ion binding
3.00937	0.00730661	down	NM_001082923	si:dkey-240a12.3	Si:dkey-240a12.3
3.01154	0.00266242	down	NM_001024387	gabrb2	Gamma-aminobutyric acid (GABA) A receptor, beta 2	GABA-A receptor activity||ion channel activity||extracellular ligand-gated ion channel activity||plasma membrane||transport||ion transport||membrane||integral to membrane||cell junction||synapse||postsynaptic membrane
3.01238	0.0328971	down	BC093202	arl4ca	ADP-ribosylation factor-like 4Ca	nucleotide binding||GTP binding||intracellular||cytoplasm||plasma membrane||small GTPase mediated signal transduction||endocytic recycling||alpha-tubulin binding
3.02209	0.0399788	down	XM_001345161	LOC100006464	Hypothetical protein LOC100006464
3.03012	0.00129008	down	BC085616	pygl	Phosphorylase, glycogen; liver (Hers disease, glycogen storage disease type VI)	phosphorylase activity||cellular_component||carbohydrate metabolic process||transferase activity||transferase activity, transferring glycosyl groups||pyridoxal phosphate binding
3.03301	0.0143678	down	BC124263	si:ch211-248e11.2	Si:ch211-248e11.2
3.03478	0.0356888	down	BC081406	gbgt1l3	Globoside alpha-1,3-N-acetylgalactosaminyltransferase 1, like 3	carbohydrate metabolic process||membrane||transferase activity||transferase activity, transferring hexosyl groups
3.03553	0.0408244	down	BC095669	zgc:112092	Zgc:112092	actin binding||intracellular||biological_process
3.03579	0.0122262	down	BC091875	eya4	Eyes absent homolog 4 (Drosophila)	startle response||startle response||molecular_function||cellular_component||heart development||heart development||embryonic heart tube development||inner ear morphogenesis||inner ear morphogenesis||posterior lateral line neuromast hair cell differentiation||posterior lateral line neuromast hair cell differentiation
3.04675	0.00817712	down	BC065467	tmem45b	Transmembrane protein 45B	molecular_function||biological_process||membrane||integral to membrane
3.04777	0.0159192	down	CU458996	zgc:165604	Zgc:165604	molecular_function||cellular_component||biological_process
3.04819	0.0227984	down	XM_689640	fam198b	Family with sequence similarity 198, member B
3.05209	0.0029681	down	BC054631	ggt1	Gamma-glutamyltransferase 1	gamma-glutamyltransferase activity||cellular_component||biological_process||transferase activity
3.05503	0.0175575	down	BC076512	zgc:92360	Zgc:92360	cellular_component||ARF GTPase activator activity||zinc ion binding||regulation of ARF GTPase activity
3.05676	0.00787089	down	BC076337	nkx6.1	NK6 transcription factor related, locus 1 (Drosophila)	DNA binding||sequence-specific DNA binding transcription factor activity||nucleus||regulation of transcription, DNA-dependent||spinal cord motor neuron differentiation||spinal cord motor neuron differentiation||sequence-specific DNA binding||cell fate commitment
3.05913	0.00827637	down	NM_001039110	ripply3	Ripply3	nucleus||nucleus
3.06388	0.0374789	down	EH506896	c1ql4l	Complement component 1, q subcomponent-like 4 like
3.06862	0.00387449	down	AY120892	cadps2	Ca2+-dependent activator protein for secretion 2	molecular_function||cellular_component||biological_process
3.06876	0.0201076	down	CT588328	insl5a	Insulin-like 5a
3.0699	0.00729604	down	BC092855	sostdc1a	Sclerostin domain containing 1a	molecular_function||extracellular space||biological_process
3.07618	0.00181445	down	BC093260	gad2	Glutamate decarboxylase 2	catalytic activity||glutamate decarboxylase activity||cellular_component||gamma-aminobutyric acid biosynthetic process||lyase activity||carboxy-lyase activity||carboxylic acid metabolic process||pyridoxal phosphate binding||neurotransmitter biosynthetic process
3.08594	0.0427855	down	BC095285	s100z	S100 calcium binding protein Z	calcium ion binding||cellular_component
3.09122	0.0139517	down	CU458956	mpzl2	Myelin protein zero-like 2	protein binding||membrane||identical protein binding
3.1014	0.00299454	down	BC071533	cyp2aa4	Cytochrome P450, family 2, subfamily AA, polypeptide 4	monooxygenase activity||iron ion binding||electron carrier activity||oxidoreductase activity||oxidoreductase activity, acting on paired donors, with incorporation or reduction of molecular oxygen||heme binding||metal ion binding||oxidation-reduction process
3.10527	0.029294	down	BC124640	fgf12	Fibroblast growth factor 12	nucleus||JNK cascade||growth factor activity||heparin binding
3.10678	0.0151004	down	BC076446	g6pca	Glucose-6-phosphatase a, catalytic	catalytic activity||glucose-6-phosphatase activity||biological_process||membrane
3.11967	0.0134298	down	BC053314	zgc:64227	Zgc:64227	molecular_function
3.12573	0.00231762	down	BC155746	gipc2	GIPC PDZ domain containing family, member 2	cellular_component||biological_process
3.12676	0.0103375	down	AF179406	tbx4	T-box 4	DNA binding||sequence-specific DNA binding transcription factor activity||nucleus||transcription, DNA-dependent||regulation of transcription, DNA-dependent||leg morphogenesis||skeletal system morphogenesis
3.12813	0.0328884	down	BC092795	rgs5b	Regulator of G-protein signaling 5b	signal transducer activity||cellular_component||biological_process
3.13685	0.00219616	down	BC167475	LOC100002387	Hypothetical LOC100002387
3.15274	0.0109991	down	NM_001025548	kera	Keratocan
3.15447	0.00118028	down	BC150449	zgc:92710	Zgc:92710	structural molecule activity||tight junction||biological_process
3.15447	0.0390381	down	BC092004	zgc:113361	Zgc:113361	ion channel activity||inward rectifier potassium channel activity||voltage-gated ion channel activity||transport||ion transport||potassium ion transport||membrane||integral to membrane||regulation of ion transmembrane transport
3.15675	0.0100097	down	NM_200071	rhbg	Rhesus blood group, B glycoprotein	plasma membrane||integral to plasma membrane||transport||ammonium transmembrane transporter activity||spectrin-associated cytoskeleton||ammonium transport||ammonium transport||membrane||integral to membrane||basolateral plasma membrane||ankyrin binding||cytoplasmic vesicle membrane||cytoplasmic vesicle||anchored to plasma membrane||ammonia transmembrane transporter activity||transepithelial ammon…
3.15729	0.0143852	down	NM_001126406	marveld2b	MARVEL domain containing 2b	molecular_function||biological_process||membrane||integral to membrane
3.15963	0.00166251	down	EF591983	slc9a2	Solute carrier family 9 (sodium/hydrogen exchanger), member 2	transport||ion transport||cation transport||sodium ion transport||regulation of pH||antiporter activity||solute:hydrogen antiporter activity||sodium:hydrogen antiporter activity||integral to membrane||hypotonic salinity response||transmembrane transport
3.16864	0.0107989	down	NM_001130804	or137-5	Odorant receptor, family H, subfamily 137, member 5	receptor activity||G-protein coupled receptor protein signaling pathway||integral to membrane
3.17248	0.0258267	down	BC154565	anxa5a	Annexin A5a	calcium ion binding||calcium-dependent phospholipid binding||intracellular||negative regulation of coagulation
3.17309	0.00373493	down	AF030286	dbx2	Developing brain homeobox 2	DNA binding||sequence-specific DNA binding transcription factor activity||nucleus||regulation of transcription, DNA-dependent||sequence-specific DNA binding
3.18137	0.00690666	down	BC095724	vtna	Vitronectin a	scavenger receptor activity||cellular_component||immune response||polysaccharide binding
3.18642	0.0156166	down	BC067652	zgc:85838	Zgc:85838	molecular_function||extracellular region||proteinaceous extracellular matrix||biological_process
3.18774	0.0184562	down	CU638768	zgc:92901	Zgc:92901	biological_process
3.18778	0.00258441	down	BC054634	gpr39	G protein-coupled receptor 39	signal transducer activity||receptor activity||G-protein coupled receptor activity||signal transduction||G-protein coupled receptor protein signaling pathway||integral to membrane
3.18986	0.011796	down	BC067341	rnf128a	Ring finger protein 128a	zinc ion binding||metal ion binding
3.19759	0.0201632	down	AY542373	nr4a2b	Nuclear receptor subfamily 4, group A, member 2b	DNA binding||sequence-specific DNA binding transcription factor activity||steroid hormone receptor activity||receptor activity||ligand-dependent nuclear receptor activity||nucleus||transcription, DNA-dependent||regulation of transcription, DNA-dependent||zinc ion binding||forebrain neuron development||central nervous system neuron differentiation||steroid hormone mediated signaling pathway||seque…
3.19819	0.0120025	down	NM_001083074	si:ch211-232m10.4	Si:ch211-232m10.4
3.19889	0.0044595	down	AY331584	foxi3b	Forkhead box I3b	DNA binding||sequence-specific DNA binding transcription factor activity||nucleus||transcription, DNA-dependent||regulation of transcription, DNA-dependent||epidermal cell fate specification||epidermal cell fate specification||sequence-specific DNA binding
3.19933	0.0418587	down	BC135041	si:dkey-251i10.1	Si:dkey-251i10.1	transporter activity||binding||mitochondrial inner membrane||transport||membrane||integral to membrane||transmembrane transport
3.20208	0.0312308	down	BC077156	cx30.9	Connexin 30.9	plasma membrane||gap junction||connexon complex||cell communication||membrane||integral to membrane||cell junction
3.20314	0.0223567	down	AJ490510	ptk2bb	Protein tyrosine kinase 2 beta, b	nucleotide binding||protein kinase activity||protein tyrosine kinase activity||signal transducer activity||binding||ATP binding||cytoskeleton||focal adhesion||protein phosphorylation||signal complex assembly||kinase activity||phosphorylation||transferase activity||transferase activity, transferring phosphorus-containing groups
3.20816	0.0123023	down	NM_205751	igfbp3	Insulin-like growth factor binding protein 3	skeletal system development||regulation of cell growth||insulin-like growth factor binding||insulin-like growth factor binding||extracellular region||nucleus||insulin-like growth factor binding protein complex||otic vesicle formation||inner ear morphogenesis||insulin-like growth factor receptor signaling pathway||insulin-like growth factor receptor signaling pathway
3.22379	0.00941422	down	BC053159	zgc:63942	Zgc:63942	molecular_function||cellular_component||biological_process
3.22445	0.00986234	down	BC050238	baiap2l1a	BAI1-associated protein 2-like 1a	receptor activity||signal transduction||cytoskeletal adaptor activity||kinase activity||phosphorylation||SH3 domain binding||filopodium assembly
3.23008	0.0254803	down	AF515272	serpinc1	Serine (or cysteine) proteinase inhibitor, clade C (antithrombin), member 1	protease binding||serine-type endopeptidase inhibitor activity||extracellular space||response to chemical stimulus
3.24012	0.0330345	down	NM_001083056	mfsd6a	Major facilitator superfamily domain containing 6a	membrane||integral to membrane||transmembrane transport
3.24126	0.00564909	down	NM_001017903	epyc	Epiphycan	biological_process
3.24659	0.0155329	down	BC163113	etv1	Ets variant gene 1	DNA binding||sequence-specific DNA binding transcription factor activity||nucleus||regulation of transcription, DNA-dependent||sequence-specific DNA binding
3.24694	0.0121995	down	AF132082	pth2r	Parathyroid hormone 2 receptor	peptide receptor activity||signal transducer activity||receptor activity||transmembrane receptor activity||G-protein coupled receptor activity||plasma membrane||cAMP biosynthetic process||signal transduction||cell surface receptor linked signaling pathway||G-protein coupled receptor protein signaling pathway||membrane||integral to membrane
3.25393	0.027778	down	BC045432	ripk4	Receptor-interacting serine-threonine kinase 4	nucleotide binding||protein kinase activity||protein serine/threonine kinase activity||receptor activity||ATP binding||cellular_component||protein phosphorylation||kinase activity||phosphorylation||transferase activity, transferring phosphorus-containing groups
3.25599	0.0180328	down	NM_001045185	si:ch211-202b2.2	Si:ch211-202b2.2	prostaglandin biosynthetic process||positive regulation of leukocyte chemotaxis||regulation of systemic arterial blood pressure by endothelin||hormone activity||extracellular region||extracellular space||elevation of cytosolic calcium ion concentration||positive regulation of cell proliferation||positive regulation of heart rate||artery smooth muscle contraction||vein smooth muscle contraction||c…
3.25754	0.0305594	down	CO350438	tdrd6	Tudor domain-containing protein 6
3.26344	0.013003	down	CU458977	LOC558612	Hypothetical LOC558612
3.26903	0.0436523	down	BC064664	sox4b	SRY-box containing gene 4b	DNA binding||endocrine pancreas development
3.26974	0.00409081	down	CU638793	ceacam1	Carcinoembryonic antigen-related cell adhesion molecule 1
3.27032	0.000652061	down	EF517402	prox2	Prospero homeobox 2	DNA binding||nucleus||regulation of transcription, DNA-dependent||multicellular organismal development
3.27573	0.000974385	down	NM_001042766	pdlim2	PDZ and LIM domain 2 (mystique)	zinc ion binding||metal ion binding
3.30235	0.00909885	down	BC090906	lim2.5	Lens intrinsic membrane protein 2.5	structural constituent of eye lens||biological_process||membrane||integral to membrane
3.30507	0.00169854	down	AF030280	six3a	Sine oculis homeobox homolog 3a	DNA binding||sequence-specific DNA binding transcription factor activity||nucleus||regulation of transcription, DNA-dependent||brain development||sequence-specific DNA binding
3.30594	0.0225002	down	BC078389	zgc:92411	Zgc:92411	membrane||integral to membrane
3.30805	0.0140778	down	BC092903	capslb	Calcyphosine-like b	calcium ion binding||cellular_component
3.31361	0.0110742	down	BC115342	st14a	Suppression of tumorigenicity 14 (colon carcinoma) a	catalytic activity||serine-type endopeptidase activity||proteolysis||peptidase activity||serine-type peptidase activity||epidermis development||membrane||hydrolase activity
3.31415	0.0138238	down	BC095160	zgc:110053	Zgc:110053	RNA binding||RNA binding||nuclease activity||endonuclease activity||endoribonuclease activity||cellular_component||biological_process||hydrolase activity||hydrolase activity, acting on ester bonds||metal ion binding
3.31593	0.0259603	down	EU368947	sncga	Synuclein, gamma a	molecular_function||biological_process
3.32012	0.0406759	down	XM_684784	si:dkeyp-73b1.2	Si:dkeyp-73b1.2
3.3268	0.018657	down	AF412283	tp63	Tumor protein p63	DNA binding||sequence-specific DNA binding transcription factor activity||nucleus||nucleus||cytoplasm||transcription, DNA-dependent||regulation of transcription, DNA-dependent||apoptosis||cell cycle||central nervous system development||negative regulation of transcription, DNA-dependent||metal ion binding||protein tetramerization
3.32936	0.00160075	down	BC085362	zgc:101525	Zgc:101525	molecular_function||Golgi apparatus||biological_process||membrane||integral to membrane
3.3408	0.0255962	down	NM_001045323	crb3b	Crumbs homolog 3b
3.34303	0.0366089	down	BC142840	f2rl1.2	Coagulation factor II (thrombin) receptor-like 1.2	receptor activity||receptor activity||G-protein coupled receptor protein signaling pathway||blood coagulation||peptidase activity||thrombin receptor activity||integral to membrane||thrombin receptor signaling pathway
3.34629	0.0167486	down	BC095196	zgc:110191	Zgc:110191	molecular_function||cellular_component||biological_process
3.34662	0.024524	down	XM_679798	ano7	Anoctamin 7
3.34741	0.0234979	down	BC055662	zgc:66450	Zgc:66450	molecular_function||biological_process||membrane||integral to membrane
3.35342	0.00430598	down	BC115291	zgc:136850	Zgc:136850	molecular_function||cellular_component||biological_process
3.358	0.01729	down	BC057426	zgc:64042	Zgc:64042	nucleotide binding||motor activity||ATP binding||biological_process||myosin complex
3.35968	0.00603081	down	BC092714	dlx4b	Distal-less homeobox gene 4b	DNA binding||sequence-specific DNA binding transcription factor activity||nucleus||regulation of transcription, DNA-dependent||multicellular organismal development||otic vesicle formation||endocrine system development||camera-type eye development||otic placode formation||sequence-specific DNA binding
3.36736	0.0140093	down	BC076365	rgs8	Regulator of G-protein signaling 8	signal transducer activity||cellular_component||negative regulation of signal transduction
3.37222	0.010497	down	AM906170	pkp2	Plakophilin 2	binding
3.37259	0.0157262	down	BC125915	zgc:153929	Zgc:153929	molecular_function||cellular_component||biological_process
3.39059	0.00836169	down	BC067377	fzd8b	Frizzled homolog 8b	signal transducer activity||receptor activity||transmembrane receptor activity||G-protein coupled receptor activity||signal transduction||cell surface receptor linked signaling pathway||G-protein coupled receptor protein signaling pathway||multicellular organismal development||dorsal/ventral pattern formation||dorsal/ventral pattern formation||dorsal/ventral pattern formation||membrane||integral …
3.39656	0.0106154	down	NM_001007781	zgc:153845	Zgc:153845	nucleotide binding||GTPase activity||GTP binding||intracellular||GTP catabolic process||signal transduction||small GTPase mediated signal transduction||membrane
3.40026	0.00678878	down	BC081686	mfsd6b	Major facilitator superfamily domain containing 6b	molecular_function||membrane||integral to membrane||transmembrane transport
3.40566	0.00684077	down	BC163223	vax2	Ventral anterior homeobox 2	DNA binding||sequence-specific DNA binding transcription factor activity||nucleus||transcription, DNA-dependent||regulation of transcription, DNA-dependent||multicellular organismal development||sequence-specific DNA binding
3.40643	0.0355538	down	EH452887	si:ch211-261c8.5	Si:ch211-261c8.5
3.42271	0.0164275	down	BC095075	zgc:109949	Zgc:109949	molecular_function||cellular_component||biological_process
3.43221	0.00704712	down	BC093157	cyb5d1	Cytochrome b5 domain containing 1	cellular_component||heme binding||metal ion binding
3.44142	0.0360238	down	BC159272	si:dkey-42i9.8	Si:dkey-42i9.8
3.44486	0.0086742	down	BC065688	esrp2	Epithelial splicing regulatory protein 2	nucleotide binding||nucleic acid binding||RNA binding||mRNA binding||nucleus||nucleus||mRNA processing||RNA splicing||regulation of RNA splicing
3.46134	0.0144637	down	NM_131626	hand2	Heart and neural crest derivatives expressed transcript 2	heart morphogenesis||cardiogenic plate morphogenesis||embryonic heart tube formation||DNA binding||nucleus||transcription, DNA-dependent||regulation of transcription, DNA-dependent||multicellular organismal development||adult heart development||cardioblast differentiation||polarized epithelial cell differentiation||thyroid gland development||cardiac cell differentiation||embryonic pectoral fin mo…
3.46472	0.00944581	down	BC045403	sulf2	Sulfatase 2	catalytic activity||calcium ion binding||endoplasmic reticulum||Golgi apparatus||metabolic process||sulfuric ester hydrolase activity||cell surface
3.48033	0.0226734	down	AJ717297	matn3b	Matrilin 3b
3.49591	0.00531531	down	AF414133	irx7	Iroquois homeobox protein 7	DNA binding||sequence-specific DNA binding transcription factor activity||nucleus||regulation of transcription, DNA-dependent||retina layer formation||hindbrain morphogenesis||neuron differentiation||hindbrain development||sequence-specific DNA binding||embryonic retina morphogenesis in camera-type eye
3.51294	0.0262533	down	BC063742	pls1	Plastin 1 (I isoform)	actin binding||calcium ion binding||cellular_component
3.51823	0.00809788	down	BC142936	kcnk1	Potassium channel, subfamily K, member 1	ion channel activity||potassium channel activity||transport||ion transport||membrane||integral to membrane||potassium ion transmembrane transport
3.52696	0.000575367	down	AY796218	agr2	Anterior gradient homolog 2 (Xenopus laevis)	molecular_function||extracellular region||extracellular region||biological_process
3.5339	0.0191713	down	BC054614	ahcyl1	S-adenosylhomocysteine hydrolase-like 1	adenosylhomocysteinase activity||one-carbon metabolic process||dorsal/ventral pattern formation||dorsal/ventral pattern formation||hydrolase activity
3.54113	0.0112312	down	BC054620	slc44a4	Solute carrier family 44, member 4	molecular_function||biological_process||membrane||integral to membrane
3.55698	0.015129	down	BC077132	zgc:100911	Zgc:100911	biological_process
3.55952	0.0472802	down	CU458910	sc:d0139	Sc:d0139	membrane||cell-cell adhesion
3.56096	0.0378251	down	BC055598	ambpl	Alpha-1-microglobulin/bikunin precursor, like	serine-type endopeptidase inhibitor activity||transporter activity||binding||plasma membrane||transport||IgA binding||heme binding||protein homodimerization activity
3.56612	0.00835828	down	BC085546	ap1m2	Adaptor-related protein complex 1, mu 2 subunit	transport||intracellular protein transport||post-Golgi vesicle-mediated transport||organ morphogenesis||vesicle-mediated transport||clathrin adaptor complex
3.58041	0.0250781	down	BC091810	zgc:113232	Zgc:113232	molecular_function
3.58241	0.0255087	down	NM_001109769	wscd2	WSC domain-containing protein 2
3.58742	0.00924512	down	D21135	isl1	Islet1	DNA binding||sequence-specific DNA binding transcription factor activity||nucleus||nucleus||regulation of transcription, DNA-dependent||multicellular organismal development||zinc ion binding||spinal cord motor neuron differentiation||exocrine pancreas development||sequence-specific DNA binding||metal ion binding||neuron fate specification||neuron fate specification||peripheral nervous system neur…
3.59179	0.0417203	down	BC110437	si:dkey-52k20.7	Si:dkey-52k20.7
3.59655	0.00433343	down	BC068419	col9a1	Collagen, type IX, alpha 1	collagen
3.59718	0.00608298	down	NM_194410	vax1	Ventral anterior homeobox 1	DNA binding||sequence-specific DNA binding transcription factor activity||nucleus||transcription, DNA-dependent||regulation of transcription, DNA-dependent||multicellular organismal development||sequence-specific DNA binding
3.59824	0.00439408	down	NM_001082925	s1pr3	Sphingosine-1-phosphate receptor 3	lysosphingolipid and lysophosphatidic acid receptor activity||signal transducer activity||receptor activity||G-protein coupled receptor activity||signal transduction||G-protein coupled receptor protein signaling pathway||integral to membrane
3.61986	0.00668759	down	BC129221	mavs	Mitochondrial antiviral signaling protein	positive regulation of defense response to virus by host||signal transducer activity||cellular_component||positive regulation of interferon-alpha production||positive regulation of interferon-beta production||defense response to bacterium||positive regulation of I-kappaB kinase/NF-kappaB cascade||innate immune response||defense response to virus
3.62918	0.0372019	down	BC153963	zgc:162989	Zgc:162989	cytoplasm||regulation of phosphorylation
3.62936	0.0118762	down	BC154001	zgc:171775	Zgc:171775	nucleotide binding||protein kinase activity||protein serine/threonine kinase activity||MAP kinase activity||ATP binding||protein phosphorylation||kinase activity||phosphorylation||transferase activity||transferase activity, transferring phosphorus-containing groups
3.63014	0.0104888	down	BC078354	zgc:91985	Zgc:91985	catalytic activity||extracellular region||lipid metabolic process||membrane||lipid catabolic process||hydrolase activity
3.63115	0.00943892	down	BC093293	grtp1b	Growth hormone regulated TBC protein 1b	Rab GTPase activator activity||intracellular||regulation of Rab GTPase activity
3.63646	0.021629	down	BC083536	stk25a	Serine/threonine kinase 25a	nucleotide binding||protein kinase activity||protein serine/threonine kinase activity||ATP binding||cellular_component||protein phosphorylation||heart development||transferase activity, transferring phosphorus-containing groups
3.63869	0.0226548	down	XM_689266	LOC566001	Novel protein similar to vertebrate pentraxin-related gene, rapidly induced by IL-1 beta (PTX3)
3.6446	0.0170604	down	BC053239	spint1a	Serine protease inhibitor, Kunitz type 1 b	serine-type endopeptidase inhibitor activity||peptidase activity||epidermis development||epidermis development||neutrophil chemotaxis
3.64622	0.0203725	down	NM_131329	myl7	Myosin, light polypeptide 7, regulatory	calcium ion binding||A band||sarcomere organization||positive regulation of heart contraction||cardiac muscle tissue development||atrial cardiac myofibril development||ventricular cardiac myofibril development||ventricular cardiac muscle cell development||heart contraction
3.65064	0.0101769	down	NM_001137661	frem2b	Fras1 related extracellular matrix protein 2b	calcium ion binding||cell communication||homophilic cell adhesion||membrane||integral to membrane
3.66002	0.0243051	down	EH495796	cldn15la	Claudin 15-like a
3.66282	0.0026537	down	AY332224	egf	Epidermal growth factor	angiogenesis||calcium ion binding||growth factor activity||positive regulation of cell proliferation||membrane||integral to membrane||positive regulation of catenin import into nucleus||positive regulation of phosphorylation||positive regulation of MAP kinase activity||positive regulation of epidermal growth factor receptor activity||positive regulation of mitosis||negative regulation of secretio…
3.66686	0.0207198	down	BC093148	osr2	Odd-skipped related 2 (Drosophila)	negative regulation of transcription from RNA polymerase II promoter||kidney development||kidney development||nucleic acid binding||intracellular||nucleus||transcription, DNA-dependent||regulation of transcription, DNA-dependent||multicellular organismal development||zinc ion binding||metal ion binding||pronephros development
3.67071	0.0036905	down	AF115773	neurod6b	Neurogenic differentiation 6b	DNA binding||nucleus||transcription, DNA-dependent||regulation of transcription, DNA-dependent||multicellular organismal development||nervous system development||cell differentiation
3.67272	0.0155379	down	BC055596	f2	Coagulation factor II (thrombin)	catalytic activity||serine-type endopeptidase activity||calcium ion binding||extracellular region||proteolysis||blood coagulation||blood coagulation||peptidase activity||serine-type peptidase activity||serine-type peptidase activity||hydrolase activity
3.68047	0.00422694	down	NM_001045229	svopl	SVOP-like	transport||membrane||integral to membrane||transmembrane transporter activity||transmembrane transport
3.68144	0.0114108	down	BC139673	phex	Phosphate regulating gene with homologues to endopeptidases on the X chromosome	metalloendopeptidase activity||proteolysis||metallopeptidase activity
3.6819	0.0194214	down	BC154291	zgc:92313	Zgc:92313	catalytic activity||serine-type endopeptidase activity||cellular_component||proteolysis||peptidase activity||serine-type peptidase activity||hydrolase activity
3.6847	0.0245688	down	BC154664	LOC100330782	Transmembrane protein 79-like
3.69587	0.0236957	down	CU638770	si:ch73-13b6.3	Si:ch73-13b6.3	membrane||integral to membrane
3.7017	0.00569169	down	AY332607	sulf2l	Sulfatase 2, like	catalytic activity||calcium ion binding||endoplasmic reticulum||Golgi apparatus||metabolic process||sulfuric ester hydrolase activity||cell surface
3.70809	0.0127513	down	BC075971	pllp	Plasma membrane proteolipid
3.71208	0.00211736	down	BC159250	limch1	LIM and calponin homology domains 1	zinc ion binding||metal ion binding
3.71218	0.000561779	down	L27585	shha	Sonic hedgehog a	cell fate specification||somitogenesis||somitogenesis||neural plate morphogenesis||heart looping||lymphoid progenitor cell differentiation||signal transducer activity||calcium ion binding||extracellular region||extracellular space||plasma membrane||proteolysis||cell communication||smoothened signaling pathway||cell-cell signaling||multicellular organismal development||determination of left/right …
3.7133	0.0395487	down	BC115260	anpep	Alanyl (membrane) aminopeptidase	proteolysis||metallopeptidase activity||zinc ion binding
3.71376	0.00517831	down	BC155637	si:ch211-127b11.1	Si:ch211-127b11.1	receptor activity||multicellular organismal development||membrane||integral to membrane
3.71533	0.0180555	down	BC055156	foxl1	Forkhead box L1	DNA binding||sequence-specific DNA binding transcription factor activity||sequence-specific DNA binding transcription factor activity||nucleus||nucleus||transcription, DNA-dependent||regulation of transcription, DNA-dependent||brain development||pectoral fin morphogenesis||camera-type eye development||sequence-specific DNA binding||negative regulation of transcription, DNA-dependent||cartilage de…
3.72907	0.00101456	down	BC115243	tbx1	T-box 1	neural crest cell migration||embryonic heart tube morphogenesis||DNA binding||sequence-specific DNA binding transcription factor activity||nucleus||nucleus||transcription, DNA-dependent||regulation of transcription, DNA-dependent||multicellular organismal development||heart development||ear morphogenesis||protein homodimerization activity||pharyngeal muscle development||sequence-specific DNA bind…
3.73048	0.0355391	down	BC116537	gata5	GATA-binding protein 5	endoderm formation||endoderm formation||liver development||heart morphogenesis||DNA binding||DNA binding||sequence-specific DNA binding transcription factor activity||sequence-specific DNA binding transcription factor activity||protein binding||nucleus||regulation of transcription, DNA-dependent||endoderm development||heart development||zinc ion binding||myeloid cell differentiation||thyroid glan…
3.73552	0.0132447	down	BC049304	oclna	Occludin a	structural molecule activity||tight junction||membrane||integral to membrane||cell junction
3.73938	0.00873935	down	EH440809	LOC799574	Hypothetical LOC799574
3.74695	0.0309403	down	EU559281	atp2b1b	ATPase, Ca++ transporting, plasma membrane 1b	nucleotide binding||catalytic activity||calcium-transporting ATPase activity||ATP binding||ATP biosynthetic process||transport||ion transport||cation transport||metabolic process||ATPase activity, coupled to transmembrane movement of ions, phosphorylative mechanism||membrane||integral to membrane||hydrolase activity||metal ion binding||calcium ion transmembrane transport
3.75348	0.0246815	down	BC091671	ngfrl	Nerve growth factor receptor (TNFR superfamily, member 16) like	binding||signal transduction
3.76333	0.0285575	down	NM_001045176	si:ch211-244h7.4	Si:ch211-244h7.4	ion channel activity||inward rectifier potassium channel activity||voltage-gated ion channel activity||transport||ion transport||potassium ion transport||membrane||integral to membrane||regulation of ion transmembrane transport
3.76376	0.00250298	down	AY421970	pou1f1	POU domain, class 1, transcription factor 1	cell fate specification||DNA binding||sequence-specific DNA binding transcription factor activity||nucleus||nucleus||regulation of transcription, DNA-dependent||sequence-specific DNA binding
3.78325	0.0238511	down	BC078328	zgc:101042	Zgc:101042	molecular_function||biological_process||membrane||integral to membrane
3.78725	0.0105961	down	BC095353	barx1	BarH-like homeobox 1	positive regulation of mesenchymal cell proliferation||DNA binding||sequence-specific DNA binding transcription factor activity||nucleus||transcription, DNA-dependent||regulation of transcription, DNA-dependent||sequence-specific DNA binding||cartilage development||pharyngeal system development
3.80271	0.0105441	down	BC078282	rassf6	Ras association (RalGDS/AF-6) domain family 6	cellular_component||signal transduction
3.80456	0.00536605	down	BC110117	zgc:123295	Zgc:123295	catalytic activity||serine-type endopeptidase activity||cellular_component||proteolysis||peptidase activity||serine-type peptidase activity||hydrolase activity
3.80498	0.00061414	down	BC153496	lsm14b	LSM14B, SCD6 homolog B (S. cerevisiae)	molecular_function||cytoplasm||biological_process
3.83094	0.0092027	down	BC124616	macc1	Metastasis associated in colon cancer 1
3.85959	0.000828325	down	AY423029	rgs4	Regulator of G-protein signalling 4	signal transducer activity
3.88204	0.0226503	down	AB267907	mylk3	Myosin light chain kinase 3	nucleotide binding||regulation of vascular permeability involved in acute inflammatory response||heart morphogenesis||protein kinase activity||protein serine/threonine kinase activity||ATP binding||protein phosphorylation||kinase activity||phosphorylation||transferase activity, transferring phosphorus-containing groups||sarcomerogenesis||ventricular cardiac myofibril development||cellular respons…
3.88525	0.00366001	down	BC155616	zgc:172162	Zgc:172162	signal transducer activity||calcium ion binding||nucleus||cell surface receptor linked signaling pathway||zinc ion binding||metal ion binding
3.89088	0.00881913	down	NM_001099603	nkx2.9	NK2 transcription factor related, locus 9 (Drosophila)	DNA binding||sequence-specific DNA binding transcription factor activity||nucleus||regulation of transcription, DNA-dependent||ventral spinal cord interneuron differentiation||ventral spinal cord interneuron differentiation||sequence-specific DNA binding
3.91393	0.00932781	down	BC060938	kal1a	Kallmann syndrome 1a sequence	extracellular region||peptidase inhibitor activity||posterior lateral line neuromast primordium migration||posterior lateral line neuromast primordium migration
3.91477	0.024738	down	XM_001344137	LOC100005016	Hypothetical LOC100005016
3.91496	0.0248445	down	BC162939	wnt2bb	Wingless-type MMTV integration site family, member 2Bb	liver development||signal transducer activity||extracellular region||proteinaceous extracellular matrix||Wnt receptor signaling pathway, calcium modulating pathway||multicellular organismal development||Wnt receptor signaling pathway
3.92122	0.00643269	down	BC114290	zgc:136851	Zgc:136851	nucleic acid binding||intracellular||biological_process||zinc ion binding
3.93433	0.0183755	down	XM_001346234	LOC100007935	Hypothetical LOC100007935
3.93499	0.00119005	down	BC129149	nkx1.2lb	NK1 transcription factor related 2-like,b	DNA binding||sequence-specific DNA binding transcription factor activity||nucleus||regulation of transcription, DNA-dependent||sequence-specific DNA binding
3.94734	0.00492018	down	BC083264	dusp14	Dual specificity phosphatase 14	protein tyrosine phosphatase activity||cellular_component||protein dephosphorylation||protein tyrosine/serine/threonine phosphatase activity||dephosphorylation||hydrolase activity||phosphatase activity||MAP kinase tyrosine/serine/threonine phosphatase activity
3.94817	0.0304383	down	NM_001045169	si:ch211-244h7.6	Si:ch211-244h7.6	ion channel activity||inward rectifier potassium channel activity||voltage-gated ion channel activity||transport||ion transport||potassium ion transport||membrane||integral to membrane||regulation of ion transmembrane transport
3.955	0.00308768	down	AF281858	edn1	Endothelin 1	prostaglandin biosynthetic process||regulation of systemic arterial blood pressure by endothelin||hormone activity||extracellular region||extracellular space||cytoplasm||G-protein coupled receptor protein signaling pathway||elevation of cytosolic calcium ion concentration||cell-cell signaling||positive regulation of heart rate||positive regulation of cardiac muscle hypertrophy||phosphatidylinosit…
3.95505	0.0162422	down	AF359426	cldnb	Claudin b	structural molecule activity||plasma membrane||tight junction||membrane||integral to membrane||cell junction||neuromast development
3.95655	0.0223792	down	BC076554	zgc:91960	Zgc:91960	molecular_function||cellular_component||biological_process
3.95706	0.00323059	down	EU050650	hmx2	H6 family homeobox 2	DNA binding||sequence-specific DNA binding transcription factor activity||nucleus||regulation of transcription, DNA-dependent||sequence-specific DNA binding
3.9614	0.0242676	down	BC090529	zgc:113425	Zgc:113425	molecular_function||biological_process||integral to membrane
3.98759	0.0229182	down	XM_001338263	pkp1	Plakophilin 1
3.99912	0.0440047	down	NM_131744	or111-11	Odorant receptor, family D, subfamily 111, member 11	receptor activity||olfactory receptor activity||G-protein coupled receptor protein signaling pathway||integral to membrane
4.00556	0.0216527	down	XM_686811	LOC563450	Similar to Potential phospholipid-transporting ATPase ID (ATPase class I type 8B member 2)
4.00733	0.00651145	down	BC163500	serpini1	Serpin peptidase inhibitor, clade I (neuroserpin), member 1	serine-type endopeptidase inhibitor activity
4.01798	0.00976587	down	BC093331	capsla	Calcyphosine-like a	calcium ion binding
4.02089	0.00384795	down	XM_001920192	LOC100151035	Solute carrier family 40 (iron-regulated transporter), member 1-like
4.02115	0.00643692	down	BC091838	zgc:113071	Zgc:113071	molecular_function||cellular_component||biological_process
4.02882	0.0122533	down	NM_001039633	cdh10	Cadherin 10, type 2 (T2-cadherin)	calcium ion binding||calcium ion binding||plasma membrane||cell adhesion||cell adhesion||homophilic cell adhesion||membrane||integral to membrane||integral to membrane
4.03323	0.0199949	down	CT737258	LOC796447	Hypothetical protein LOC796447	liver development
4.03537	0.0149914	down	BC098885	cldn7b	Claudin 7b	structural molecule activity||plasma membrane||tight junction||membrane||integral to membrane||cell junction
4.05516	0.00950055	down	NM_200598	irf6	Interferon regulatory factor 6	sequence-specific DNA binding transcription factor activity||nucleus||cytoplasm||regulation of transcription, DNA-dependent||cell cycle arrest||negative regulation of cell proliferation||epithelium development
4.05528	0.0119812	down	BC092861	epcam	Epithelial cell adhesion molecule	molecular_function||plasma membrane||tight junction||positive regulation of cell proliferation||basolateral plasma membrane||apical plasma membrane||lateral plasma membrane
4.05774	0.0248348	down	XM_682096	si:ch211-67e16.11	Si:ch211-67e16.11
4.06504	0.00782804	down	BC163012	prlra	Prolactin receptor a	receptor activity||cytokine receptor activity||activation of transmembrane receptor protein tyrosine kinase activity||cell surface||membrane||peptide hormone binding
4.07614	0.0105149	down	NM_198347	nitr1l	Novel immune-type receptor 1l	receptor activity
4.07995	0.00582262	down	BC053123	six6a	Sine oculis-related homeobox 6a	DNA binding||sequence-specific DNA binding transcription factor activity||nucleus||regulation of transcription, DNA-dependent||sequence-specific DNA binding
4.08179	0.00434691	down	BC085367	cfhl2	Complement factor H like 2	molecular_function||cellular_component||biological_process
4.08505	0.0238681	down	EH593345	zgc:101772	Zgc:101772
4.09727	0.00620177	down	BC086814	tnni1b	Troponin I, skeletal, slow b	molecular_function||cellular_component
4.11194	0.0159259	down	AY028585	ptgs2a	Prostaglandin-endoperoxide synthase 2a	peroxidase activity||peroxidase activity||response to oxidative stress||heme binding||response to chemical stimulus||oxidation-reduction process
4.11597	0.0164822	down	AY876015	slc4a2a	Solute carrier family 4, anion exchanger, member 2a	transporter activity||inorganic anion exchanger activity||transport||anion transport||anion transport||anion transmembrane transporter activity||anion:anion antiporter activity||membrane||integral to membrane||basolateral plasma membrane||apical plasma membrane
4.11972	0.036076	down	BC054577	cldn15a	Claudin 15a	structural molecule activity||plasma membrane||cell-cell junction||tight junction||tight junction||membrane||integral to membrane||cell junction||tube formation||digestive tract morphogenesis
4.14874	0.000968243	down	BC139657	zgc:162879	Zgc:162879	nucleotide binding||calcium ion binding||GTP binding||cytoplasm||small GTPase mediated signal transduction||protein transport||perinuclear region of cytoplasm
4.15398	0.045944	down	AY398428	ucp1	Uncoupling protein 1	binding||mitochondrion||transport||mitochondrial transport||membrane||integral to membrane||response to chemical stimulus
4.15408	0.00625595	down	BC092770	chmp4c	Chromatin modifying protein 4C	molecular_function||cellular_component||protein transport
4.18666	0.0126679	down	BC162724	galntl4a	UDP-N-acetyl-alpha-D-galactosamine:polypeptide N-acetylgalactosaminyltransferase-like 4a	sugar binding||Golgi apparatus||biological_process||membrane||integral to membrane||transferase activity||transferase activity, transferring glycosyl groups
4.18669	0.00386981	down	BC153943	zgc:171501	Zgc:171501	molecular_function||cellular_component||biological_process
4.18864	0.00575262	down	BC124739	zgc:153795	Zgc:153795	serine-type endopeptidase inhibitor activity||cytoplasm||biological_process
4.19519	0.0276876	down	XM_691940	wu:fb09h07	Wu:fb09h07
4.19867	0.00945374	down	BC067698	mpzl3	Myelin protein zero-like 3	protein binding||biological_process||membrane
4.20936	0.000434701	down	AF030281	six3b	Sine oculis homeobox homolog 3b	DNA binding||sequence-specific DNA binding transcription factor activity||nucleus||regulation of transcription, DNA-dependent||brain development||sequence-specific DNA binding||embryonic camera-type eye morphogenesis
4.21288	0.00141067	down	NM_001099999	si:dkey-238o13.4	Si:dkey-238o13.4	binding
4.21446	0.00799436	down	BC057412	ca2	Carbonic anhydrase II	carbonate dehydratase activity||one-carbon metabolic process||sodium ion transport||regulation of pH||zinc ion binding||response to chemical stimulus||hypotonic salinity response||metal ion binding
4.21503	0.0172207	down	NM_001004667	f11r	F11 receptor	receptor activity
4.2155	0.000466355	down	CN014844	s100a11	S100 calcium binding protein A11
4.23429	0.0233073	down	BC153973	dkk2	Dickkopf homolog 2 (Xenopus laevis)	molecular_function||extracellular region||extracellular space||multicellular organismal development||negative regulation of Wnt receptor signaling pathway||negative regulation of canonical Wnt receptor signaling pathway
4.24429	0.0274072	down	BC065445	cldna	Claudin a	structural molecule activity||plasma membrane||tight junction||membrane||integral to membrane||cell junction
4.26382	0.0222783	down	XM_680487	si:dkey-270m17.5	Si:dkey-270m17.5
4.26782	0.00264002	down	NM_001044349	mybpc3	Myosin binding protein C, cardiac	molecular_function||cellular_component||biological_process
4.26864	0.00551622	down	XM_001345925	LOC100007528	Leukotriene B4 receptor 2-like
4.2696	0.00120254	down	AY569309	hnf1ba	HNF1 homeobox Ba	endoderm formation||kidney development||liver development||DNA binding||DNA binding||sequence-specific DNA binding transcription factor activity||sequence-specific DNA binding transcription factor activity||nucleus||nucleus||transcription, DNA-dependent||regulation of transcription, DNA-dependent||multicellular organismal development||anterior/posterior pattern formation||anterior/posterior patte…
4.27954	0.00156762	down	EH508866	zgc:195265	Zgc:195265
4.28467	0.0043364	down	NM_001135784	nkx6.2	NK6 transcription factor related, locus 2	DNA binding||sequence-specific DNA binding transcription factor activity||nucleus||regulation of transcription, DNA-dependent||spinal cord motor neuron differentiation||spinal cord motor neuron differentiation||sequence-specific DNA binding
4.28948	0.0181945	down	NM_001083072	grhl2b	Grainyhead-like 2b (Drosophila)
4.29192	0.0453957	down	EF591984	slc9a3.1	Solute carrier family 9 (sodium/hydrogen exchanger), member 3.1	transport||ion transport||cation transport||sodium ion transport||regulation of pH||antiporter activity||solute:hydrogen antiporter activity||sodium:hydrogen antiporter activity||integral to membrane||transmembrane transport
4.29397	0.0114042	down	BC124354	slc18a3a	Solute carrier family 18 (vesicular acetylcholine), member 3a	transport||neurotransmitter transport||membrane||integral to membrane||transmembrane transport
4.30263	0.0216345	down	EH579624	six2b	Sine oculis-related homeobox 2b
4.31193	0.0167712	down	NM_205620	sult1st4	Sulfotransferase family 1, cytosolic sulfotransferase 4	cellular_component||sulfotransferase activity||transferase activity
4.31444	0.00762432	down	BC045978	tjp3	Tight junction protein 3	tight junction||water homeostasis||multicellular organismal homeostasis
4.31814	0.00597372	down	BC083265	chga	Chromogranin A	stored secretory granule
4.34875	0.00744209	down	BC075979	zgc:92275	Zgc:92275	cellular_component||oxidoreductase activity||metal ion binding||iron-sulfur cluster binding||2 iron, 2 sulfur cluster binding||oxidation-reduction process
4.35041	0.0356987	down	BC083470	cpt1b	Carnitine palmitoyltransferase 1B (muscle)	cellular_component||acyltransferase activity||response to bacterium||transferase activity
4.37177	0.0312097	down	BC153889	taar14e	Trace amine associated receptor 14e	signal transducer activity||receptor activity||G-protein coupled receptor activity||signal transduction||G-protein coupled receptor protein signaling pathway||integral to membrane
4.37827	0.00594826	down	BC080247	s100s	S100 calcium binding protein S	calcium ion binding||cellular_component
4.39164	0.00180964	down	AY138982	myh6	Myosin, heavy polypeptide 6, cardiac muscle, alpha	nucleotide binding||motor activity||actin binding||ATP binding||myosin complex||myosin filament||atrial cardiac myofibril development||heart contraction
4.40151	0.0367407	down	BC083240	cyp2aa8	Cytochrome P450, family 2, subfamily AA, polypeptide 8	monooxygenase activity||iron ion binding||electron carrier activity||oxidoreductase activity||oxidoreductase activity, acting on paired donors, with incorporation or reduction of molecular oxygen||oxidoreductase activity, acting on paired donors, with incorporation or reduction of molecular oxygen, reduced flavin or flavoprotein as one donor, and incorporation of one atom of oxygen||heme binding|…
4.41316	0.0121262	down	BC076025	cldn15lb	Claudin 15-like b	structural molecule activity||plasma membrane||tight junction||biological_process||membrane||integral to membrane||cell junction
4.41783	0.00758515	down	BC074094	lsrl	Lsr like	molecular_function||cellular_component||endoderm development||pancreas development
4.45975	0.0163525	down	NM_001139461	vtnb	Vitronectin b	scavenger receptor activity||immune response||polysaccharide binding
4.46033	0.00836939	down	BC133835	serpinb1	Serpin peptidase inhibitor, clade B (ovalbumin), member 1	serine-type endopeptidase inhibitor activity||extracellular space
4.49214	0.00484139	down	NM_131199	shhb	Sonic hedgehog b	extracellular region||extracellular space||plasma membrane||proteolysis||cell communication||cell-cell signaling||multicellular organismal development||peptidase activity||membrane||hydrolase activity||neuron differentiation||forebrain development||gliogenesis||neuron fate commitment||embryonic neurocranium morphogenesis||striated muscle cell development
4.49557	0.00697876	down	NM_001113500	prlrb	Prolactin receptor b	receptor activity
4.49863	0.0205705	down	BC155119	zgc:174164	Zgc:174164	metalloendopeptidase activity||proteolysis||zinc ion binding
4.51147	0.0324822	down	BC055205	hao2	Hydroxyacid oxidase 2 (long chain)	catalytic activity||metabolic process||FMN binding||oxidoreductase activity||oxidation-reduction process
4.56043	0.00802137	down	BC076465	agxta	Alanine-glyoxylate aminotransferase a	catalytic activity||metabolic process||transaminase activity||transferase activity||pyridoxal phosphate binding
4.56184	0.00825482	down	BC092924	her3	Hairy-related 3	DNA binding||DNA binding||nucleus||transcription, DNA-dependent||regulation of transcription, DNA-dependent||negative regulation of transcription, DNA-dependent||negative regulation of neurogenesis
4.56471	0.0125707	down	BC122249	nipsnap1	Nipsnap1	molecular_function||cellular_component||biological_process
4.60443	0.00267927	down	NM_001137657	frem2a	Fras1 related extracellular matrix protein 2a	cell communication||integral to membrane||fin development||fin morphogenesis
4.60851	0.042773	down	BC125837	st14b	Suppression of tumorigenicity 14 (colon carcinoma) b	catalytic activity||serine-type endopeptidase activity||proteolysis
4.60877	0.0474819	down	BC114278	ush1c	Usher syndrome 1C (autosomal recessive, severe)	cellular_component||biological_process
4.6222	0.0163472	down	BC139695	slco1d1	Solute carrier organic anion transporter family, member 1D1	transporter activity||transport||membrane
4.63131	0.0054806	down	BC059421	atp1b1b	ATPase, Na+/K+ transporting, beta 1b polypeptide	sodium:potassium-exchanging ATPase activity||ATP biosynthetic process||transport||ion transport||potassium ion transport||sodium ion transport||membrane||integral to membrane
4.63324	0.00209425	down	NM_131895	gria2b	Glutamate receptor, ionotropic, AMPA 2b	receptor activity||ionotropic glutamate receptor activity||transporter activity||ion channel activity||extracellular-glutamate-gated ion channel activity||plasma membrane||transport||ion transport||membrane||integral to membrane||cell junction||outer membrane-bounded periplasmic space||synapse||postsynaptic membrane
4.63507	0.024317	down	BC139537	zgc:162184	Zgc:162184	calcium-dependent cysteine-type endopeptidase activity||intracellular||proteolysis
4.65685	0.00843945	down	BC162525	si:ch211-243g18.2	Si:ch211-243g18.2	structural molecule activity||intermediate filament
4.68187	0.0145643	down	BC066612	stap2b	Signal transducing adaptor family member 2b	cellular_component
4.68225	0.0294994	down	AY727858	slc4a4a	Solute carrier family 4, member 4a	transporter activity||inorganic anion exchanger activity||transport||anion transport||anion transmembrane transporter activity||sodium:bicarbonate symporter activity||membrane||integral to membrane
4.69184	0.000889984	down	BC124444	abhd2b	Abhydrolase domain containing 2b	carboxylesterase activity||biological_process||membrane||integral to membrane||hydrolase activity
4.69216	0.00953001	down	NM_001039172	fgf20b	Fibroblast growth factor 20b	growth factor activity
4.69523	0.0224426	down	NM_001004561	arrdc1a	Arrestin domain containing 1a
4.69901	0.00418464	down	S80425	gata3	GATA-binding protein 3	DNA binding||sequence-specific DNA binding transcription factor activity||nucleus||transcription, DNA-dependent||regulation of transcription, DNA-dependent||zinc ion binding||ventral spinal cord interneuron differentiation||sequence-specific DNA binding||metal ion binding
4.70459	0.00408139	down	BC054611	zgc:64085	Zgc:64085	molecular_function||biological_process||membrane||integral to membrane
4.71539	0.00358394	down	BC048050	ckmt1	Creatine kinase, mitochondrial 1	nucleotide binding||catalytic activity||ATP binding||cellular_component||kinase activity||phosphorylation||transferase activity||transferase activity, transferring phosphorus-containing groups
4.71635	0.00529361	down	NM_152950	cryaa	Crystallin, alpha A	eye development||structural constituent of eye lens||structural constituent of eye lens||nucleus||cytoplasm||anti-apoptosis||visual perception||response to heat||negative regulation of intracellular transport||unfolded protein binding||protein homooligomerization
4.73743	0.0235469	down	BC153983	zgc:171591	Zgc:171591	cytoplasm||translational termination||translation release factor activity, codon specific
4.74223	0.0268953	down	BC054630	atp1a1a.4	ATPase, Na+/K+ transporting, alpha 1a.4 polypeptide	nucleotide binding||catalytic activity||ATP binding||ATP biosynthetic process||transport||ion transport||cation transport||metabolic process||monovalent inorganic cation transmembrane transporter activity||ATPase activity, coupled to transmembrane movement of ions, phosphorylative mechanism||monovalent inorganic cation transport||membrane||integral to membrane||integral to membrane||hydrolase act…
4.78427	0.00425997	down	BC068356	zgc:85682	Zgc:85682	signal transducer activity||receptor activity||G-protein coupled receptor activity||somatostatin receptor activity||signal transduction||G-protein coupled receptor protein signaling pathway||integral to membrane
4.78676	0.00896453	down	NM_130918	fzd8a	Frizzled homolog 8a	signal transducer activity||receptor activity||transmembrane receptor activity||G-protein coupled receptor activity||signal transduction||cell surface receptor linked signaling pathway||G-protein coupled receptor protein signaling pathway||multicellular organismal development||membrane||integral to membrane||Wnt receptor signaling pathway||spinal cord oligodendrocyte cell differentiation||spinal …
4.78742	0.0157202	down	BC071520	atoh7	Atonal homolog 7	eye development||DNA binding||nucleus||transcription, DNA-dependent||regulation of transcription, DNA-dependent||multicellular organismal development||nervous system development||retina layer formation||retina layer formation||cell differentiation||camera-type eye development||cell fate commitment||positive regulation of neurogenesis||regulation of cell cycle
4.79783	0.00079701	down	BC154326	pklr	Pyruvate kinase, liver and RBC	magnesium ion binding||catalytic activity||pyruvate kinase activity||glycolysis||kinase activity||phosphorylation||transferase activity||potassium ion binding
4.7981	0.0276032	down	BC078211	LOC794084	Hypothetical protein LOC794084
4.8317	0.00069131	down	EH995526	zgc:152809	Zgc:152809
4.84368	0.00771397	down	NM_001142566	si:ch211-221p4.4	Si:ch211-221p4.4	molecular_function||cellular_component||biological_process
4.8869	0.0315389	down	BC081672	capn3	Calpain 3, (p94)	cysteine-type endopeptidase activity||calcium-dependent cysteine-type endopeptidase activity||calcium ion binding||intracellular||proteolysis||peptidase activity||cysteine-type peptidase activity||hydrolase activity
4.88804	0.00709403	down	BC053312	bhlhe22	Basic helix-loop-helix family, member e22	nucleus||regulation of transcription, DNA-dependent
4.90225	0.00176258	down	BC056569	foxa1	Forkhead box A1	DNA binding||sequence-specific DNA binding transcription factor activity||nucleus||regulation of transcription, DNA-dependent||transcription factor binding||negative regulation of survival gene product expression||protein domain specific binding||response to estradiol stimulus||positive regulation of estrogen receptor signaling pathway||sequence-specific DNA binding||positive regulation of mitoti…
4.90276	0.0149755	down	BC098535	mipb	Major intrinsic protein of lens fiber b	transporter activity||water transmembrane transporter activity||transport||water transport||membrane||integral to membrane||transmembrane transport
4.90423	0.012948	down	BC093412	zgc:112992	Zgc:112992	extracellular region||lipid transport||lipid binding||lipoprotein metabolic process
4.90789	0.00944233	down	BC067726	fam69c	Family with sequence similarity 69, member C	molecular_function||cellular_component||biological_process
4.91255	0.00652039	down	XM_001342673	LOC100003066	NADH dehydrogenase (ubiquinone) 1 alpha subcomplex, 4-like
4.93496	0.00827918	down	BC044177	rassf7b	Ras association (RalGDS/AF-6) domain family (N-terminal) member 7b	molecular_function||cellular_component||signal transduction
4.95177	0.0114724	down	BC076516	tspan13a	Tetraspanin 13a	molecular_function||biological_process||membrane||integral to membrane
4.96661	0.00537338	down	BC049036	cd9b	CD9 antigen, b	membrane||integral to membrane
4.97283	0.0242931	down	BC095306	atp1a1a.2	ATPase, Na+/K+ transporting, alpha 1a.2 polypeptide	nucleotide binding||catalytic activity||ATP binding||ATP biosynthetic process||transport||ion transport||cation transport||metabolic process||monovalent inorganic cation transmembrane transporter activity||ATPase activity, coupled to transmembrane movement of ions, phosphorylative mechanism||monovalent inorganic cation transport||membrane||integral to membrane||hydrolase activity||hydrolase activ…
4.97511	0.0089411	down	NM_001083093	taar14h	Trace amine associated receptor 14h	signal transducer activity||receptor activity||G-protein coupled receptor activity||signal transduction||G-protein coupled receptor protein signaling pathway||integral to membrane
4.97738	0.00470483	down	AF179405	tbx2b	T-box 2b	heart looping||DNA binding||sequence-specific DNA binding transcription factor activity||nucleus||transcription, DNA-dependent||regulation of transcription, DNA-dependent||cell adhesion||multicellular organismal development||brain development||cell aging||regulation of heart contraction||cell proliferation||positive regulation of cell proliferation||epithalamus development||notochord development|…
4.98743	0.0363172	down	NM_001113605	slc5a9	Solute carrier family 5 (sodium/glucose cotransporter), member 9	transporter activity||transport||ion transport||sodium ion transport||membrane||integral to membrane||transmembrane transport
5.00736	0.0380765	down	EH607743	ppil1	Peptidylprolyl isomerase (cyclophilin)-like 1
5.01333	0.0175466	down	NM_001083108	si:dkey-91f15.1	Si:dkey-91f15.1	plasma membrane||gap junction||connexon complex||cell communication||membrane||integral to membrane||cell junction
5.02158	0.0189696	down	BC107968	tcf21	Transcription factor 21	kidney development||DNA binding||sequence-specific DNA binding transcription factor activity||nucleus||nucleus||transcription, DNA-dependent||regulation of transcription, DNA-dependent||cell differentiation||sequence-specific DNA binding||negative regulation of transcription, DNA-dependent||positive regulation of transcription, DNA-dependent||protein dimerization activity||lung morphogenesis
5.0389	0.015127	down	BC054563	tspan12	Tetraspanin 12	integral to plasma membrane||cell surface receptor linked signaling pathway||retina layer formation||membrane||integral to membrane||Wnt receptor activity||regulation of angiogenesis
5.05544	0.00668163	down	BC093308	zgc:112437	Zgc:112437	structural molecule activity||plasma membrane||tight junction||biological_process||membrane||integral to membrane||cell junction
5.05803	0.00554554	down	AF001909	rx3	Retinal homeobox gene 3	eye development||cell fate specification||neural crest cell migration||DNA binding||sequence-specific DNA binding transcription factor activity||nucleus||transcription, DNA-dependent||regulation of transcription, DNA-dependent||multicellular organismal development||adenohypophysis development||forebrain development||sequence-specific DNA binding||embryonic camera-type eye morphogenesis
5.06251	0.0216535	down	BC139858	si:dkey-33i11.3	Si:dkey-33i11.3	catalytic activity||serine-type endopeptidase activity||scavenger receptor activity||cytoplasm||proteolysis||peptidase activity||serine-type peptidase activity||membrane||integral to membrane||cell growth||hydrolase activity
5.11014	0.0207089	down	EH452074	LOC561161	Hypothetical LOC561161
5.15121	0.00605918	down	NM_182937	pvalb8	Parvalbumin 8	calcium ion binding
5.19048	0.00713031	down	XM_001341953	LOC100002134	Zinc transporter 1-like
5.19184	0.0113948	down	BC129253	vgll4l	Vestigial like 4 like	molecular_function||cellular_component||biological_process
5.20062	0.0127515	down	BC074091	zgc:91908	Zgc:91908	molecular_function||biological_process||membrane
5.2164	0.00726771	down	NM_001007782	nkx2.2b	NK2 transcription factor related 2b	DNA binding||double-stranded DNA binding||sequence-specific DNA binding transcription factor activity||nucleus||regulation of transcription, DNA-dependent||transcription from RNA polymerase II promoter||floor plate formation||ventral spinal cord interneuron differentiation||sequence-specific DNA binding
5.26072	0.0118755	down	BC053223	cldnh	Claudin h	structural molecule activity||plasma membrane||tight junction||membrane||integral to membrane||cell junction
5.26137	0.0117213	down	NM_001083051	pomcb	Proopiomelanocortin b	hormone activity||hormone activity||extracellular region
5.26288	0.00717102	down	NM_001045223	si:ch211-132b12.2	Si:ch211-132b12.2	neurotransmitter:sodium symporter activity||transport||neurotransmitter transport||symporter activity||membrane||integral to membrane
5.27784	0.00508209	down	BC083168	zgc:100843	Zgc:100843	calcium ion binding||cytoplasm
5.2918	0.0125018	down	NM_182871	fgf24	Fibroblast growth factor 24	growth factor activity||dorsal/ventral pattern formation||exocrine pancreas development||embryonic heart tube development||embryonic pectoral fin morphogenesis||negative regulation of endodermal cell fate specification||limb bud formation
5.30175	0.0130393	down	BC095688	rprma	Reprimo, TP53 dependent G2 arrest mediator candidate a	molecular_function||cytoplasm||biological_process||membrane||integral to membrane
5.30413	0.00916954	down	XM_001341462	LOC100001520	Prostasin-like
5.30916	0.00733507	down	BC142877	cdx1b	Caudal type homeobox 1 b	endoderm formation||liver development||DNA binding||sequence-specific DNA binding transcription factor activity||sequence-specific DNA binding transcription factor activity||nucleus||regulation of transcription, DNA-dependent||multicellular organismal development||epithelial cell differentiation||pancreas development||sequence-specific DNA binding||sequence-specific DNA binding||positive regulati…
5.30937	0.0135964	down	AY233269	tp73	Tumor protein p73	DNA binding||sequence-specific DNA binding transcription factor activity||sequence-specific DNA binding transcription factor activity||nucleus||transcription factor complex||transcription, DNA-dependent||regulation of transcription, DNA-dependent||regulation of transcription, DNA-dependent||apoptosis||transcription factor binding||embryonic cranial skeleton morphogenesis||protein tetramerization
5.33798	0.0138774	down	XM_693087	LOC569688	Transmembrane protease, serine 4-like
5.34222	0.0163962	down	BC150385	zgc:171713	Zgc:171713	molecular_function||biological_process||membrane||integral to membrane
5.34688	0.00764845	down	BC163759	zgc:194930	Zgc:194930	molecular_function||cellular_component||biological_process
5.364	0.0123679	down	XM_692767	LOC569386	Platelet endothelial cell adhesion molecule-like
5.3927	0.00245322	down	BC133068	tbx3	T-box 3	skeletal system development||DNA binding||sequence-specific DNA binding transcription factor activity||nucleus||transcription, DNA-dependent||regulation of transcription, DNA-dependent||anti-apoptosis||cell aging||positive regulation of cell proliferation||anterior/posterior axis specification, embryo||organ morphogenesis||male genitalia development||female genitalia development||mammary gland de…
5.3989	0.0119916	down	BC059664	zgc:73349	Zgc:73349	molecular_function||cellular_component
5.40219	0.00928358	down	BC154446	zgc:171494	Zgc:171494	DNA binding||sequence-specific DNA binding transcription factor activity||nucleus||regulation of transcription, DNA-dependent||membrane||integral to membrane||sequence-specific DNA binding
5.4091	0.0115013	down	AF025348	vsx1	Visual system homeobox 1 homolog, chx10-like	DNA binding||sequence-specific DNA binding transcription factor activity||nucleus||transcription, DNA-dependent||regulation of transcription, DNA-dependent||multicellular organismal development||visual perception||sequence-specific DNA binding||response to stimulus
5.42941	0.0175044	down	BC081634	cldn2	Claudin 2	structural molecule activity||plasma membrane||tight junction||biological_process||membrane||integral to membrane||cell junction
5.44274	0.00895461	down	BC083429	kng1	Kininogen 1	cysteine-type endopeptidase inhibitor activity||receptor binding||cellular_component||negative regulation of cell adhesion||elevation of cytosolic calcium ion concentration||negative regulation of blood coagulation
5.45124	0.00736026	down	BC139692	zgc:163022	Zgc:163022	transport||membrane||integral to membrane||oxidoreductase activity||electron transport chain||oxidation-reduction process
5.46098	0.0108518	down	NM_001082912	taar14d	Trace amine associated receptor 14d	signal transducer activity||receptor activity||G-protein coupled receptor activity||signal transduction||G-protein coupled receptor protein signaling pathway||integral to membrane
5.47696	0.00858531	down	EH487766	LOC795699	Solute carrier family 22, member 13-like
5.49663	0.00563318	down	BC129160	zgc:158222	Zgc:158222	adenosylhomocysteinase activity||cellular_component||one-carbon metabolic process||hydrolase activity
5.50761	0.000986485	down	CU458918	sigirr	Single immunoglobulin and toll-interleukin 1 receptor (TIR) domain	transmembrane receptor activity||signal transduction||membrane||integral to membrane||intrinsic to membrane||negative regulation of sequence-specific DNA binding transcription factor activity||innate immune response
5.52262	0.0318137	down	NM_001083055	taar14g	Trace amine associated receptor 14g	signal transducer activity||receptor activity||G-protein coupled receptor activity||signal transduction||G-protein coupled receptor protein signaling pathway||integral to membrane
5.53452	0.00176199	down	AY395731	gata6	GATA-binding protein 6	sequence-specific DNA binding RNA polymerase II transcription factor activity||liver development||heart morphogenesis||outflow tract septum morphogenesis||DNA binding||sequence-specific DNA binding transcription factor activity||nucleus||regulation of transcription, DNA-dependent||transcription factor binding||zinc ion binding||male gonad development||protein kinase binding||myeloid cell differen…
5.58592	0.000650453	down	XM_001343756	LOC100004499	Hypothetical LOC100004499
5.61192	0.0121258	down	BC055183	zgc:63647	Zgc:63647	catalytic activity||folic acid binding||Golgi apparatus||metabolic process||transferase activity||cellular metabolic process
5.61588	0.0289896	down	BC124445	zgc:153753	Zgc:153753	structural molecule activity||intermediate filament||biological_process
5.64983	0.00396248	down	NM_001102384	tbx2a	T-box gene 2a	DNA binding||sequence-specific DNA binding transcription factor activity||nucleus||transcription, DNA-dependent||regulation of transcription, DNA-dependent||embryonic heart tube development
5.65982	0.00469563	down	BC162717	hlxb9la	Homeo box HB9 like a	DNA binding||sequence-specific DNA binding transcription factor activity||sequence-specific DNA binding transcription factor activity||nucleus||regulation of transcription, DNA-dependent||sequence-specific DNA binding
5.66885	0.0134222	down	BC117632	zgc:136652	Zgc:136652	cellular_component||metabolic process||transferase activity||transferase activity, transferring glycosyl groups||transferase activity, transferring hexosyl groups
5.70373	0.00719456	down	BC155312	clic5	Chloride intracellular channel 5	voltage-gated chloride channel activity||insoluble fraction||Golgi apparatus||chloride transport||actin cytoskeleton||membrane
5.74725	0.000244137	down	CN508602	cryba2b	Crystallin, beta A2b
5.75116	0.00711419	down	BC083305	cabp1	Calcium binding protein 1	calcium ion binding
5.78372	0.00543924	down	NM_198917	foxi3a	Forkhead box I3a	DNA binding||sequence-specific DNA binding transcription factor activity||nucleus||transcription, DNA-dependent||regulation of transcription, DNA-dependent||epidermal cell differentiation||epidermal cell fate specification||epidermal cell fate specification||water homeostasis||sequence-specific DNA binding||positive regulation of transcription from RNA polymerase II promoter
5.82051	0.00882018	down	EF107093	rorb	RAR-related orphan receptor B	DNA binding||sequence-specific DNA binding transcription factor activity||steroid hormone receptor activity||receptor activity||ligand-dependent nuclear receptor activity||nucleus||transcription, DNA-dependent||regulation of transcription, DNA-dependent||zinc ion binding||steroid hormone mediated signaling pathway||sequence-specific DNA binding||metal ion binding
5.90179	0.0350222	down	BC095139	tmx3	Thioredoxin-related transmembrane protein 3	eye development||glycerol ether metabolic process||electron carrier activity||protein disulfide oxidoreductase activity||integral to membrane||cell redox homeostasis
5.93788	0.000867653	down	BC162925	cx35	Connexin 35	voltage-gated ion channel activity||plasma membrane||gap junction||gap junction||connexon complex||connexon complex||cell communication||cell-cell signaling||membrane||integral to membrane||cell junction||gap junction hemi-channel activity
6.12507	0.00518914	down	AJ781308	fgfrl1b	Fibroblast growth factor receptor-like 1b	receptor activity||protein binding||integral to membrane||cartilage development||cartilage development
6.13822	0.00237535	down	DQ098687	slc2a2	Solute carrier family 2 (facilitated glucose transporter), member 2	transporter activity||transport||carbohydrate transport||membrane||integral to membrane||transmembrane transporter activity||substrate-specific transmembrane transporter activity||transmembrane transport
6.14637	0.0468216	down	BC109472	bhmt	Betaine-homocysteine methyltransferase	cytoplasm||methyltransferase activity||zinc ion binding||homocysteine S-methyltransferase activity||methionine biosynthetic process||transferase activity||methylation||metal ion binding||betaine-homocysteine S-methyltransferase activity
6.16518	4.97994e-05	down	BC095223	gng8	Guanine nucleotide binding protein (G protein), gamma 8	signal transducer activity||heterotrimeric G-protein complex||signal transduction||G-protein coupled receptor protein signaling pathway||membrane
6.2011	0.0092948	down	AY826978	oc90	Otoconin 90	phospholipase A2 activity||calcium ion binding||lipid catabolic process||otolith development||otolith development
6.21156	0.00883422	down	BC047826	zgc:56085	Zgc:56085	catalytic activity||cellular_component||kinase activity||phosphorylation||transferase activity||transferase activity, transferring phosphorus-containing groups
6.26928	0.00165816	down	BC163118	fzd5	Frizzled homolog 5	signal transducer activity||receptor activity||transmembrane receptor activity||G-protein coupled receptor activity||signal transduction||cell surface receptor linked signaling pathway||G-protein coupled receptor protein signaling pathway||multicellular organismal development||anterior/posterior axis specification, embryo||cell surface||membrane||integral to membrane||Wnt receptor signaling pathw…
6.27888	0.00197042	down	BC151953	gprc5c	G protein-coupled receptor, family C, group 5, member C	signal transducer activity||receptor activity||G-protein coupled receptor activity||sevenless binding||signal transduction||G-protein coupled receptor protein signaling pathway||visual perception||membrane||integral to membrane
6.30956	0.00917844	down	BC139659	acmsd	Aminocarboxymuconate semialdehyde decarboxylase	aminocarboxymuconate-semialdehyde decarboxylase activity||catalytic activity||cytosol||metabolic process||quinolinate metabolic process
6.3192	0.016401	down	NM_131354	six7	Sine oculis homeobox homolog 7	DNA binding||sequence-specific DNA binding transcription factor activity||nucleus||regulation of transcription, DNA-dependent||sequence-specific DNA binding||embryonic camera-type eye morphogenesis
6.32953	0.0138885	down	AF102865	cmn	Calymmin
6.35671	0.0069748	down	U66572	nkx2.5	NK2 transcription factor related 5	heart looping||heart morphogenesis||heart morphogenesis||cardiac conduction system development||septum secundum development||DNA binding||chromatin binding||sequence-specific DNA binding transcription factor activity||nucleus||regulation of transcription, DNA-dependent||adult heart development||transcription factor binding||negative regulation of cardiac muscle cell apoptosis||negative regulation…
6.43233	0.00396286	down	BC128835	zgc:158291	Zgc:158291	DNA binding||sequence-specific DNA binding transcription factor activity||nucleus||regulation of transcription, DNA-dependent||sequence-specific DNA binding
6.43529	0.00397748	down	BC131873	zgc:158411	Zgc:158411	intracellular protein transport||Rab GTPase binding
6.46469	0.0227098	down	BC093265	prr15lb	Proline rich 15-like b	molecular_function||cellular_component||biological_process
6.47966	0.0366758	down	BC157381	aqp8b	Aquaporin 8b	transporter activity||water transmembrane transporter activity||transport||membrane||integral to membrane
6.4933	0.014023	down	EF636699	hspb12	Heat shock protein, alpha-crystallin-related, b12	response to stress
6.50798	0.0319692	down	XM_001922137	LOC100151344	Rho guanine nucleotide exchange factor (GEF) 12-like
6.55251	0.000935326	down	U62898	vsx2	Visual system homeobox 2	negative regulation of transcription from RNA polymerase II promoter||DNA binding||sequence-specific DNA binding transcription factor activity||nucleus||regulation of transcription, DNA-dependent||multicellular organismal development||visual perception||sequence-specific DNA binding||sequence-specific DNA binding||response to stimulus
6.55337	0.0128816	down	NM_001128350	cx50.5	44.1 protein-like
6.59466	0.00860453	down	XM_683182	LOC559810	Zonadhesin-like
6.61963	0.0119139	down	BC125834	tmprss4a	Transmembrane protease, serine 4a	catalytic activity||serine-type endopeptidase activity||scavenger receptor activity||proteolysis||peptidase activity||serine-type peptidase activity||membrane||integral to membrane||hydrolase activity
6.63458	0.0205516	down	BC077161	cldn8	Claudin 8	structural molecule activity||plasma membrane||tight junction||biological_process||membrane||integral to membrane||cell junction
6.64269	0.00426757	down	XM_687056	LOC563696	Cholinergic receptor, nicotinic, alpha 4-like
6.67168	0.000748496	down	NM_001123245	LOC559147	Novel protein similar to vertebrate hairy and enhancer of split 2 (Drosophila) (HES2)
6.78318	0.00134676	down	BC048037	cp	Ceruloplasmin	copper ion binding||extracellular space||oxidoreductase activity||metal ion binding||chaperone binding||oxidation-reduction process
6.80209	0.0139824	down	NM_001045200	si:dkey-183n20.15	Si:dkey-183n20.15	zinc ion binding||metal ion binding
6.82372	0.00748015	down	AF132446	pitx2	Paired-like homeodomain transcription factor 2	DNA binding||sequence-specific DNA binding transcription factor activity||nucleus||regulation of transcription, DNA-dependent||multicellular organismal development||sequence-specific DNA binding
6.82694	0.00491832	down	XM_686251	si:dkey-37m8.9	Si:dkey-37m8.9	activation of MAPKK activity||cellular glucose homeostasis||extracellular space||G-protein coupled receptor protein signaling pathway||adult feeding behavior||cellular response to starvation||negative regulation of appetite
7.03689	0.00306906	down	BC053255	zgc:64106	Zgc:64106	binding||cellular_component||metabolic process||oxidoreductase activity||oxidation-reduction process
7.07084	0.000339389	down	NM_001003428	crygn2	Crystallin, gamma N2	structural constituent of eye lens||cellular_component||biological_process
7.07804	0.00108185	down	AF001908	rx2	Retinal homeobox gene 2	DNA binding||sequence-specific DNA binding transcription factor activity||nucleus||transcription, DNA-dependent||regulation of transcription, DNA-dependent||multicellular organismal development||sequence-specific DNA binding||camera-type eye photoreceptor cell differentiation
7.09135	0.0487088	down	CN840974	zgc:161979	Zgc:161979
7.09215	0.00952796	down	NM_198817	stm	Starmaker	extracellular region||detection of gravity||otic placode formation
7.10814	0.00800893	down	BC108033	sox14	SRY-box containing gene 14	DNA binding||nucleus||transcription, DNA-dependent||regulation of transcription, DNA-dependent||multicellular organismal development||hypothalamus development
7.13147	0.00605242	down	BC128864	zgc:158410	Zgc:158410	protease binding||serine-type endopeptidase inhibitor activity||cellular_component||biological_process
7.16167	0.00272472	down	DQ822508	chrna4	Cholinergic receptor, nicotinic, alpha 4	response to hypoxia||receptor activity||nicotinic acetylcholine-activated cation-selective channel activity||ion channel activity||extracellular ligand-gated ion channel activity||plasma membrane||nicotinic acetylcholine-gated receptor-channel complex||DNA repair||transport||ion transport||response to oxidative stress||signal transduction||acetylcholine receptor activity||membrane||integral to me…
7.16557	0.0494845	down	NM_001034182	sid4	Secreted immunoglobulin domain 4	protein binding||anatomical structure morphogenesis||identical protein binding||extracellular matrix binding
7.21507	0.00160239	down	NM_001002670	cryabb	Crystallin, alpha B, b	structural constituent of eye lens||cellular_component||response to heat||unfolded protein binding
7.22902	0.010504	down	BC163231	zgc:194210	Zgc:194210
7.28927	0.00621044	down	BC154254	oxct1b	3-oxoacid CoA transferase 1b	metabolic process||CoA-transferase activity||transferase activity||ketone body catabolic process
7.50983	0.00143142	down	BC122268	hes2.2	Hairy and enhancer of split 2.2	nucleus||regulation of transcription, DNA-dependent
7.523	0.00450467	down	BC117617	si:ch211-215l11.5	Si:ch211-215l11.5	catalytic activity||glucose-6-phosphatase activity||gluconeogenesis||membrane||integral to membrane||phosphate binding||glucose homeostasis
7.54202	0.0207428	down	BC121195	zgc:136820	Zgc:136820	molecular_function||cellular_component||biological_process
7.57828	0.00504632	down	BC076476	foxi1	Forkhead box I1	DNA binding||sequence-specific DNA binding transcription factor activity||sequence-specific DNA binding transcription factor activity||nucleus||transcription, DNA-dependent||regulation of transcription, DNA-dependent||regulation of transcription, DNA-dependent||epidermal cell fate specification||otic vesicle formation||otic vesicle formation||otic placode formation||otic placode formation||sequen…
7.59155	0.00152344	down	BC086703	foxa2	Forkhead box A2	DNA binding||DNA binding||sequence-specific DNA binding transcription factor activity||nucleus||regulation of transcription, DNA-dependent||multicellular organismal development||ventral midline development||endoderm development||endoderm development||transcription factor binding||protein domain specific binding||oligodendrocyte cell fate commitment||regulation of blood coagulation||central nervou…
7.70375	0.00638775	down	X88805	isl2a	Islet2a	DNA binding||sequence-specific DNA binding transcription factor activity||nucleus||regulation of transcription, DNA-dependent||multicellular organismal development||zinc ion binding||sequence-specific DNA binding||metal ion binding||neuron fate specification||neuron fate specification||axon extension involved in development
7.70639	0.00686657	down	EF591981	ca15a	Carbonic anhydrase XV a	carbonate dehydratase activity||cellular_component||one-carbon metabolic process||sodium ion transport||regulation of pH||zinc ion binding||metal ion binding
7.74609	0.0156177	down	BC081523	pvalb6	Parvalbumin 6	calcium ion binding||cellular_component
7.74896	0.00965128	down	BC091994	enpep	Glutamyl aminopeptidase	aminopeptidase activity||cellular_component||proteolysis||metallopeptidase activity||zinc ion binding||cell proliferation||cell migration
7.78361	0.0212587	down	EH456706	LOC561528	Similar to putative galactose-binding protein
7.8352	0.00113458	down	NM_131225	rx1	Retinal homeobox gene 1	neural retina development||DNA binding||sequence-specific DNA binding transcription factor activity||nucleus||transcription, DNA-dependent||regulation of transcription, DNA-dependent||multicellular organismal development||retina layer formation||sequence-specific DNA binding||camera-type eye photoreceptor cell differentiation||camera-type eye photoreceptor cell differentiation
7.86802	0.00570944	down	BC153953	zgc:171531	Zgc:171531	DNA binding||sequence-specific DNA binding transcription factor activity||nucleus||regulation of transcription, DNA-dependent||sequence-specific DNA binding
8.03075	0.00345469	down	CV481604	ins	Preproinsulin
8.08002	0.00393723	down	NM_130964	isl2b	Islet2b	DNA binding||sequence-specific DNA binding transcription factor activity||nucleus||regulation of transcription, DNA-dependent||multicellular organismal development||zinc ion binding||sequence-specific DNA binding||metal ion binding
8.12448	4.30943e-05	down	BC115223	slc6a19a	Solute carrier family 6 (neurotransmitter transporter), member 19a	neurotransmitter:sodium symporter activity||integral to plasma membrane||transport||neurotransmitter transport||symporter activity||membrane||integral to membrane
8.1468	0.02347	down	NM_001122706	LOC793143	Novel protein similar to human claudin 22 (CLDN22)
8.15691	0.00503206	down	BC066437	neurod	Neurogenic differentiation	DNA binding||sequence-specific DNA binding transcription factor activity||nucleus||cytoplasm||transcription, DNA-dependent||regulation of transcription, DNA-dependent||nitric oxide mediated signal transduction||multicellular organismal development||nervous system development||transcription factor binding||response to glucose stimulus||insulin secretion||cell differentiation||sequence-specific DNA…
8.24913	0.00587632	down	AF052245	foxa3	Forkhead box A3	DNA binding||sequence-specific DNA binding transcription factor activity||nucleus||transcription, DNA-dependent||regulation of transcription, DNA-dependent||brain development||transcription factor binding||protein domain specific binding||neural plate anterior/posterior regionalization||sequence-specific DNA binding||positive regulation of transcription from RNA polymerase II promoter
8.29551	0.0455624	down	BC135075	foxq1l	Forkhead box Q, like	DNA binding||sequence-specific DNA binding transcription factor activity||nucleus||transcription, DNA-dependent||regulation of transcription, DNA-dependent||response to xenobiotic stimulus||sequence-specific DNA binding
8.32794	0.00456148	down	AF544026	wnt2ba	Wingless-type MMTV integration site family, member 2Ba	chondrocyte differentiation||signal transducer activity||extracellular region||proteinaceous extracellular matrix||Wnt receptor signaling pathway, calcium modulating pathway||multicellular organismal development||male gonad development||Wnt receptor signaling pathway||forebrain regionalization||embryonic pectoral fin morphogenesis||hemopoietic stem cell proliferation||positive regulation of canon…
8.3473	0.000331928	down	BC154566	hmx1	H6 homeo box 1	DNA binding||sequence-specific DNA binding transcription factor activity||nucleus||regulation of transcription, DNA-dependent||camera-type eye development||sequence-specific DNA binding||negative regulation of transcription, DNA-dependent
8.37673	0.0121798	down	BC139877	si:ch211-284e20.8	Si:ch211-284e20.8	cysteine-type endopeptidase inhibitor activity
8.40486	0.000587945	down	BC067725	foxg1b	Forkhead box G1b	DNA binding||sequence-specific DNA binding transcription factor activity||nucleus||transcription, DNA-dependent||regulation of transcription, DNA-dependent||sequence-specific DNA binding
8.69285	0.00419164	down	EH447618	zgc:153846	Zgc:153846
8.89859	0.00650529	down	DQ105978	aldh1a3	Aldehyde dehydrogenase 1 family, member A3	aldehyde dehydrogenase [NAD(P)+] activity||cytoplasm||metabolic process||oxidoreductase activity||retinoic acid metabolic process||retinal metabolic process||protein homodimerization activity||oxidation-reduction process
8.92819	0.00785368	down	BC083445	otop1	Otopetrin 1	molecular_function||extracellular space||membrane||integral to membrane||otolith formation||inner ear morphogenesis||otolith mineralization
8.94162	0.00720531	down	AY217729	gcm2	Glial cells missing homolog 2 (Drosophila)	DNA binding||sequence-specific DNA binding transcription factor activity||nucleus||transcription factor complex||regulation of transcription, DNA-dependent||transcription factor binding||organ morphogenesis||epidermal cell fate specification||cartilage development
8.95033	0.0105434	down	BC075770	arl3l1	ADP-ribosylation factor-like 3, like 1	nucleotide binding||GTP binding||intracellular||small GTPase mediated signal transduction
9.04872	0.00496922	down	AF253054	nkx2.1a	NK2 homeobox 1a	DNA binding||sequence-specific DNA binding transcription factor activity||nucleus||regulation of transcription, DNA-dependent||thyroid gland development||sequence-specific DNA binding
9.13081	0.00519072	down	BC054594	rgs5a	Regulator of G-protein signaling 5a	signal transducer activity||cytoplasm
9.21082	0.00936208	down	BC115352	pitx1	Paired-like homeodomain transcription factor 1	DNA binding||sequence-specific DNA binding transcription factor activity||nucleus||nucleolus||regulation of transcription, DNA-dependent||multicellular organismal development||sequence-specific DNA binding
9.41653	0.00927403	down	NM_198824	zgc:158494	Zgc:158494
9.57493	0.0165701	down	BC066448	phox2a	Paired-like homeobox 2a	DNA binding||sequence-specific DNA binding transcription factor activity||nucleus||regulation of transcription, DNA-dependent||brain development||sequence-specific DNA binding
9.69008	0.00107438	down	BC122454	hmx4	H6 family homeobox 4	DNA binding||sequence-specific DNA binding transcription factor activity||nucleus||regulation of transcription, DNA-dependent||sequence-specific DNA binding
9.7352	0.038395	down	BC077140	akr1a1a	Aldo-keto reductase family 1, member A1a (aldehyde reductase)	cellular_component||alcohol dehydrogenase (NADP+) activity||oxidoreductase activity||oxidation-reduction process
9.77281	0.00319389	down	BC163639	th	Tyrosine hydroxylase	response to hypoxia||monooxygenase activity||tyrosine 3-monooxygenase activity||iron ion binding||cytoplasm||smooth endoplasmic reticulum||aromatic amino acid family metabolic process||internal side of plasma membrane||oxidoreductase activity, acting on paired donors, with incorporation or reduction of molecular oxygen, reduced pteridine as one donor, and incorporation of one atom of oxygen||cyto…
9.78931	0.00460739	down	DQ457020	foxe3	Forkhead box E3	eye development||lens development in camera-type eye||lens morphogenesis in camera-type eye||DNA binding||sequence-specific DNA binding transcription factor activity||nucleus||transcription, DNA-dependent||regulation of transcription, DNA-dependent||sequence-specific DNA binding
9.92041	0.0101771	down	BC067706	LOC407678	Hypothetical protein LOC407678
9.95029	0.00448758	down	NM_001020585	six6b	Sine oculis-related homeobox 6b	DNA binding||sequence-specific DNA binding transcription factor activity||nucleus||regulation of transcription, DNA-dependent||sequence-specific DNA binding
9.97858	0.031548	down	BC065862	mb	Myoglobin	vasculogenesis||response to hypoxia||oxygen transporter activity||iron ion binding||cellular_component||transport||response to stress||oxygen transport||oxygen binding||heme binding||metal ion binding||digestive tract development
10.0111	0.0205294	down	BC056550	hnf4a	Hepatocyte nuclear factor 4, alpha	DNA binding||sequence-specific DNA binding transcription factor activity||steroid hormone receptor activity||receptor activity||ligand-dependent nuclear receptor activity||receptor binding||fatty acid binding||nucleus||cytoplasm||transcription, DNA-dependent||regulation of transcription, DNA-dependent||ornithine metabolic process||xenobiotic metabolic process||blood coagulation||zinc ion binding|…
10.0812	0.0131345	down	BC045924	itih2	Inter-alpha (globulin) inhibitor H2	serine-type endopeptidase inhibitor activity||hyaluronan metabolic process
10.0885	0.0144304	down	BC124293	hnf4g	Hepatocyte nuclear factor 4, gamma	DNA binding||sequence-specific DNA binding transcription factor activity||steroid hormone receptor activity||receptor activity||ligand-dependent nuclear receptor activity||steroid binding||nucleus||transcription, DNA-dependent||regulation of transcription, DNA-dependent||zinc ion binding||steroid hormone mediated signaling pathway||sequence-specific DNA binding||metal ion binding
10.1773	0.0236441	down	BC066629	fgb	Fibrinogen, B beta polypeptide	receptor binding||fibrinogen complex||signal transduction||external side of plasma membrane||platelet activation||protein binding, bridging||platelet alpha granule||eukaryotic cell surface binding||chaperone binding||protein polymerization||response to calcium ion
10.3951	0.0212115	down	BC155085	ca4a	Carbonic anhydrase IV a	carbonate dehydratase activity||cellular_component||one-carbon metabolic process||zinc ion binding||metal ion binding
10.7769	0.00116382	down	CN504500	crygm2d6	Crystallin, gamma M2d6
10.7837	0.000819264	down	EH451372	crygm2b	Crystallin, gamma M2b
10.8198	0.00477031	down	CN512254	crygm2d1	Crystallin, gamma M2d1
10.8458	0.0136721	down	NM_001128332	si:ch211-80h18.1	Si:ch211-80h18.1
11.1293	0.00748004	down	BC154161	zgc:110326	Zgc:110326
11.1514	0.00114092	down	NM_131443	pdx1	Pancreatic and duodenal homeobox 1	DNA binding||sequence-specific DNA binding transcription factor activity||nucleus||regulation of transcription, DNA-dependent||nitric oxide mediated signal transduction||insulin secretion||pancreas development||endocrine pancreas development||determination of pancreatic left/right asymmetry||sequence-specific DNA binding||determination of digestive tract left/right asymmetry||determination of liv…
11.1947	0.0134311	down	BC125846	si:ch211-137a8.2	Si:ch211-137a8.2	molecular_function||cellular_component||biological_process
11.2082	0.000982754	down	CN504068	cryba4	Crystallin, beta A4
11.292	0.00361402	down	BC155192	slc13a2	Solute carrier family 13 (sodium-dependent dicarboxylate transporter), member 2	transporter activity||sodium ion transport||membrane||transmembrane transport
11.5638	0.0193699	down	BC076449	otomp	Otolith matrix protein	extracellular region||early endosome||late endosome||coated pit||iron ion transport||cellular iron ion homeostasis||ferric iron binding||heparin binding||basal plasma membrane||apical plasma membrane||endocytic vesicle||stored secretory granule||perinuclear region of cytoplasm||otolith development||otolith development||recycling endosome
11.6327	0.00488445	down	BC076413	zgc:100980	Zgc:100980	molecular_function||cellular_component||biological_process
11.7058	0.000688942	down	CN500544	crygm2d10	Crystallin, gamma M2d10
11.7215	0.0115151	down	NM_001115125	hkdc1	Hexokinase domain containing 1	nucleotide binding||hexokinase activity||ATP binding||nucleus||mitochondrion||carbohydrate metabolic process||glycolysis||kinase activity||phosphorylation||transferase activity||phosphotransferase activity, alcohol group as acceptor
11.89	0.0211356	down	BC090785	nkx3.3	NK3 homeobox 3	DNA binding||sequence-specific DNA binding transcription factor activity||nucleus||regulation of transcription, DNA-dependent||sequence-specific DNA binding
11.9777	0.00833067	down	BC079493	nkx2.7	NK2 transcription factor related 7	heart looping||heart looping||heart morphogenesis||heart morphogenesis||DNA binding||sequence-specific DNA binding transcription factor activity||nucleus||regulation of transcription, DNA-dependent||embryonic heart tube development||embryonic heart tube development||sequence-specific DNA binding||cardiac muscle cell differentiation||cardiac muscle cell differentiation||cardiac muscle cell prolife…
12.1276	0.0274162	down	AF359432	cldnc	Claudin c	structural molecule activity||plasma membrane||tight junction||membrane||integral to membrane||cell junction
12.1893	0.00654936	down	BC066525	nkx2.3	NK2 transcription factor related 3	DNA binding||sequence-specific DNA binding transcription factor activity||nucleus||regulation of transcription, DNA-dependent||sequence-specific DNA binding
12.3984	0.0208413	down	AF359430	cldnj	Claudin j	structural molecule activity||plasma membrane||tight junction||membrane||integral to membrane||cell junction||lifelong otolith mineralization
12.9116	0.00221211	down	DN861103	crygm2c	Crystallin, gamma M2c
12.9849	0.0163489	down	BC097100	cfb	Complement factor B	catalytic activity||serine-type endopeptidase activity||extracellular region||proteolysis||complement activation||response to bacterium
13.1617	0.000580182	down	EH488267	zgc:194392	Zgc:194392
13.2697	0.00364654	down	BC076048	cd36	CD36 antigen	positive regulation of cell-matrix adhesion||low-density lipoprotein receptor activity||cell adhesion||nitric oxide mediated signal transduction||lipid binding||cell surface||positive regulation of macrophage derived foam cell differentiation||plasma membrane long-chain fatty acid transport||membrane||lipid storage||cGMP-mediated signaling||response to vitamin B3||low-density lipoprotein particle…
13.3136	0.0042864	down	BC125910	zgc:153913	Zgc:153913	cellular_component||biological_process
13.4402	0.00372297	down	AY525643	pitx3	Paired-like homeodomain transcription factor 3	DNA binding||sequence-specific DNA binding transcription factor activity||nucleus||regulation of transcription, DNA-dependent||multicellular organismal development||adenohypophysis development||endocrine system development||camera-type eye development||sequence-specific DNA binding||positive regulation of transcription, DNA-dependent
14.1001	0.000392925	down	CO931240	crygm2d11	Crystallin, gamma M2d11
14.3116	0.00812061	down	BC083200	ctsll	Cathepsin L, like	cysteine-type endopeptidase activity||cellular_component||proteolysis||peptidase activity||cysteine-type peptidase activity||hydrolase activity
14.3667	0.0237207	down	BC150458	zgc:173961	Zgc:173961	glutathione transferase activity||cellular_component||metabolic process||transferase activity
14.8302	0.0250456	down	BC054946	fga	Fibrinogen alpha chain	receptor binding||fibrinogen complex||extracellular space||signal transduction||external side of plasma membrane||platelet activation||protein binding, bridging||platelet alpha granule||eukaryotic cell surface binding||protein polymerization||response to calcium ion
15.0711	0.000891612	down	CN500599	crygm2d13	Crystallin, gamma M2d13
15.4545	0.000792839	down	BC091468	cx23	Connexin 23	gap junction channel activity||plasma membrane||gap junction||connexon complex||cell communication||membrane||integral to membrane||cell junction
15.4883	0.000570261	down	BC077129	mipa	Major intrinsic protein of lens fiber a	transporter activity||water transmembrane transporter activity||transport||water transport||membrane||integral to membrane||transmembrane transport
15.9817	0.00132501	down	CN508747	lim2.4	Lens intrinsic membrane protein 2.4
16.6519	0.00871878	down	BC153662	fgg	Fibrinogen, gamma polypeptide	receptor binding||fibrinogen complex||extracellular space||signal transduction||external side of plasma membrane||platelet activation||protein binding, bridging||platelet alpha granule||eukaryotic cell surface binding||protein polymerization||response to calcium ion
17.2136	0.0032631	down	BC122123	si:ch211-117n7.7	Si:ch211-117n7.7	molecular_function||cellular_component||biological_process
17.3039	0.00558162	down	CN322888	lgals2b	Lectin, galactoside-binding, soluble, 2b
18.1449	1.88275e-05	down	NM_131809	cx44.1	Connexin 44.1	plasma membrane||integral to plasma membrane||gap junction||connexon complex||connexon complex||cell communication||membrane||integral to membrane||cell junction||gap junction hemi-channel activity
18.2081	0.000657286	down	CN508320	crygm2d15	Crystallin, gamma M2d15
18.2127	0.00179895	down	BC150394	crybb1l2	Crystallin, beta B1, like 2	molecular_function||cellular_component||biological_process
18.3703	0.00221178	down	AY383562	trpv6	Transient receptor potential cation channel, subfamily V, member 6	receptor activity||ion channel activity||ion transport||integral to membrane||integral to membrane||hypotonic salinity response||positive regulation of transcription, DNA-dependent||response to calcium ion||calcium ion import
18.5345	0.0461617	down	BC081600	tfa	Transferrin-a	extracellular region||iron ion transport||cellular iron ion homeostasis||ferric iron binding||response to bacterium
19.1198	0.00183456	down	BC071312	cryba2a	Crystallin, beta A2a	molecular_function||cellular_component||biological_process
19.4535	0.00130674	down	BC095138	lim2.1	Lens intrinsic membrane protein 2.1	structural constituent of eye lens||biological_process||membrane||integral to membrane
19.7995	0.00555452	down	NM_001034993	ihha	Indian hedgehog homolog a	plasma membrane||proteolysis||cell communication||cell-cell signaling||multicellular organismal development||peptidase activity||membrane||intein-mediated protein splicing||hydrolase activity||swim bladder morphogenesis
20.147	0.00233128	down	BC152632	cryba1b	Crystallin, beta A1b	molecular_function||cellular_component||biological_process
20.6757	0.0252617	down	BC109410	ces2	Carboxylesterase 2 (intestine, liver)	cellular_component||biological_process||hydrolase activity
21.3671	0.00575461	down	BC163055	dbh	Dopamine beta hydroxylase	catalytic activity||monooxygenase activity||dopamine beta-monooxygenase activity||copper ion binding||catecholamine metabolic process||cellular process||oxidoreductase activity, acting on paired donors, with incorporation or reduction of molecular oxygen, reduced ascorbate as one donor, and incorporation of one atom of oxygen||oxidation-reduction process
22.0089	0.00367841	down	BC086745	tectb	Tectorin beta	cellular_component
22.6055	0.00147093	down	NM_173231	crybb1	Crystallin, beta B1
22.669	0.00223067	down	EU935589	zgc:101859	Zgc:101859	molecular_function||cellular_component||biological_process
23.8599	0.00880714	down	BC071413	zgc:86738	Zgc:86738	molecular_function||cellular_component||biological_process
24.8024	0.010107	down	BC129305	zgc:123103	Zgc:123103	cellular_component||biological_process||cysteine-type peptidase activity
29.0951	0.00472567	down	CN503063	zgc:86723	Zgc:86723
29.2105	0.00742352	down	BC078412	tm4sf4	Transmembrane 4 L six family member 4	molecular_function||biological_process||integral to membrane
29.273	0.0112688	down	BC095660	gys2	Glycogen synthase 2	glycogen (starch) synthase activity||glycogen (starch) synthase activity||soluble fraction||insoluble fraction||cytosol||glycogen biosynthetic process||glycogen biosynthetic process||response to glucose stimulus||cortical actin cytoskeleton||ectoplasm
39.3822	0.00287825	down	EH594124	pvalb9	Parvalbumin 9
47.2844	0.0072334	down	BC055638	hao1	Hydroxyacid oxidase (glycolate oxidase) 1	catalytic activity||metabolic process||FMN binding||oxidoreductase activity||oxidation-reduction process
86.0959	0.00655791	down	BC093127	pla2g12b	Phospholipase A2, group XIIB	phospholipase A2 activity||calcium ion binding||extracellular region||lipid catabolic process
100.931	0.00295957	down	BC146705	gip	Gastric inhibitory polypeptide
107.683	0.00224314	down	AJ245491	xx:sd49	Xx:sd49
110.131	0.00251082	down	BC076211	pmepa1	Prostate transmembrane protein, androgen induced 1	cellular_component||biological_process||WW domain binding
110.362	0.0026073	down	BC068363	vgll4	Vestigial like 4 (Drosophila)	molecular_function||cellular_component||biological_process
110.486	0.00224907	down	DQ839547	pparg	Peroxisome proliferator activated receptor gamma	DNA binding||sequence-specific DNA binding transcription factor activity||steroid hormone receptor activity||receptor activity||ligand-dependent nuclear receptor activity||nucleus||transcription, DNA-dependent||regulation of transcription, DNA-dependent||induction of apoptosis||activation of caspase activity||signal transduction||drug binding||regulation of blood pressure||zinc ion binding||negat…
118.56	0.00217863	down	BC125661	pou2f1a	POU class 2 homeobox 1a	DNA binding||sequence-specific DNA binding transcription factor activity||nucleus||regulation of transcription, DNA-dependent||sequence-specific DNA binding
131.9	0.00281741	down	NM_001013259	serpina1l	Serine (or cysteine) proteinase inhibitor, clade A (alpha-1 antiproteinase, antitrypsin), member 1, like	serine-type endopeptidase inhibitor activity
150.979	0.00137884	down	BC128797	serpina1	Serine (or cysteine) proteinase inhibitor, clade A (alpha-1 antiproteinase, antitrypsin), member 1	serine-type endopeptidase inhibitor activity
174.148	0.00325672	down	BC107620	apoa4	Apolipoprotein A-IV	extracellular region||lipid transport||lipid binding||lipoprotein metabolic process
349.514	0.000149727	down	NM_001030062	apobl	Apolipoprotein B, like	lipid transporter activity||lipid transport||response to chemical stimulus
