# Supplementary material for: Genome Wide Analysis Reveals Zic3 Interaction with Distal Regulatory Elements of Stage Specific Developmental Genes in Zebrafish
Source: PLoS Genet. 2013 Oct 31;9(10):e1003852. doi: 10.1371/journal.pgen.1003852 (PMC3814314; doi:10.1371/journal.pgen.1003852)
Supplement: Table S9 — GO enrichment of microarray genes (24 hpf). List of GO terms enriched among genes co-expressed with zic3 at 24 hpf. (XLS) [file pgen.1003852.s017.xls]

## Sheet: Sheet1
Table S9. GO enrichment of microarray genes (24 hpf)
Biological Process
Category	Term			Count	%	PValue	Genes	List Total	Pop Hits	Pop Total	Fold Enrichment	Bonferroni	Benjamini	FDR
GOTERM_BP_ALL	GO:0032502	developmental process	58.3697	124	19.4662	6.31738e-18	MYOD1, LMO2, PDLIM7, ATP1A2A, HOXC13A, HOXC13B, MYHZ1.1, UNCX4.1, LPAR1, NOG1, ZIC1, ZIC3, EVE1, BMP1A, WNT11R, HOXC8A, WNT3, OLIG3, HER1, TGFBI, CACNB4A, RPL11, CHRNA1, WNT10A, WNT10B, HOXC12B, HER7, ZNF503, HOXA13A, HER11, TAGLN, ATOH1B, TRIM33, HOXA13B, PAX3A, ATOH1A, TFAP2B, HAS2, CAV3, SMYD1B, VED, HOXC11A, HOXD11A, HOXB9A, MUSK, MXTX2, AXIN2, HOXA9A, HOXA9B, UNC45B, CCM2, TCF7, QUO, ZIC2A, …	369	1327	8389	2.12439	6.63325e-15	6.63325e-15	1.00433e-14
GOTERM_BP_ALL	GO:0007275	multicellular organismal development	55.8185	117	18.3673	3.58903e-16	MYOD1, LMO2, PDLIM7, ATP1A2A, HOXC13A, HOXC13B, MYHZ1.1, UNCX4.1, LPAR1, NOG1, ZIC1, ZIC3, EVE1, BMP1A, WNT11R, HOXC8A, WNT3, OLIG3, HER1, CACNB4A, RPL11, CHRNA1, WNT10A, WNT10B, HOXC12B, HER7, ZNF503, HOXA13A, HER11, TAGLN, ATOH1B, TRIM33, HOXA13B, ATOH1A, PAX3A, TFAP2B, HAS2, CAV3, VED, HOXC11A, HOXD11A, HOXB9A, MUSK, MXTX2, AXIN2, HOXA9A, HOXA9B, UNC45B, CCM2, TCF7, QUO, ZIC2A, SEPN1, HOXD12A,…	369	1269	8389	2.09608	3.4972e-13	1.7486e-13	5.32907e-13
GOTERM_BP_ALL	GO:0032501	multicellular organismal process	61.8006	121	18.9953	1.77168e-14	MYOD1, LMO2, PDLIM7, ATP1A2A, HOXC13A, HOXC13B, MYHZ1.1, UNCX4.1, LPAR1, NOG1, ZIC1, ZIC3, EVE1, BMP1A, WNT11R, HOXC8A, WNT3, OLIG3, HER1, CACNB4A, RPL11, CHRNA1, WNT10A, WNT10B, HOXC12B, HER7, ZNF503, HOXA13A, HER11, TAGLN, ATOH1B, TRIM33, HOXA13B, ATOH1A, PAX3A, TFAP2B, HAS2, ITGA2B, CAV3, VED, HOXC11A, HOXD11A, HOXB9A, MUSK, MXTX2, AXIN2, HOXA9A, HOXA9B, UNC45B, CCM2, TCF7, QUO, ZIC2A, SEPN1, …	369	1405	8389	1.95791	1.86517e-11	6.21725e-12	2.82441e-11
GOTERM_BP_ALL	GO:0045449	regulation of transcription	48.2528	91	14.2857	9.8671e-10	HOXC3A, MYOD1, TBX24, HOXC13A, HOXC13B, UNCX4.1, GSH2, NR2E3, HOXB7A, MAF1, EVE1, HOXB13A, HOXC8A, OLIG3, PAX9, HER1, POU4F2, MSGN1, ATOH8, SP5L, HOXC4A, TBX16, HOXC12A, HOXC12B, PTF1A, HER7, ZNF503, HOXA13A, HER11, PAR1, PURB, HOXD10A, ATOH1B, TRIM33, TWIST1A, HOXA13B, PAX3A, ATOH1A, PAX7A, TFAP2B, RIPPLY1, TWIST1B, TFAP2E, TBX18, MSXC, VED, MSXB, MSXD, DMBX1A, HOXC11A, HDAC9B, ZGC:162612, HOXA1…	369	1097	8389	1.8859	1.03604e-06	2.59011e-07	1.56867e-06
GOTERM_BP_ALL	GO:0051171	regulation of nitrogen compound metabolic process	49.6164	92	14.4427	1.83982e-09	HOXC3A, MYOD1, TBX24, HOXC13A, HOXC13B, UNCX4.1, GSH2, NR2E3, HOXB7A, MAF1, EVE1, HOXB13A, HOXC8A, OLIG3, PAX9, HER1, POU4F2, HSP90A.1, MSGN1, ATOH8, SP5L, HOXC4A, TBX16, HOXC12A, HOXC12B, PTF1A, HER7, ZNF503, HOXA13A, HER11, PAR1, PURB, HOXD10A, ATOH1B, TRIM33, TWIST1A, HOXA13B, PAX3A, ATOH1A, PAX7A, TFAP2B, RIPPLY1, TWIST1B, TFAP2E, TBX18, MSXC, VED, MSXB, MSXD, DMBX1A, HOXC11A, HDAC9B, ZGC:162…	369	1128	8389	1.85423	1.93181e-06	3.86363e-07	2.92494e-06
GOTERM_BP_ALL	GO:0048856	anatomical structure development	44.514	85	13.3438	2.45523e-09	MYOD1, PRICKLE1A, TBX24, LMO2, PDLIM7, ATP1A2A, HOXC13A, HOXC13B, MYHZ1.1, UNCX4.1, LPAR1, NOG1, ZIC1, WNT11R, HOXC8A, OLIG3, HER1, TGFBI, MMP14A, POU4F2, HSP90A.1, CACNB4A, MSGN1, MASTL, CHRNA1, FGF1, SP5L, LMO4A, BOC, GLI2A, WNT10B, TBX16, PTF1A, HER7, LEF1, ZNF503, HER11, ATOH1B, TAGLN, TRIM33, PAX3A, ATOH1A, TFAP2B, RIPPLY1, SGCD, PTGER4A, HAS2, MSXC, CAV3, BCMO1, SMYD1B, MSXB, DMBX1A, ACTA1B…	369	1012	8389	1.90951	2.57798e-06	4.29664e-07	3.90331e-06
GOTERM_BP_ALL	GO:0031326	regulation of cellular biosynthetic process	50.6721	93	14.5997	2.48662e-09	HOXC3A, MYOD1, TBX24, HOXC13A, HOXC13B, UNCX4.1, GSH2, NR2E3, HOXB7A, MAF1, EVE1, HOXB13A, HOXC8A, OLIG3, PAX9, HER1, POU4F2, PIWIL2, HSP90A.1, MSGN1, ATOH8, SP5L, HOXC4A, TBX16, HOXC12A, HOXC12B, PTF1A, HER7, ZNF503, HOXA13A, HER11, PAR1, PURB, HOXD10A, ATOH1B, TRIM33, TWIST1A, HOXA13B, PAX3A, ATOH1A, PAX7A, TFAP2B, RIPPLY1, TWIST1B, TFAP2E, TBX18, MSXC, VED, MSXB, MSXD, DMBX1A, HOXC11A, HDAC9B,…	369	1152	8389	1.83533	2.61094e-06	3.72992e-07	3.95321e-06
GOTERM_BP_ALL	GO:0009889	regulation of biosynthetic process	50.76	93	14.5997	2.75274e-09	HOXC3A, MYOD1, TBX24, HOXC13A, HOXC13B, UNCX4.1, GSH2, NR2E3, HOXB7A, MAF1, EVE1, HOXB13A, HOXC8A, OLIG3, PAX9, HER1, POU4F2, PIWIL2, HSP90A.1, MSGN1, ATOH8, SP5L, HOXC4A, TBX16, HOXC12A, HOXC12B, PTF1A, HER7, ZNF503, HOXA13A, HER11, PAR1, PURB, HOXD10A, ATOH1B, TRIM33, TWIST1A, HOXA13B, PAX3A, ATOH1A, PAX7A, TFAP2B, RIPPLY1, TWIST1B, TFAP2E, TBX18, MSXC, VED, MSXB, MSXD, DMBX1A, HOXC11A, HDAC9B,…	369	1154	8389	1.83215	2.89037e-06	3.61297e-07	4.37629e-06
GOTERM_BP_ALL	GO:0010556	regulation of macromolecule biosynthetic process	50.2762	92	14.4427	3.68054e-09	HOXC3A, MYOD1, TBX24, HOXC13A, HOXC13B, UNCX4.1, GSH2, NR2E3, HOXB7A, MAF1, EVE1, HOXB13A, HOXC8A, OLIG3, PAX9, HER1, POU4F2, PIWIL2, MSGN1, ATOH8, SP5L, HOXC4A, TBX16, HOXC12A, HOXC12B, PTF1A, HER7, ZNF503, HOXA13A, HER11, PAR1, PURB, HOXD10A, ATOH1B, TRIM33, TWIST1A, HOXA13B, PAX3A, ATOH1A, PAX7A, TFAP2B, RIPPLY1, TWIST1B, TFAP2E, TBX18, MSXC, VED, MSXB, MSXD, DMBX1A, HOXC11A, HDAC9B, ZGC:16261…	369	1143	8389	1.82989	3.86456e-06	4.29396e-07	5.85131e-06
GOTERM_BP_ALL	GO:0019219	regulation of nucleobase, nucleoside, nucleotide and nucleic acid metabolic process	49.5284	91	14.2857	3.80329e-09	HOXC3A, MYOD1, TBX24, HOXC13A, HOXC13B, UNCX4.1, GSH2, NR2E3, HOXB7A, MAF1, EVE1, HOXB13A, HOXC8A, OLIG3, PAX9, HER1, POU4F2, MSGN1, ATOH8, SP5L, HOXC4A, TBX16, HOXC12A, HOXC12B, PTF1A, HER7, ZNF503, HOXA13A, HER11, PAR1, PURB, HOXD10A, ATOH1B, TRIM33, TWIST1A, HOXA13B, PAX3A, ATOH1A, PAX7A, TFAP2B, RIPPLY1, TWIST1B, TFAP2E, TBX18, MSXC, VED, MSXB, MSXD, DMBX1A, HOXC11A, HDAC9B, ZGC:162612, HOXA1…	369	1126	8389	1.83733	3.99345e-06	3.99346e-07	6.04645e-06
GOTERM_BP_ALL	GO:0055002	striated muscle cell development	1.89141	14	2.1978	1.99366e-08	CAV3, MYOD1, SMYD1B, MYF5, TTNB, SEPN1, MEF2D, MUSK, TGFBI, HSP90A.1, CHRND, CHRNA1, UNC45B, GLI2A	369	43	8389	7.4019	2.09333e-05	1.90304e-06	3.16952e-05
GOTERM_BP_ALL	GO:0031323	regulation of cellular metabolic process	53.1353	93	14.5997	2.76939e-08	HOXC3A, MYOD1, TBX24, HOXC13A, HOXC13B, UNCX4.1, GSH2, NR2E3, HOXB7A, MAF1, EVE1, HOXB13A, HOXC8A, OLIG3, PAX9, HER1, POU4F2, PIWIL2, HSP90A.1, MSGN1, ATOH8, SP5L, HOXC4A, TBX16, HOXC12A, HOXC12B, PTF1A, HER7, ZNF503, HOXA13A, HER11, PAR1, PURB, HOXD10A, ATOH1B, TRIM33, TWIST1A, HOXA13B, PAX3A, ATOH1A, PAX7A, TFAP2B, RIPPLY1, TWIST1B, TFAP2E, TBX18, MSXC, VED, MSXB, MSXD, DMBX1A, HOXC11A, HDAC9B,…	369	1208	8389	1.75025	2.90782e-05	2.42322e-06	4.40277e-05
GOTERM_BP_ALL	GO:0055001	muscle cell development	1.97938	14	2.1978	3.6733e-08	CAV3, MYOD1, SMYD1B, MYF5, TTNB, SEPN1, MEF2D, MUSK, TGFBI, HSP90A.1, CHRND, CHRNA1, UNC45B, GLI2A	369	45	8389	7.07293	3.8569e-05	2.9669e-06	5.8398e-05
GOTERM_BP_ALL	GO:0080090	regulation of primary metabolic process	53.7071	93	14.5997	4.68861e-08	HOXC3A, MYOD1, TBX24, HOXC13A, HOXC13B, UNCX4.1, GSH2, NR2E3, HOXB7A, MAF1, EVE1, HOXB13A, HOXC8A, OLIG3, PAX9, HER1, POU4F2, PIWIL2, MSGN1, ATOH8, SP5L, HOXC4A, TBX16, HOXC12A, HOXC12B, PTF1A, HER7, ZNF503, HOXA13A, HER11, PAR1, PURB, HOXD10A, ATOH1B, TRIM33, TWIST1A, HOXA13B, PAX3A, ATOH1A, PAX7A, TFAP2B, RIPPLY1, TWIST1B, TFAP2E, TBX18, MSXC, VED, MSXB, MSXD, DMBX1A, HOXC11A, HDAC9B, ZGC:16261…	369	1221	8389	1.73161	4.92292e-05	3.51645e-06	7.45392e-05
GOTERM_BP_ALL	GO:0010468	regulation of gene expression	53.7511	93	14.5997	4.87453e-08	HOXC3A, MYOD1, MOV10B.1, TBX24, HOXC13A, HOXC13B, UNCX4.1, GSH2, NR2E3, HOXB7A, MAF1, EVE1, HOXB13A, HOXC8A, OLIG3, PAX9, HER1, POU4F2, PIWIL2, MSGN1, ATOH8, SP5L, HOXC4A, TBX16, HOXC12A, HOXC12B, PTF1A, HER7, ZNF503, HOXA13A, HER11, PAR1, PURB, HOXD10A, ATOH1B, TRIM33, TWIST1A, HOXA13B, PAX3A, ATOH1A, PAX7A, TFAP2B, RIPPLY1, TWIST1B, TFAP2E, TBX18, MSXC, VED, MSXB, MSXD, DMBX1A, HOXC11A, HDAC9B,…	369	1222	8389	1.7302	5.11813e-05	3.41217e-06	7.7495e-05
GOTERM_BP_ALL	GO:0006355	regulation of transcription, DNA-dependent	36.1566	70	10.989	6.01373e-08	HOXC3A, MYOD1, TBX24, HOXC13A, HOXC13B, UNCX4.1, GSH2, NR2E3, HOXB7A, MAF1, EVE1, HOXB13A, HOXC8A, PAX9, HER1, POU4F2, HOXC4A, TBX16, HOXC12A, HOXC12B, PTF1A, HER7, HOXA13A, HOXD10A, HOXA13B, PAX3A, TFAP2B, PAX7A, RIPPLY1, TFAP2E, TBX18, MSXC, VED, MSXB, HOXC11A, DMBX1A, MSXD, ZGC:162612, HOXA11B, HOXD11A, ENG1A, HOXB9A, TCEA3, MXTX2, ZGC:110577, HOXC6A, MYOG, HOXC6B, CDX1A, HOXA9A, HOXA9B, FOXD3…	369	822	8389	1.93602	6.31422e-05	3.9465e-06	9.56059e-05
GOTERM_BP_ALL	GO:0051252	regulation of RNA metabolic process	36.5525	70	10.989	9.13115e-08	HOXC3A, MYOD1, TBX24, HOXC13A, HOXC13B, UNCX4.1, GSH2, NR2E3, HOXB7A, MAF1, EVE1, HOXB13A, HOXC8A, PAX9, HER1, POU4F2, HOXC4A, TBX16, HOXC12A, HOXC12B, PTF1A, HER7, HOXA13A, HOXD10A, HOXA13B, PAX3A, TFAP2B, PAX7A, RIPPLY1, TFAP2E, TBX18, MSXC, VED, MSXB, HOXC11A, DMBX1A, MSXD, ZGC:162612, HOXA11B, HOXD11A, ENG1A, HOXB9A, TCEA3, MXTX2, ZGC:110577, HOXC6A, MYOG, HOXC6B, CDX1A, HOXA9A, HOXA9B, FOXD3…	369	831	8389	1.91505	9.58724e-05	5.63981e-06	0.000145166
GOTERM_BP_ALL	GO:0006350	transcription	22.6969	50	7.84929	1.80226e-07	MYOD1, HOXC13A, HOXC13B, UNCX4.1, NR2E3, MAF1, HOXB7A, HOXB13A, HOXC8A, PAX9, HER1, MSGN1, HOXC4A, HOXC12B, PTF1A, HER7, ZNF503, POLR1B, HOXA13A, PURB, HOXD10A, TRIM33, PAX3A, HOXA13B, PAX7A, RIPPLY1, TFAP2E, ZGC:56407, HOXC11A, DMBX1A, HDAC9B, HOXA11B, HOXD11A, HOXB9A, TCEA3, MITFA, HOXC6A, HOXC6B, HOXA9A, HOXA9B, RFX4, HOXD12A, HOXA10B, MAFL, SUZ12A, MEF2D, IM:7165141, HOXC9A, EGR2B, HOXD9A, HO…	369	516	8389	2.20295	0.000189219	1.05131e-05	0.000286522
GOTERM_BP_ALL	GO:0060255	regulation of macromolecule metabolic process	56.6542	94	14.7567	2.99217e-07	HOXC3A, MYOD1, MOV10B.1, TBX24, HOXC13A, HOXC13B, UNCX4.1, GSH2, NR2E3, HOXB7A, MAF1, EVE1, HOXB13A, HOXC8A, OLIG3, PAX9, HER1, POU4F2, PIWIL2, MSGN1, ATOH8, SP5L, HOXC4A, TBX16, HOXC12A, HOXC12B, PTF1A, HER7, ZNF503, HOXA13A, HER11, PAR1, PURB, HOXD10A, ATOH1B, TRIM33, TWIST1A, HOXA13B, PAX3A, ATOH1A, PAX7A, TFAP2B, RIPPLY1, TWIST1B, TFAP2E, TBX18, MSXC, VED, MSXB, MSXD, DMBX1A, HOXC11A, HDAC9B,…	369	1288	8389	1.65919	0.000314129	1.65356e-05	0.000475693
GOTERM_BP_ALL	GO:0048731	system development	40.3353	73	11.46	4.28298e-07	MYOD1, PRICKLE1A, TBX24, LMO2, ATP1A2A, HOXC13A, HOXC13B, UNCX4.1, LPAR1, NOG1, ZIC1, WNT11R, HOXC8A, OLIG3, MMP14A, POU4F2, CACNB4A, MSGN1, MASTL, CHRNA1, FGF1, SP5L, BOC, LMO4A, GLI2A, WNT10B, TBX16, PTF1A, LEF1, ZNF503, HER11, ATOH1B, TAGLN, TRIM33, ATOH1A, PAX3A, TFAP2B, SGCD, PTGER4A, HAS2, MSXC, CAV3, BCMO1, MSXB, DMBX1A, ACTA1B, MDKB, LRRC39, ALDH1A2, MUSK, MXTX2, MYOG, CDX1A, WNT8A, UNC45…	369	917	8389	1.80983	0.000449611	2.24854e-05	0.000680903
GOTERM_BP_ALL	GO:0030154	cell differentiation	19.4419	44	6.90738	5.69485e-07	CAV3, MYOD1, SMYD1B, BCMO1, PRICKLE1A, TBX24, LMO2, UNCX4.1, TTNB, NOG1, MDKB, ALDH1A2, MUSK, OLIG3, TGFBI, MITFA, HSP90A.1, PIWIL2, MSGN1, MASTL, FGF1, CHRNA1, BOC, WNT8A, UNC45B, FOXD3, GLI2A, CCM2, TBX16, MYF5, PTF1A, LEF1, SEPN1, HER11, ERBB3B, MEF2D, ATOH1B, ATOH1A, PAX3A, EGR2B, PTGER4A, CHRND, ZGC:153036, KLF4	369	442	8389	2.26315	0.000597781	2.84739e-05	0.000905361
GOTERM_BP_ALL	GO:0019222	regulation of metabolic process	58.4136	95	14.9137	6.39096e-07	HOXC3A, MYOD1, MOV10B.1, TBX24, HOXC13A, HOXC13B, UNCX4.1, GSH2, NR2E3, HOXB7A, MAF1, EVE1, HOXB13A, HOXC8A, OLIG3, PAX9, HER1, PIWIL2, POU4F2, HSP90A.1, MSGN1, ATOH8, SP5L, HOXC4A, TBX16, HOXC12A, HOXC12B, PTF1A, HER7, ZNF503, HOXA13A, HER11, PAR1, PURB, HOXD10A, ATOH1B, TRIM33, TWIST1A, HOXA13B, PAX3A, ATOH1A, PAX7A, TFAP2B, RIPPLY1, TWIST1B, TFAP2E, TBX18, MSXC, VED, MSXB, MSXD, DMBX1A, HOXC11…	369	1328	8389	1.62633	0.000670826	3.05019e-05	0.00101603
GOTERM_BP_ALL	GO:0051146	striated muscle cell differentiation	2.50721	14	2.1978	7.62572e-07	CAV3, MYOD1, SMYD1B, MYF5, TTNB, SEPN1, MEF2D, MUSK, TGFBI, HSP90A.1, CHRND, CHRNA1, UNC45B, GLI2A	369	57	8389	5.58389	0.000800381	3.48125e-05	0.00121233
GOTERM_BP_ALL	GO:0042692	muscle cell differentiation	2.63917	14	2.1978	1.42769e-06	CAV3, MYOD1, SMYD1B, MYF5, TTNB, SEPN1, MEF2D, MUSK, TGFBI, HSP90A.1, CHRND, CHRNA1, UNC45B, GLI2A	369	60	8389	5.3047	0.00149795	6.24595e-05	0.00226971
GOTERM_BP_ALL	GO:0048513	organ development	35.5408	65	10.2041	1.59093e-06	MYOD1, PRICKLE1A, LMO2, ATP1A2A, HOXC13A, HOXC13B, LPAR1, NOG1, ZIC1, WNT11R, HOXC8A, MMP14A, POU4F2, MSGN1, CACNB4A, MASTL, FGF1, SP5L, CHRNA1, LMO4A, GLI2A, TBX16, PTF1A, LEF1, ZNF503, ATOH1B, TAGLN, TRIM33, ATOH1A, PAX3A, TFAP2B, SGCD, PTGER4A, HAS2, MSXC, CAV3, MSXB, BCMO1, DMBX1A, ACTA1B, MDKB, LRRC39, ALDH1A2, MUSK, MXTX2, MYOG, CDX1A, WNT8A, UNC45B, FOXD3, HBAA1, CCM2, QUO, MYF5, ZIC2A, SE…	369	808	8389	1.82888	0.00166908	6.68168e-05	0.00252922
GOTERM_BP_ALL	GO:0009888	tissue development	12.4041	32	5.02355	1.92964e-06	MSXB, MYOD1, PRICKLE1A, HOXC13A, HOXC13B, NOG1, MDKB, LRRC39, MUSK, MXTX2, MMP14A, MSGN1, MYOG, CACNB4A, SP5L, CHRNA1, UNC45B, WNT8A, FOXD3, GLI2A, TBX16, QUO, PTF1A, MYF5, LEF1, SEPN1, ERBB3B, PAX3A, TFAP2B, SP5, SGCD, HAS2	369	282	8389	2.57979	0.00202407	7.79247e-05	0.00306768
GOTERM_BP_ALL	GO:0048869	cellular developmental process	21.2013	45	7.06436	2.40803e-06	CAV3, MYOD1, SMYD1B, BCMO1, PRICKLE1A, TBX24, LMO2, UNCX4.1, TTNB, NOG1, MDKB, ALDH1A2, MUSK, OLIG3, TGFBI, MITFA, MMP14A, HSP90A.1, PIWIL2, MSGN1, MASTL, CHRNA1, FGF1, BOC, WNT8A, UNC45B, FOXD3, GLI2A, CCM2, TBX16, MYF5, PTF1A, LEF1, SEPN1, HER11, ERBB3B, MEF2D, ATOH1B, ATOH1A, PAX3A, EGR2B, PTGER4A, CHRND, ZGC:153036, KLF4	369	482	8389	2.12251	0.00252524	9.36412e-05	0.0038282
GOTERM_BP_ALL	GO:0009653	anatomical structure morphogenesis	25.512	51	8.00628	2.47276e-06	PRICKLE1A, TBX24, PDLIM7, ATP1A2A, HOXC13A, HOXC13B, MYHZ1.1, LPAR1, WNT11R, HOXC8A, HER1, MMP14A, HSP90A.1, CACNB4A, SP5L, FGF1, CHRNA1, BOC, GLI2A, TBX16, PTF1A, HER7, ZNF503, SGCD, RIPPLY1, HAS2, PTGER4A, CAV3, MSXC, MSXB, SMYD1B, BCMO1, TTNB, MDKB, LRRC39, ALDH1A2, MUSK, MXTX2, FIBIN, CDX1A, WNT8A, UNC45B, CCM2, QUO, ZIC2A, NCS1A, MEF2D, ERBB3B, EGR2B, SP5, CHRND	369	580	8389	1.99906	0.00259304	9.27244e-05	0.00393111
GOTERM_BP_ALL	GO:0007389	pattern specification process	10.7326	28	4.3956	8.00874e-06	VED, MSXB, TBX24, PDLIM7, ATP1A2A, MYHZ1.1, NOG1, ZIC3, EVE1, ALDH1A2, BMP1A, HER1, MMP14A, SP5L, CDX1A, WNT8A, GLI2A, TBX16, TCF7, WNT10B, ZIC2A, HER7, HER11, FLH, VOX, SGCD, RIPPLY1, HAS2	369	244	8389	2.60887	0.00837395	0.000289931	0.0127315
GOTERM_BP_ALL	GO:0007399	nervous system development	15.3512	35	5.49451	9.24476e-06	BCMO1, PRICKLE1A, TBX24, DMBX1A, UNCX4.1, MDKB, ZIC1, ALDH1A2, MUSK, OLIG3, POU4F2, CDX1A, SP5L, CHRNA1, BOC, LMO4A, WNT8A, FOXD3, GLI2A, TCF7, WNT10B, PTF1A, ZIC2A, LEF1, ZNF503, HER11, ERBB3B, ATOH1B, ATOH1A, PAX3A, FLH, ZIC4, ZIC5, EGR2B, HAS2	369	349	8389	2.27996	0.00966008	0.000323516	0.0146963
GOTERM_BP_ALL	GO:0003002	regionalization	7.9615	23	3.61068	1.28941e-05	VED, MSXB, WNT10B, TCF7, TBX24, PDLIM7, MYHZ1.1, HER7, ZIC2A, NOG1, HER11, ZIC3, BMP1A, ALDH1A2, HER1, MMP14A, VOX, RIPPLY1, HAS2, SP5L, CDX1A, WNT8A, GLI2A	369	181	8389	2.8889	0.0134476	0.000436642	0.0204969
GOTERM_BP_ALL	GO:0007417	central nervous system development	8.5773	23	3.61068	4.16591e-05	BCMO1, WNT10B, TCF7, PRICKLE1A, DMBX1A, TBX24, PTF1A, ZIC2A, LEF1, ZNF503, HER11, MDKB, ZIC1, ALDH1A2, ZIC4, FLH, ZIC5, POU4F2, HAS2, SP5L, LMO4A, WNT8A, GLI2A	369	195	8389	2.6815	0.0428001	0.00136603	0.0662089
GOTERM_BP_ALL	GO:0009790	embryonic development	18.4742	37	5.80848	8.04607e-05	CAV3, MSXC, MSXB, PRICKLE1A, TBX24, PDLIM7, LMO2, ATP1A2A, ACTA1B, MYHZ1.1, MDKB, WNT11R, HOXC8A, MXTX2, HER1, MMP14A, RPL11, CACNB4A, FIBIN, SP5L, CDX1A, LMO4A, WNT8A, GLI2A, TBX16, WNT10B, PTF1A, HER7, ZIC2A, ZNF503, HER11, NCS1A, TRIM33, FLH, RIPPLY1, PTGER4A, HAS2	369	420	8389	2.00279	0.0810165	0.00255694	0.127839
GOTERM_BP_ALL	GO:0007519	skeletal muscle tissue development	0.791751	7	1.0989	8.10429e-05	MYOD1, MUSK, MYF5, MYOG, SEPN1, CHRNA1, UNC45B	369	18	8389	8.84116	0.0815782	0.00249977	0.128764
GOTERM_BP_ALL	GO:0048747	muscle fiber development	0.527834	6	0.941915	9.69843e-05	MYOD1, MUSK, TGFBI, MYF5, SEPN1, CHRNA1	369	12	8389	11.3672	0.0968246	0.00290544	0.154074
GOTERM_BP_ALL	GO:0048468	cell development	9.10514	23	3.61068	0.000102803	CAV3, MYOD1, SMYD1B, MYF5, LEF1, TTNB, SEPN1, MDKB, ERBB3B, ALDH1A2, MEF2D, MUSK, PAX3A, TGFBI, EGR2B, HSP90A.1, PIWIL2, CHRND, CHRNA1, BOC, UNC45B, GLI2A, FOXD3	369	207	8389	2.52605	0.102326	0.00299408	0.16331
GOTERM_BP_ALL	GO:0009952	anterior/posterior pattern formation	5.14638	16	2.51177	0.000170768	WNT10B, TBX24, PDLIM7, MYHZ1.1, HER7, HER11, ZIC3, ALDH1A2, HER1, MMP14A, RIPPLY1, HAS2, CDX1A, SP5L, WNT8A, GLI2A	369	117	8389	3.10898	0.164163	0.00483481	0.271141
GOTERM_BP_ALL	GO:0016055	Wnt receptor signaling pathway	3.60687	13	2.04082	0.000218369	SFRP1B, WNT10A, PRICKLE1A, WNT16, WNT10B, LEF1, WNT11R, FZD10, WNT3, ZIC5, SP5L, AXIN2, WNT8A	369	82	8389	3.60424	0.20492	0.00601636	0.346597
GOTERM_BP_ALL	GO:0007420	brain development		18	2.82575	0.000229905	BCMO1, PRICKLE1A, DMBX1A, PTF1A, ZIC2A, LEF1, ZNF503, ZIC1, MDKB, ZIC4, FLH, ZIC5, POU4F2, HAS2, SP5L, LMO4A, WNT8A, GLI2A	369	147	8389	2.78381	0.214495	0.00617135	0.364877
GOTERM_BP_ALL	GO:0014706	striated muscle tissue development		9	1.41287	0.000284345	MYOD1, MUSK, MYF5, SGCD, MYOG, SEPN1, CHRNA1, UNC45B, LRRC39	369	40	8389	5.11524	0.258148	0.00743733	0.451095
GOTERM_BP_ALL	GO:0060537	muscle tissue development		9	1.41287	0.000284345	MYOD1, MUSK, MYF5, SGCD, MYOG, SEPN1, CHRNA1, UNC45B, LRRC39	369	40	8389	5.11524	0.258148	0.00743733	0.451095
GOTERM_BP_ALL	GO:0044249	cellular biosynthetic process		82	12.8728	0.00037502	MYOD1, TBX24, CBSA, ATP1A2A, HOXC13A, HOXC13B, UNCX4.1, NR2E3, HOXB7A, MAF1, LOC795445, RDH8, HOXB13A, HOXC8A, PAX9, HER1, CPOX, MSGN1, RPL11, ZGC:55891, TMEM14C, HOXC4A, ZGC:174622, PGAP2, HOXC12B, PTF1A, HER7, ZNF503, HOXA13A, POLR1B, ADKB, PURB, NME4, HOXD10A, TRIM33, HOXA13B, PAX3A, MRPS18A, ZGC:100914, ZGC:86586, PAX7A, GPIB, RIPPLY1, TFAP2E, ZGC:56407, BCAT1, DMBX1A, HOXC11A, HDAC9B, RPL37,…	369	1292	8389	1.4429	0.325542	0.00955999	0.594543
GOTERM_BP_ALL	GO:0034641	cellular nitrogen compound metabolic process		84	13.1868	0.00045043	MYOD1, MOV10B.1, TBX24, CBSA, ATP1A2A, HOXC13A, HOXC13B, UNCX4.1, NR2E3, HOXB7A, MAF1, PNP4A, LOC795445, HOXB13A, HOXC8A, PAX9, HER1, CPOX, DERA, PIWIL2, MSGN1, ZGC:55891, NT5E, ZGC:55395, TMEM14C, HOXC4A, ZGC:154073, HOXC12B, PTF1A, HER7, ZNF503, HOXA13A, POLR1B, ADKB, PURB, NME4, DCLRE1C, XPA, HOXD10A, TRIM33, HOXA13B, PAX3A, ZGC:100914, PAX7A, RIPPLY1, TFAP2E, ZGC:56407, RAD17, BCAT1, DMBX1A, …	369	1339	8389	1.42621	0.376906	0.0112001	0.713694
GOTERM_BP_ALL	GO:0060538	skeletal muscle organ development		7	1.0989	0.000469754	MYOD1, MUSK, MYF5, MYOG, SEPN1, CHRNA1, UNC45B	369	24	8389	6.63087	0.389427	0.0114079	0.744205
GOTERM_BP_ALL	GO:0009058	biosynthetic process		85	13.3438	0.000559692	MYOD1, TBX24, CBSA, ATP1A2A, HOXC13A, HOXC13B, UNCX4.1, NR2E3, HOXB7A, MAF1, LOC795445, RDH8, HOXB13A, HOXC8A, PAX9, HER1, CPOX, MSGN1, RPL11, ZGC:55891, TMEM14C, HOXC4A, GLI2A, ZGC:174622, PGAP2, HOXC12B, PTF1A, HER7, ZNF503, HOXA13A, POLR1B, ADKB, PURB, NME4, HOXD10A, TRIM33, HOXA13B, PAX3A, MRPS18A, ZGC:100914, ZGC:86586, PAX7A, GPIB, RIPPLY1, HAS2, TFAP2E, ZGC:56407, BCAT1, DMBX1A, HOXC11A, H…	369	1368	8389	1.41259	0.444475	0.0132712	0.886096
GOTERM_BP_ALL	GO:0048646	anatomical structure formation involved in morphogenesis		22	3.45369	0.000602534	MSXC, CAV3, MSXB, SMYD1B, TBX16, TBX24, PDLIM7, MYHZ1.1, HER7, TTNB, MEF2D, HER1, HSP90A.1, RIPPLY1, HAS2, CHRND, SP5L, CDX1A, FGF1, UNC45B, WNT8A, GLI2A	369	219	8389	2.28382	0.468924	0.0139649	0.953618
GOTERM_BP_ALL	GO:0006807	nitrogen compound metabolic process		85	13.3438	0.000658922	MYOD1, MOV10B.1, TBX24, CBSA, ATP1A2A, HOXC13A, HOXC13B, UNCX4.1, NR2E3, HOXB7A, MAF1, PNP4A, LOC795445, HOXB13A, HOXC8A, PAX9, HER1, CPOX, DERA, PIWIL2, MSGN1, ZGC:55891, NT5E, ZGC:55395, TMEM14C, HOXC4A, ZGC:154073, HOXC12B, PTF1A, HER7, ZNF503, HOXA13A, POLR1B, ADKB, PURB, NME4, DCLRE1C, XPA, HOXD10A, TRIM33, HOXA13B, PAX3A, ZGC:100914, PAX7A, RIPPLY1, HAS2, TFAP2E, ZGC:56407, RAD17, BCAT1, DM…	369	1375	8389	1.4054	0.499474	0.014933	1.04243
GOTERM_BP_ALL	GO:0030239	myofibril assembly		7	1.0989	0.000745942	CAV3, SMYD1B, MEF2D, HSP90A.1, TTNB, CHRND, UNC45B	369	26	8389	6.1208	0.54321	0.0165327	1.17933
GOTERM_BP_ALL	GO:0007517	muscle organ development		11	1.72684	0.000784692	MYOD1, MUSK, TAGLN, MYF5, SGCD, MYOG, SEPN1, CHRNA1, UNC45B, LRRC39, GLI2A	369	69	8389	3.62433	0.561436	0.0170253	1.24023
GOTERM_BP_ALL	GO:0010927	cellular component assembly involved in morphogenesis		7	1.0989	0.000924108	CAV3, SMYD1B, MEF2D, HSP90A.1, TTNB, CHRND, UNC45B	369	27	8389	5.89411	0.621206	0.0196165	1.45907
GOTERM_BP_ALL	GO:0048741	skeletal muscle fiber development		5	0.784929	0.000940337	MYOD1, MUSK, MYF5, SEPN1, CHRNA1	369	11	8389	10.3338	0.627612	0.0195625	1.48452
GOTERM_BP_ALL	GO:0018130	heterocycle biosynthetic process		9	1.41287	0.00102707	ZGC:110784, LOC795445, CPOX, ALDH4A1, PTS, GCH2, TMEM14C, ADKB, MOCS1	369	48	8389	4.2627	0.660057	0.0209342	1.6204
GOTERM_BP_ALL	GO:0042558	pteridine and derivative metabolic process		5	0.784929	0.00136201	ZGC:110784, LOC795445, PTS, GCH2, MOCS1	369	12	8389	9.47267	0.760952	0.0271457	2.14349
GOTERM_BP_ALL	GO:0042559	pteridine and derivative biosynthetic process		5	0.784929	0.00136201	ZGC:110784, LOC795445, PTS, GCH2, MOCS1	369	12	8389	9.47267	0.760952	0.0271457	2.14349
GOTERM_BP_ALL	GO:0009059	macromolecule biosynthetic process		62	9.73312	0.0017183	MYOD1, HOXC13A, HOXC13B, UNCX4.1, NR2E3, HOXB7A, MAF1, HOXB13A, HOXC8A, PAX9, HER1, CPOX, MSGN1, RPL11, HOXC4A, ZGC:174622, PGAP2, HOXC12B, PTF1A, HER7, ZNF503, POLR1B, HOXA13A, PURB, HOXD10A, TRIM33, HOXA13B, MRPS18A, PAX3A, ZGC:86586, PAX7A, RIPPLY1, HAS2, TFAP2E, ZGC:56407, HOXC11A, DMBX1A, HDAC9B, RPL37, HOXA11B, HOXD11A, IARS, HOXB9A, TCEA3, MITFA, HOXC6A, HOXC6B, HOXA9A, HOXA9B, RFX4, ST3GA…	369	962	8389	1.46521	0.835651	0.0334972	2.69706
GOTERM_BP_ALL	GO:0019438	aromatic compound biosynthetic process		5	0.784929	0.00189982	ZGC:110784, LOC795445, PTS, GCH2, MOCS1	369	13	8389	8.74401	0.864218	0.0363008	2.97795
GOTERM_BP_ALL	GO:0034645	cellular macromolecule biosynthetic process		61	9.57614	0.0022458	MYOD1, HOXC13A, HOXC13B, UNCX4.1, NR2E3, HOXB7A, MAF1, HOXB13A, HOXC8A, PAX9, HER1, CPOX, MSGN1, RPL11, HOXC4A, ZGC:174622, PGAP2, HOXC12B, PTF1A, HER7, ZNF503, POLR1B, HOXA13A, PURB, HOXD10A, TRIM33, HOXA13B, MRPS18A, PAX3A, ZGC:86586, PAX7A, RIPPLY1, TFAP2E, ZGC:56407, HOXC11A, DMBX1A, HDAC9B, RPL37, HOXA11B, HOXD11A, IARS, HOXB9A, TCEA3, MITFA, HOXC6A, HOXC6B, HOXA9A, HOXA9B, RFX4, ST3GAL2L, H…	369	953	8389	1.45519	0.90565	0.0420144	3.51125
GOTERM_BP_ALL	GO:0006139	nucleobase, nucleoside, nucleotide and nucleic acid metabolic process		73	11.46	0.00253059	MYOD1, MOV10B.1, TBX24, ATP1A2A, HOXC13A, HOXC13B, UNCX4.1, NR2E3, HOXB7A, MAF1, PNP4A, HOXB13A, HOXC8A, PAX9, HER1, PIWIL2, DERA, MSGN1, ZGC:55891, NT5E, ZGC:55395, HOXC4A, ZGC:154073, HOXC12B, PTF1A, HER7, ZNF503, HOXA13A, POLR1B, ADKB, PURB, NME4, DCLRE1C, XPA, HOXD10A, TRIM33, HOXA13B, PAX3A, ZGC:100914, PAX7A, RIPPLY1, TFAP2E, ZGC:56407, RAD17, DMBX1A, HOXC11A, APEX2, HDAC9B, RAG2, HOXA11B, …	369	1195	8389	1.3888	0.930086	0.0463978	3.94816
GOTERM_BP_ALL	GO:0030902	hindbrain development		9	1.41287	0.00253764	BCMO1, PRICKLE1A, ZIC4, PTF1A, ZNF503, HAS2, SP5L, ZIC1, WNT8A	369	55	8389	3.72018	0.930603	0.045727	3.95896
GOTERM_BP_ALL	GO:0031032	actomyosin structure organization		7	1.0989	0.00276897	CAV3, SMYD1B, MEF2D, HSP90A.1, TTNB, CHRND, UNC45B	369	33	8389	4.82245	0.945603	0.0489583	4.31245
GOTERM_BP_ALL	GO:0001756	somitogenesis		10	1.56986	0.00331954	TBX24, PDLIM7, HER1, MYHZ1.1, HER7, RIPPLY1, HAS2, CDX1A, WNT8A, GLI2A	369	70	8389	3.24777	0.969539	0.0574581	5.14888
GOTERM_BP_ALL	GO:0007223	Wnt receptor signaling pathway, calcium modulating pathway		6	0.941915	0.00336811	WNT10A, WNT11R, WNT10B, WNT16, WNT3, WNT8A	369	24	8389	5.6836	0.971059	0.0573323	5.22234
GOTERM_BP_ALL	GO:0022008	neurogenesis		18	2.82575	0.00363317	BCMO1, PRICKLE1A, TBX24, PTF1A, LEF1, HER11, MDKB, ALDH1A2, ERBB3B, MUSK, ATOH1B, OLIG3, ATOH1A, EGR2B, CHRNA1, BOC, FOXD3, GLI2A	369	188	8389	2.1767	0.978111	0.0607298	5.62228
GOTERM_BP_ALL	GO:0009792	embryonic development ending in birth or egg hatching		14	2.1978	0.00513608	WNT10B, TBX24, PDLIM7, MYHZ1.1, HER7, MDKB, HER11, HER1, MMP14A, RIPPLY1, HAS2, CDX1A, WNT8A, GLI2A	369	132	8389	2.41123	0.995514	0.0835119	7.86023
GOTERM_BP_ALL	GO:0043009	chordate embryonic development		14	2.1978	0.00513608	WNT10B, TBX24, PDLIM7, MYHZ1.1, HER7, MDKB, HER11, HER1, MMP14A, RIPPLY1, HAS2, CDX1A, WNT8A, GLI2A	369	132	8389	2.41123	0.995514	0.0835119	7.86023
GOTERM_BP_ALL	GO:0050794	regulation of cellular process		136	21.3501	0.00594112	MYOD1, HOXC13A, HOXC13B, UNCX4.1, LPAR1, NOG1, NR2E3, MAF1, EVE1, HOXC8A, OLIG3, MC1R, HER1, PIK3C3, RPL11, ATOH8, CHRNA1, ODZ3, HOXC12A, HOXC12B, HER7, ZNF503, HOXA13A, HER11, TWIST1A, ATOH1B, TRIM33, HOXA13B, PAX3A, ATOH1A, TFAP2B, TWIST1B, TFAP2E, VED, RALGPS2, HOXC11A, HDAC9B, ZGC:162612, HOXD11A, ANGPTL7, ANGPTL6, HOXB9A, MUSK, SH2D3CB, MXTX2, ZGC:110577, TFEC, HOXA9A, HOXA9B, RFX4, QUO, VGL…	369	2564	8389	1.20588	0.998083	0.0945416	9.03845
GOTERM_BP_ALL	GO:0010467	gene expression		60	9.41915	0.00611493	MYOD1, MOV10B.1, HOXC13A, HOXC13B, UNCX4.1, NR2E3, HOXB7A, MAF1, HOXB13A, HOXC8A, PAX9, HER1, PIWIL2, MSGN1, RPL11, ZGC:55395, HOXC4A, ZGC:174622, HOXC12B, PTF1A, HER7, ZNF503, POLR1B, HOXA13A, PURB, HOXD10A, TRIM33, HOXA13B, MRPS18A, PAX3A, PAX7A, RIPPLY1, TFAP2E, ZGC:56407, HOXC11A, DMBX1A, HDAC9B, RPL37, HOXA11B, HOXD11A, IARS, HOXB9A, TCEA3, MITFA, HOXC6A, HOXC6B, HOXA9A, HOXA9B, RFX4, HOXD12…	369	977	8389	1.39618	0.998404	0.0957334	9.29097
GOTERM_BP_ALL	GO:0035282	segmentation		10	1.56986	0.00629755	TBX24, PDLIM7, HER1, MYHZ1.1, HER7, RIPPLY1, HAS2, CDX1A, WNT8A, GLI2A	369	77	8389	2.95252	0.998684	0.0970167	9.55558
GOTERM_BP_ALL	GO:0006928	cell motion		16	2.51177	0.00686644	PRICKLE1A, ATP1A2A, LEF1, ERBB3B, MUSK, WNT11R, MXTX2, PAX3A, MMP14A, HAS2, PTGER4A, CHRNA1, BOC, WNT8A, FOXD3, GLI2A	369	168	8389	2.16518	0.999279	0.103821	10.3753
GOTERM_BP_ALL	GO:0032989	cellular component morphogenesis		15	2.35479	0.00718487	CAV3, SMYD1B, TTNB, MDKB, MEF2D, ERBB3B, MUSK, EGR2B, MMP14A, HSP90A.1, CHRND, CHRNA1, BOC, UNC45B, GLI2A	369	153	8389	2.22886	0.999485	0.106854	10.831
GOTERM_BP_ALL	GO:0001667	ameboidal cell migration		11	1.72684	0.00736116	ERBB3B, WNT11R, PRICKLE1A, MXTX2, PAX3A, MMP14A, LEF1, PTGER4A, HAS2, WNT8A, FOXD3	369	93	8389	2.68902	0.999573	0.107818	11.0824
GOTERM_BP_ALL	GO:0021782	glial cell development		4	0.627943	0.00797955	ALDH1A2, ERBB3B, EGR2B, FOXD3	369	10	8389	9.09377	0.999778	0.114776	11.959
GOTERM_BP_ALL	GO:0030029	actin filament-based process		9	1.41287	0.00862516	CAV3, SMYD1B, MEF2D, XIRP1, MXTX2, HSP90A.1, TTNB, CHRND, UNC45B	369	67	8389	3.05388	0.999888	0.121851	12.8655
GOTERM_BP_ALL	GO:0030036	actin cytoskeleton organization		9	1.41287	0.00862516	CAV3, SMYD1B, MEF2D, XIRP1, MXTX2, HSP90A.1, TTNB, CHRND, UNC45B	369	67	8389	3.05388	0.999888	0.121851	12.8655
GOTERM_BP_ALL	GO:0030097	hemopoiesis		10	1.56986	0.00874131	HBAA1, TBX16, LMO2, TRIM33, PTGER4A, MASTL, ZGC:153036, FGF1, CDX1A, KLF4	369	81	8389	2.80672	0.999901	0.121765	13.0276
GOTERM_BP_ALL	GO:0007010	cytoskeleton organization		12	1.88383	0.00925464	CAV3, SMYD1B, MEF2D, CAP2, XIRP1, MXTX2, SVIL, HSP90A.1, SGCD, TTNB, CHRND, UNC45B	369	111	8389	2.45777	0.999942	0.126801	13.7409
GOTERM_BP_ALL	GO:0014866	skeletal myofibril assembly		3	0.470958	0.0108567	MEF2D, HSP90A.1, TTNB	369	4	8389	17.0508	0.999989	0.145307	15.932
GOTERM_BP_ALL	GO:0065007	biological regulation		148	23.2339	0.0108865	MYOD1, MOV10B.1, LMO2, ATP1A2A, HOXC13A, HOXC13B, UNCX4.1, NOG1, LPAR1, NR2E3, MAF1, EVE1, HOXC8A, OLIG3, MC1R, HER1, PIK3C3, RPL11, ATOH8, CHRNA1, ODZ3, HOXC12A, HOXC12B, HER7, ZNF503, HOXA13A, HER11, TWIST1A, ATOH1B, TRIM33, HOXA13B, PAX3A, ATOH1A, TFAP2B, TWIST1B, TFAP2E, ITGA2B, VED, RALGPS2, HOXC11A, HDAC9B, ZGC:162612, HOXD11A, ANGPTL7, HOXB9A, ANGPTL6, MUSK, SH2D3CB, MXTX2, ZGC:110577, TFE…	369	2870	8389	1.17237	0.99999	0.143856	15.9721
GOTERM_BP_ALL	GO:0009953	dorsal/ventral pattern formation		9	1.41287	0.012099	VED, MSXB, BMP1A, TCF7, VOX, ZIC2A, NOG1, WNT8A, GLI2A	369	71	8389	2.88183	0.999997	0.156689	17.5949
GOTERM_BP_ALL	GO:0002520	immune system development		10	1.56986	0.0127355	HBAA1, TBX16, LMO2, TRIM33, PTGER4A, MASTL, ZGC:153036, FGF1, CDX1A, KLF4	369	86	8389	2.64354	0.999999	0.162288	18.4348
GOTERM_BP_ALL	GO:0048534	hemopoietic or lymphoid organ development		10	1.56986	0.0127355	HBAA1, TBX16, LMO2, TRIM33, PTGER4A, MASTL, ZGC:153036, FGF1, CDX1A, KLF4	369	86	8389	2.64354	0.999999	0.162288	18.4348
GOTERM_BP_ALL	GO:0007498	mesoderm development		7	1.0989	0.0145329	TBX16, QUO, SP5, MSGN1, HAS2, SP5L, WNT8A	369	46	8389	3.45959	1	0.180966	20.7639
GOTERM_BP_ALL	GO:0048066	pigmentation during development		5	0.784929	0.0192971	ERBB3B, PAX3A, MITFA, PAX7A, FOXD3	369	24	8389	4.73634	1	0.230726	26.6394
GOTERM_BP_ALL	GO:0050789	regulation of biological process		139	21.821	0.0198023	MYOD1, MOV10B.1, HOXC13A, HOXC13B, UNCX4.1, NOG1, LPAR1, NR2E3, MAF1, EVE1, HOXC8A, OLIG3, MC1R, HER1, PIK3C3, RPL11, ATOH8, CHRNA1, ODZ3, HOXC12A, HOXC12B, HER7, ZNF503, HOXA13A, HER11, TWIST1A, ATOH1B, TRIM33, HOXA13B, PAX3A, ATOH1A, TFAP2B, TWIST1B, TFAP2E, VED, RALGPS2, HOXC11A, HDAC9B, ZGC:162612, HOXD11A, ANGPTL7, HOXB9A, ANGPTL6, MUSK, SH2D3CB, MXTX2, ZGC:110577, TFEC, HOXA9A, HOXA9B, RFX4…	369	2719	8389	1.16222	1	0.233435	27.2379
GOTERM_BP_ALL	GO:0048729	tissue morphogenesis		11	1.72684	0.0198407	PRICKLE1A, MXTX2, QUO, MMP14A, SP5, HAS2, CACNB4A, SP5L, WNT8A, LRRC39, GLI2A	369	108	8389	2.31554	1	0.231279	27.2832
GOTERM_BP_ALL	GO:0048699	generation of neurons		15	2.35479	0.0215225	BCMO1, PRICKLE1A, TBX24, PTF1A, LEF1, MDKB, HER11, ERBB3B, MUSK, OLIG3, ATOH1B, ATOH1A, CHRNA1, BOC, GLI2A	369	175	8389	1.94866	1	0.245758	29.2417
GOTERM_BP_ALL	GO:0045595	regulation of cell differentiation		8	1.25589	0.0230865	MUSK, OLIG3, PIWIL2, NOG1, CHRNA1, HER11, MDKB, GLI2A	369	65	8389	2.79808	1	0.258505	31.0185
GOTERM_BP_ALL	GO:0051960	regulation of nervous system development		6	0.941915	0.0241238	MUSK, OLIG3, CHRNA1, HER11, MDKB, GLI2A	369	38	8389	3.58964	1	0.265762	32.1738
GOTERM_BP_ALL	GO:0050767	regulation of neurogenesis		6	0.941915	0.0241238	MUSK, OLIG3, CHRNA1, HER11, MDKB, GLI2A	369	38	8389	3.58964	1	0.265762	32.1738
GOTERM_BP_ALL	GO:0048937	lateral line nerve glial cell development		3	0.470958	0.0255997	ERBB3B, EGR2B, FOXD3	369	6	8389	11.3672	1	0.276868	33.7863
GOTERM_BP_ALL	GO:0048895	lateral line nerve glial cell differentiation		3	0.470958	0.0255997	ERBB3B, EGR2B, FOXD3	369	6	8389	11.3672	1	0.276868	33.7863
GOTERM_BP_ALL	GO:0021675	nerve development		4	0.627943	0.0257164	ERBB3B, EGR2B, FOXD3, GLI2A	369	15	8389	6.06251	1	0.275178	33.9122
GOTERM_BP_ALL	GO:0021545	cranial nerve development		4	0.627943	0.0257164	ERBB3B, EGR2B, FOXD3, GLI2A	369	15	8389	6.06251	1	0.275178	33.9122
GOTERM_BP_ALL	GO:0048332	mesoderm morphogenesis		5	0.784929	0.028764	QUO, SP5, HAS2, SP5L, WNT8A	369	27	8389	4.21008	1	0.299764	37.1233
GOTERM_BP_ALL	GO:0060284	regulation of cell development		6	0.941915	0.0294659	MUSK, OLIG3, CHRNA1, HER11, MDKB, GLI2A	369	40	8389	3.41016	1	0.302998	37.8418
GOTERM_BP_ALL	GO:0010035	response to inorganic substance		6	0.941915	0.0323951	CYGB1, HSPB1, ENTPD2A.2, CAT, NT5E, SOD2	369	41	8389	3.32699	1	0.324925	40.7582
GOTERM_BP_ALL	GO:0009166	nucleotide catabolic process		3	0.470958	0.0348123	ATP2A1, DERA, NT5E	369	7	8389	9.74332	1	0.341655	43.0677
GOTERM_BP_ALL	GO:0009887	organ morphogenesis		20	3.13972	0.0363545	MSXC, BCMO1, MSXB, PRICKLE1A, ATP1A2A, QUO, PTF1A, ZIC2A, ZNF503, LRRC39, NCS1A, ALDH1A2, MXTX2, SP5, MMP14A, HAS2, CACNB4A, SP5L, WNT8A, GLI2A	369	278	8389	1.63557	1	0.350815	44.4968
GOTERM_BP_ALL	GO:0030099	myeloid cell differentiation		5	0.784929	0.0363651	TBX16, LMO2, MASTL, ZGC:153036, KLF4	369	29	8389	3.91973	1	0.347808	44.5065
GOTERM_BP_ALL	GO:0048598	embryonic morphogenesis		17	2.66876	0.0397816	MSXC, MSXB, PRICKLE1A, ZIC2A, ZNF503, NCS1A, WNT11R, HOXC8A, MXTX2, MMP14A, HAS2, CACNB4A, PTGER4A, FIBIN, SP5L, WNT8A, GLI2A	369	226	8389	1.71011	1	0.370801	47.5532
GOTERM_BP_ALL	GO:0048870	cell motility		12	1.88383	0.0415997	ERBB3B, WNT11R, PRICKLE1A, MXTX2, ATP1A2A, PAX3A, MMP14A, LEF1, PTGER4A, HAS2, WNT8A, FOXD3	369	139	8389	1.96268	1	0.381045	49.1098
GOTERM_BP_ALL	GO:0051674	localization of cell		12	1.88383	0.0415997	ERBB3B, WNT11R, PRICKLE1A, MXTX2, ATP1A2A, PAX3A, MMP14A, LEF1, PTGER4A, HAS2, WNT8A, FOXD3	369	139	8389	1.96268	1	0.381045	49.1098
GOTERM_BP_ALL	GO:0009798	axis specification		4	0.627943	0.0418736	ATP1A2A, MMP14A, RIPPLY1, CDX1A	369	18	8389	5.05209	1	0.379861	49.3405
GOTERM_BP_ALL	GO:0010038	response to metal ion		5	0.784929	0.0450161	CYGB1, ENTPD2A.2, CAT, NT5E, SOD2	369	31	8389	3.66684	1	0.398959	51.9184
GOTERM_BP_ALL	GO:0019228	regulation of action potential in neuron		3	0.470958	0.045091	ALDH1A2, ERBB3B, EGR2B	369	8	8389	8.52541	1	0.396282	51.9784
GOTERM_BP_ALL	GO:0034656	nucleobase, nucleoside and nucleotide catabolic process		3	0.470958	0.045091	ATP2A1, DERA, NT5E	369	8	8389	8.52541	1	0.396282	51.9784
GOTERM_BP_ALL	GO:0042552	myelination		3	0.470958	0.045091	ALDH1A2, ERBB3B, EGR2B	369	8	8389	8.52541	1	0.396282	51.9784
GOTERM_BP_ALL	GO:0001508	regulation of action potential		3	0.470958	0.045091	ALDH1A2, ERBB3B, EGR2B	369	8	8389	8.52541	1	0.396282	51.9784
GOTERM_BP_ALL	GO:0008366	axon ensheathment		3	0.470958	0.045091	ALDH1A2, ERBB3B, EGR2B	369	8	8389	8.52541	1	0.396282	51.9784
GOTERM_BP_ALL	GO:0007272	ensheathment of neurons		3	0.470958	0.045091	ALDH1A2, ERBB3B, EGR2B	369	8	8389	8.52541	1	0.396282	51.9784
GOTERM_BP_ALL	GO:0034655	nucleobase, nucleoside, nucleotide and nucleic acid catabolic process		3	0.470958	0.045091	ATP2A1, DERA, NT5E	369	8	8389	8.52541	1	0.396282	51.9784
GOTERM_BP_ALL	GO:0040011	locomotion		12	1.88383	0.0453666	ERBB3B, WNT11R, PRICKLE1A, MXTX2, ATP1A2A, PAX3A, MMP14A, LEF1, PTGER4A, HAS2, WNT8A, FOXD3	369	141	8389	1.93484	1	0.395026	52.1983
GOTERM_BP_ALL	GO:0044271	nitrogen compound biosynthetic process		17	2.66876	0.0454867	BCAT1, TBX24, CBSA, ATP1A2A, GCH2, ADKB, NME4, ZGC:110784, LOC795445, ZGC:100914, CPOX, ATP2A1, ALDH4A1, ZGC:55891, PTS, TMEM14C, MOCS1	369	230	8389	1.68037	1	0.392735	52.2938
GOTERM_BP_ALL	GO:0016477	cell migration		11	1.72684	0.0476002	ERBB3B, WNT11R, PRICKLE1A, MXTX2, PAX3A, MMP14A, LEF1, PTGER4A, HAS2, WNT8A, FOXD3	369	125	8389	2.00063	1	0.403849	53.9457
GOTERM_BP_ALL	GO:0055123	digestive system development		4	0.627943	0.0481571	ALDH1A2, MYOD1, MYF5, GLI2A	369	19	8389	4.78619	1	0.404427	54.372
GOTERM_BP_ALL	GO:0048892	lateral line nerve development		3	0.470958	0.0563251	ERBB3B, EGR2B, FOXD3	369	9	8389	7.57814	1	0.452666	60.2142
GOTERM_BP_ALL	GO:0048568	embryonic organ development		12	1.88383	0.0580499	MSXC, CAV3, MSXB, LMO2, TRIM33, MMP14A, ZNF503, SP5L, LMO4A, WNT8A, NCS1A, GLI2A	369	147	8389	1.85587	1	0.459694	61.3547
GOTERM_BP_ALL	GO:0019226	transmission of nerve impulse		5	0.784929	0.0654544	ALDH1A2, ERBB3B, RAPSN, EGR2B, CHRNA1	369	35	8389	3.24777	1	0.498471	65.9115
GOTERM_BP_ALL	GO:0006873	cellular ion homeostasis		6	0.941915	0.0668228	RYR1B, ALDH1A2, ERBB3B, ATP1A2A, ATP2A1, EGR2B	369	50	8389	2.72813	1	0.502546	66.6964
GOTERM_BP_ALL	GO:0009948	anterior/posterior axis specification		3	0.470958	0.0684115	MMP14A, RIPPLY1, CDX1A	369	10	8389	6.82033	1	0.507687	67.5864
GOTERM_BP_ALL	GO:0042391	regulation of membrane potential		3	0.470958	0.0684115	ALDH1A2, ERBB3B, EGR2B	369	10	8389	6.82033	1	0.507687	67.5864
GOTERM_BP_ALL	GO:0010001	glial cell differentiation		4	0.627943	0.0695556	ALDH1A2, ERBB3B, EGR2B, FOXD3	369	22	8389	4.13353	1	0.510381	68.2136
GOTERM_BP_ALL	GO:0006816	calcium ion transport		6	0.941915	0.0715539	RYR1B, SLC8A3, CACNA1SB, ATP2A1, CACNB4A, CACNG1	369	51	8389	2.67464	1	0.517393	69.2817
GOTERM_BP_ALL	GO:0042074	cell migration involved in gastrulation		7	1.0989	0.0726221	WNT11R, PRICKLE1A, MXTX2, MMP14A, PTGER4A, HAS2, WNT8A	369	67	8389	2.37524	1	0.519534	69.8388
GOTERM_BP_ALL	GO:0007507	heart development		11	1.72684	0.0753378	WNT11R, FBLN1, CCM2, TBX16, ATP1A2A, FLH, ACTA1B, SGCD, HAS2, UNC45B, LRRC39	369	136	8389	1.83881	1	0.529766	71.2127
GOTERM_BP_ALL	GO:0006950	response to stress		22	3.45369	0.0755662	HBAA1, MSXB, APEX2, HOXC13A, HSP47, HOXC13B, MYHZ1.1, DCLRE1C, XPA, HSPB9, HSPB11, HSPB8, KBTBD5, HSP90A.2, MMP14A, HSP90A.1, HSPB1, MYOG, CAT, AHSA1, RAD17, ITGA2B	369	343	8389	1.45818	1	0.527644	71.3255
GOTERM_BP_ALL	GO:0033333	fin development		6	0.941915	0.0764642	MSXB, HOXC8A, TRIM33, HOXC13A, HOXC13B, FIBIN	369	52	8389	2.6232	1	0.528794	71.7652
GOTERM_BP_ALL	GO:0030218	erythrocyte differentiation		4	0.627943	0.0774926	TBX16, LMO2, ZGC:153036, KLF4	369	23	8389	3.95381	1	0.530547	72.2609
GOTERM_BP_ALL	GO:0048872	homeostasis of number of cells		4	0.627943	0.0774926	TBX16, LMO2, ZGC:153036, KLF4	369	23	8389	3.95381	1	0.530547	72.2609
GOTERM_BP_ALL	GO:0042063	gliogenesis		4	0.627943	0.0774926	ALDH1A2, ERBB3B, EGR2B, FOXD3	369	23	8389	3.95381	1	0.530547	72.2609
GOTERM_BP_ALL	GO:0045664	regulation of neuron differentiation		4	0.627943	0.0774926	MUSK, OLIG3, CHRNA1, MDKB	369	23	8389	3.95381	1	0.530547	72.2609
GOTERM_BP_ALL	GO:0034101	erythrocyte homeostasis		4	0.627943	0.0774926	TBX16, LMO2, ZGC:153036, KLF4	369	23	8389	3.95381	1	0.530547	72.2609
GOTERM_BP_ALL	GO:0048736	appendage development		6	0.941915	0.0815521	MSXB, HOXC8A, TRIM33, HOXC13A, HOXC13B, FIBIN	369	53	8389	2.57371	1	0.546371	74.1392
GOTERM_BP_ALL	GO:0055082	cellular chemical homeostasis		6	0.941915	0.0815521	RYR1B, ALDH1A2, ERBB3B, ATP1A2A, ATP2A1, EGR2B	369	53	8389	2.57371	1	0.546371	74.1392
GOTERM_BP_ALL	GO:0007154	cell communication		12	1.88383	0.0840128	SLC8A3, CX39.9, ALDH1A2, ERBB3B, LOC553223, ZGC:114136, RAPSN, SNX2, EGR2B, CX45.6, ZGC:64136, CHRNA1	369	157	8389	1.73766	1	0.554363	75.2189
GOTERM_BP_ALL	GO:0048880	sensory system development		4	0.627943	0.0858063	ERBB3B, ATOH1A, EGR2B, FOXD3	369	24	8389	3.78907	1	0.559179	75.9792
GOTERM_BP_ALL	GO:0048925	lateral line system development		4	0.627943	0.0858063	ERBB3B, ATOH1A, EGR2B, FOXD3	369	24	8389	3.78907	1	0.559179	75.9792
GOTERM_BP_ALL	GO:0043282	pharyngeal muscle development		2	0.313972	0.0858146	MYOD1, MYF5	369	2	8389	22.7344	1	0.556092	75.9827
GOTERM_BP_ALL	GO:0002074	extraocular skeletal muscle development		2	0.313972	0.0858146	MYOD1, MYF5	369	2	8389	22.7344	1	0.556092	75.9827
GOTERM_BP_ALL	GO:0060120	inner ear receptor cell fate commitment		2	0.313972	0.0858146	ATOH1B, ATOH1A	369	2	8389	22.7344	1	0.556092	75.9827
GOTERM_BP_ALL	GO:0048664	neuron fate determination		2	0.313972	0.0858146	ATOH1B, ATOH1A	369	2	8389	22.7344	1	0.556092	75.9827
GOTERM_BP_ALL	GO:0033278	cell proliferation in midbrain		2	0.313972	0.0858146	ZIC5, ZIC2A	369	2	8389	22.7344	1	0.556092	75.9827
GOTERM_BP_ALL	GO:0009912	auditory receptor cell fate commitment		2	0.313972	0.0858146	ATOH1B, ATOH1A	369	2	8389	22.7344	1	0.556092	75.9827
GOTERM_BP_ALL	GO:0042668	auditory receptor cell fate determination		2	0.313972	0.0858146	ATOH1B, ATOH1A	369	2	8389	22.7344	1	0.556092	75.9827
GOTERM_BP_ALL	GO:0045596	negative regulation of cell differentiation		4	0.627943	0.09448	MUSK, PIWIL2, NOG1, HER11	369	25	8389	3.63751	1	0.589619	79.3572
GOTERM_BP_ALL	GO:0001755	neural crest cell migration		4	0.627943	0.09448	ERBB3B, PAX3A, LEF1, FOXD3	369	25	8389	3.63751	1	0.589619	79.3572
GOTERM_BP_ALL	GO:0046688	response to copper ion		3	0.470958	0.0947641	ENTPD2A.2, CAT, NT5E	369	12	8389	5.6836	1	0.587662	79.46
GOTERM_BP_ALL	GO:0046483	heterocycle metabolic process		15	2.35479	0.0977917	TBX24, ATP1A2A, GCH2, ADKB, NME4, ZGC:110784, LOC795445, ZGC:100914, CPOX, ATP2A1, ALDH4A1, ZGC:55891, PTS, TMEM14C, MOCS1	369	218	8389	1.56429	1	0.596681	80.5253
ZFIN anatomy
Category	Term		Count	%	PValue	Genes	List Total	Pop Hits	Pop Total	Fold Enrichment	Bonferroni	Benjamini	FDR
ZFIN_ANATOMY	somite	44.9041	151	23.7049	3.32941e-45	SLC8A3, MYOD1, ZNFL1, LMO7A, HFE2, PDLIM7, ATP1A2A, CRABP2A, MYHZ1.1, UNCX4.1, LDB3B, NOG1, LPAR1, ZIC1, ZIC3, BMP1A, ZGC:158296, WNT11R, HOXC8A, HER1, TGFBI, CRABP2B, ODZ3, OPTC, HER7, ZNF503, LHFP, ADKB, HSPB9, CYGB1, TNNT1, TWIST1A, PAX3A, HSPB8, ACTA1A, PDGFRL, HSPB1, HAS2, TWIST1B, BIN1, CAV3, SMYD1B, VED, THBS4B, ALDOAB, PABPC4, SRL, PFKFB1, GPD1B, ANGPTL7, HHATLA, MUSK, MYLZ2, ALDH4A1, HOX…	408	1081	9822	3.36272	1.38503e-42	1.38503e-42	4.67038e-42
ZFIN_ANATOMY	myotome	28.1222	99	15.5416	1.05297e-29	MYOD1, ATP1A2A, MYHZ1.1, CRABP2A, LDB3B, ZGC:158296, TGFBI, CHRNA1, ZNF503, ADKB, TNNT1, TWIST1A, PAX3A, ACTA1A, HSPB1, BIN1, CAV3, ALDOAB, SRL, PABPC4, CKMA, CKMB, GPD1B, ZGC:56376, ANGPTL7, MUSK, HHATLA, MYLZ2, ALDH4A1, UNC45B, QUO, KLF15, FXR2, MAFL, CHCHD10, RAPSN, APOBEC2A, ATP2A1, ZGC:92429, TRIM55A, AHSA1, ZGC:136894, JPH2, CBSA, KCNAB1, TMEM161A, LRRC17, CD151, CTHRC1A, STAC3, ZGC:86757, …	408	677	9822	3.52035	4.38037e-27	2.19019e-27	1.47708e-26
ZFIN_ANATOMY	adaxial cell	13.8326	64	10.0471	2.55873e-25	MYOD1, JPH2, CBSA, HGFA, MYHZ1.1, CRABP2A, TMEM161A, BCAM, LPAR1, CD151, ZGC:86757, HSP90A.2, HSP90A.1, RP42-PEN, ZGC:112257, OPTC, ZGC:110426, TBX16, TMEM38A, NEXN, TNNT1, XIRP1, RRAS2, ZGC:91926, ACTA1A, HAS2, BIN1, CASQ2, CAV3, SMYD1B, ALDOAB, ACTA1B, TTNB, CKMB, LRRC39, ENG1A, HNMT, TCEA3, MYLZ2, FHLA, MYOG, ACTC1B, ACTC1A, UNC45B, FOXD3, ZGC:92518, QUO, HSP47, VGLL2B, MYF5, SEPN1, FXR2, SB:C…	408	333	9822	4.62674	1.06443e-22	3.54811e-23	3.5893e-22
ZFIN_ANATOMY	musculature system	10.1772	52	8.16327	1.53907e-22	JPH2, SLC15A2, ALDH2B, MYHZ1.1, CRABP2A, LDB3B, BCAM, LRRC17, CD151, CTHRC1A, ZGC:86757, MMP14A, RP42-PEN, CHRNA1, SLC25A4, ANKRD1B, ZGC:165344, TMEM38A, CYGB1, TNNT1, TWIST1A, ACTA1A, HSPB1, BIN1, CASQ2, THBS4B, ALDOAB, PABPC4, CKMA, CKMB, TTNB, ENG1A, FHLA, MYLZ2, HOXC6A, MYOG, HOXC6B, ACTC1B, UNC45B, PVALB7, FN1B, MYF5, TNNT3A, SOD2, CDH15, NEB, RAPSN, ATP2A1, CHRND, CHRNE, ZGC:136894, SI:CH21…	408	245	9822	5.10948	6.40254e-20	1.60063e-20	2.15896e-19
ZFIN_ANATOMY	cephalic musculature	3.48931	26	4.08163	2.15814e-15	CAV3, SMYD1B, MYOD1, PDLIM7, MYHZ1.1, SRL, TTNB, ZGC:56376, ANXA6, ANGPTL7, ZGC:86757, MUSK, HHATLA, TCEA3, FHLA, HSP90A.2, MYOG, ACTC1B, UNC45B, SLC25A4, FXR2, NEB, HSPB8, SGCD, HSPB1, CASQ2	408	84	9822	7.45133	8.7752e-13	1.75526e-13	2.9643e-12
ZFIN_ANATOMY	tail bud	19.1081	60	9.41915	3.3855e-15	ZNFL2A, MYOD1, TBX24, HOXC13A, HOXC13B, CRABP2A, LRRC17, NOG1, LPAR1, TPBGL, HOXB7A, ZIC3, EVE1, RDH8, BMP1A, WNT3, HOXC8A, HER1, APOEB, ZGC:101594, MMP14A, MSGN1, LMO4A, HOXC4A, GLI2A, SFRP1B, TBX16, HER7, TRIM33, TWIST1A, HOXA13B, HAS2, TBX18, VED, SMYD1B, HOXC11A, MDKB, ANGPTL6, HOXC6A, MYOG, HOXC6B, FIBIN, HOXA9A, CDX1A, AXIN2, WNT8A, FOXD3, TCF7, FN1B, HSP47, MYF5, ST3GAL2L, SEPN1, HOXD12A, …	408	460	9822	3.14003	1.38556e-12	2.30926e-13	4.67404e-12
ZFIN_ANATOMY	hypaxial myotome region	3.94624	24	3.76766	3.57108e-12	MYOD1, CBSA, SLC25A4, ALDOAB, CRIP2, MYF5, TNNT3A, MEIS2.1, TTNB, CKMB, BCAM, NEXN, PAR1, STAC3, ZGC:66479, HHATLA, CDH15, TNNT1, NEB, PAX3A, RRAS2, ZGC:91926, ZGC:92429, TRIM55A	408	95	9822	6.08173	1.48555e-09	2.12221e-10	5.00932e-09
ZFIN_ANATOMY	segmental plate	14.9126	46	7.22135	1.92754e-11	MYOD1, SMYD1B, PRICKLE1A, TBX24, ZNFL1, ACTA1B, MYHZ1.1, TTNB, NOG1, ZIC3, HOXC8A, HER1, HSP90A.2, ZGC:101594, MMP14A, CRABP2B, MSGN1, MYOG, HOXC6B, CDX1A, HOXA9A, SP5L, ACTC1B, LMO4A, UNC45B, GLI2A, TBX16, HSP47, FN1B, ZGC:165344, MYF5, VGLL2B, HER7, ZNF503, LHFP, SEPN1, SB:CB846, PAR1, ADKB, NAP1L4A, IM:7138239, PAX3A, HSPB1, RIPPLY1, HAS2, TBX18	408	359	9822	3.08463	8.01855e-09	1.00232e-09	2.70388e-08
ZFIN_ANATOMY	neural crest	7.80941	32	5.02355	3.16674e-11	MSXC, VED, MSXB, BCMO1, CNDP2, SI:DKEY-251I10.2, C10ORF11, ALDH2B, GPD1B, GCH2, GPR143, ZGC:110784, RAB32A, MITFA, ZGC:103530, DERA, CTSBA, LMO4A, FOXD3, DTNBP1A, CRIP2, LEF1, ZGC:110343, ZGC:100919, ALDH16A1, CRESTIN, ZGC:73134, TWIST1A, PAX7A, EGR2B, VOX, ZGC:113456	408	188	9822	4.09762	1.31736e-08	1.46373e-09	4.44218e-08
ZFIN_ANATOMY	pectoral fin bud	7.0617	30	4.70958	5.99483e-11	MSXC, MYOD1, MSXD, CRABP2A, LRRC17, BCAM, HOXA11B, HOXD11A, ENG1A, ALDH1A2, BMP1A, HOXC8A, HOXC6A, HOXA9A, HOXA9B, LMO4A, HOXC4A, ODZ3, TCF7, LEF1, ZNF503, SEPN1, HOXD12A, HOXA10B, HOXD10A, CTSK, CHCHD10, HOXA13B, HOXD9A, TBX18	408	170	9822	4.24827	2.49385e-08	2.49385e-09	8.40935e-08
ZFIN_ANATOMY	pectoral fin musculature	24.1759	60	9.41915	8.93338e-11	MYOD1, JPH2, CBSA, ATP1A2A, MYHZ1.1, CRABP2A, LRRC17, STAC3, ZGC:86757, HOXC8A, ZGC:101594, MMP14A, CRABP2B, RP42-PEN, ZGC:112257, ODZ3, ZGC:101633, ZGC:165344, POLR1B, NEXN, ADKB, TNNT1, RRAS2, ZGC:91926, SGCD, CASQ2, SMYD1B, ALDOAB, PABPC4, TTNB, LRRC39, ZGC:66479, ANXA6, HHATLA, TCEA3, ZGC:101000, MYLZ2, MYOG, FIBIN, HOXA9A, ACTC1B, UNC45B, CX39.9, CRIP2, ZGC:55262, HSP47, MYF5, TNNT3A, SEPN1,…	408	582	9822	2.48181	3.71629e-08	3.37844e-09	1.25314e-07
ZFIN_ANATOMY	heart tube	8.26634	32	5.02355	1.41237e-10	PRICKLE1A, JPH2, ALDOAB, SRL, LDB3B, CKMA, TTNB, BCAM, ZGC:56376, CD151, ANXA6, VCAM1, ZGC:86757, AQP8A.1, FHLA, CACNB4A, LMO4A, ZGC:110426, CRIP2, PODXL, ST3GAL2L, MEIS2.1, NEXN, CTSK, XIRP1, HSPB11, APOBEC2A, HSPB8, ACTA1A, ZGC:92429, HSPB1, CASQ2	408	199	9822	3.87112	5.87547e-08	4.89623e-09	1.98123e-07
ZFIN_ANATOMY	pectoral fin	23.179	58	9.10518	1.43068e-10	MYOD1, PRICKLE1A, LMO7A, PDLIM7, ALDH2B, MYHZ1.1, CRABP2A, BCAM, CD151, CTHRC1A, AQP8A.1, WNT11R, HOXC8A, TGFBI, CRABP2B, BOC, LMO4A, HOXC4A, GLI2A, CTSK, CRISPLD1B, TWIST1A, HOXA13B, PAX3A, RRAS2, PAX7A, GPIB, HAS2, TWIST1B, TBX18, MSXC, CAV3, MXRA8B, MSXD, THBS4B, ALDOAB, TTNB, CKMB, HOXA11B, MDKB, ZGC:66479, ANGPTL7, ENG1A, ALDH1A2, MUSK, FHLA, HOXC6A, MYOG, AXIN2, HOXA9A, ACTC1B, TCF7, MYF5, …	408	558	9822	2.50227	5.95165e-08	4.57819e-09	2.00691e-07
ZFIN_ANATOMY	margin	8.18326	31	4.86656	4.99749e-10	VED, ZNFL2A, PRICKLE1A, ZNFL1, CRABP2A, EGLN3, NOG1, TPBGL, EVE1, ALDH1A2, BMP1A, HOXC8A, MXTX2, HOXC6A, MSGN1, HOXC6B, SOX17, HOXA9A, SP5L, CDX1A, AXIN2, WNT8A, FOXD3, TBX16, HSP47, ZIC2A, HER7, SEPN1, HER11, IM:7138239, VOX	408	197	9822	3.78822	2.07895e-07	1.48497e-08	7.0103e-07
ZFIN_ANATOMY	heart rudiment	7.35247	29	4.55259	7.90653e-10	SMYD1B, PRICKLE1A, JPH2, ALDOAB, SRL, LDB3B, CKMA, TTNB, BCAM, ZGC:56376, CD151, ANXA6, ZGC:86757, WNT11R, FHLA, UNC45B, ZGC:110426, CRIP2, PODXL, ST3GAL2L, MEIS2.1, NEXN, CTSK, XIRP1, APOBEC2A, ZGC:92429, HAS2, BIN1, CASQ2	408	177	9822	3.94425	3.28912e-07	2.19275e-08	1.1091e-06
ZFIN_ANATOMY	heart	19.2743	49	7.69231	3.18373e-09	LMO7A, ALDH2B, CRABP2A, BCAM, LPAR1, CD151, SLC2A11B, ZGC:86757, FANCL, KISS1, RDH8, SLC2A15B, HSP90A.2, HSP90A.1, KEAP1A, ZGC:110426, NEXN, CTSK, CYGB1, XIRP1, HSPB8, ACTA1A, SGCD, HSPB1, GPIB, HAS2, TBX18, CASQ2, CAV3, SMYD1B, ALDOAB, CKMA, TTNB, CKMB, ZGC:56376, ANXA6, VCAM1, ANGPTL6, FHLA, UNC45B, CX39.9, CRIP2, ST3GAL2L, BIDA, NEB, HSPB11, APOBEC2A, ZGC:92429, FABP6	408	464	9822	2.54225	1.32443e-06	8.27769e-08	4.46602e-06
ZFIN_ANATOMY	mesoderm	12.5034	37	5.80848	8.09099e-09	ZNFL2A, MYOD1, TBX24, LMO2, CRABP2A, TTNB, LRRC17, LPAR1, TPBGL, MDKB, CTHRC1A, EVE1, ANGPTL7, ALDH1A2, WNT11R, HOXC8A, HER1, MMP14A, HOXC6A, MYOG, FGF1, CDX1A, LMO4A, ODZ3, UNC45B, WNT8A, GLI2A, TBX16, HSP47, FN1B, HER7, ZIC2A, TNNT1, TWIST1A, ATP2A1, HSPB1, SI:CH211-212M21.5	408	301	9822	2.9592	3.36585e-06	1.97991e-07	1.13498e-05
ZFIN_ANATOMY	pigment cell	2.57544	16	2.51177	2.20058e-08	DTNBP1A, XDH, SI:DKEY-251I10.2, ALDH2B, ZGC:100919, GPR143, GCH2, PNP4A, NME4, RAB32A, CRESTIN, MITFA, ZGC:103530, PAX7A, DERA, EDNRB1	408	62	9822	6.21252	9.15438e-06	5.08579e-07	3.0869e-05
ZFIN_ANATOMY	fast muscle cell	1.12156	11	1.72684	5.99148e-08	RYR1B, SMYD1B, MEF2D, MYOD1, ENG1A, TNNT1, MYLZ2, VGLL2B, MYHZ1.1, TNNT3A, MYOG	408	27	9822	9.80773	2.49243e-05	1.31182e-06	8.40464e-05
ZFIN_ANATOMY	mesenchyme pectoral fin	1.12156	11	1.72684	5.99148e-08	ALDH1A2, HOXD10A, HOXA13B, HOXD9A, RP42-PEN, HOXA13A, HOXD12A, HOXA11B, HOXD11A, HOXA9B, HOXA10B	408	27	9822	9.80773	2.49243e-05	1.31182e-06	8.40464e-05
ZFIN_ANATOMY	paraxial mesoderm	4.86011	20	3.13972	2.89769e-07	OPTC, MYOD1, TBX16, TBX24, MYF5, ST3GAL2L, TTNB, NOG1, HOXB7A, PAR1, ALDH1A2, HOXC8A, HER1, HSP90A.1, HAS2, TWIST1B, CDX1A, HOXA9A, BOC, ACTC1B	408	117	9822	4.11513	0.000120537	6.02717e-06	0.000406477
ZFIN_ANATOMY	primitive heart tube	5.94013	22	3.45369	3.97184e-07	LMO7A, JPH2, CRIP2, SRL, CKMA, LDB3B, TTNB, ZGC:56376, ANXA6, ZGC:86757, WNT11R, HSPB11, HSPB8, APOBEC2A, HSP90A.2, HSP90A.1, HSPB1, SGCD, HAS2, BIN1, UNC45B, CASQ2	408	143	9822	3.70362	0.000165215	7.868e-06	0.000557154
ZFIN_ANATOMY	fast muscle myoblast	0.249236	6	0.941915	6.91476e-07	MEF2D, MYOD1, MEOX1, ACTA1B, HSP90A.1, MYOG	408	6	9822	24.0735	0.000287613	1.30751e-05	0.000969973
ZFIN_ANATOMY	neural tube	27.8729	55	8.63422	1.56266e-06	PRICKLE1A, ZNFL1, CRABP2A, NOG1, TPBGL, ZIC1, HOXB7A, ZIC3, RDH8, WNT11R, HOXC8A, OLIG3, APOEB, HSP90A.2, CRABP2B, SP5L, BOC, ODZ3, HOXC4A, TBX16, WNT10B, ZNF503, ALDH16A1, PAX3A, PAX7A, HSPB1, HAS2, TWIST1B, BCAT1, MSXC, VED, MSXB, WNT16, HOXC11A, HS3ST1L2, PFKFB1, HOXA11B, MDKB, SH2D3CB, ZGC:101000, MITFA, HOXC6A, HOXC6B, FIBIN, HOXA9A, AXIN2, CRIP2, ZIC2A, MEIS2.1, HOXD12A, SB:CB846, MAFL, IM:…	408	671	9822	1.97324	0.000649857	2.82634e-05	0.00219202
ZFIN_ANATOMY	neural plate	21.8913	46	7.22135	2.65849e-06	MSXC, MSXB, PRICKLE1A, PFKFB1, CRABP2A, C10ORF11, EGLN3, GPD1B, TPBGL, HOXA11B, ZIC1, MDKB, ZIC3, HOXC8A, OLIG3, HSP90A.2, ZGC:101594, CRABP2B, HOXC6B, AXIN2, CDX1A, HOXA9A, SP5L, BOC, LMO4A, ODZ3, HOXC4A, FOXD3, GLI2A, WNT10B, ZIC2A, MEIS2.1, ZNF503, SB:CB846, ZIC2B, FZD10, ZIC6, NAP1L4A, TWIST1A, PAX3A, FLH, ZIC4, ZIC5, EGR2B, HSPB1, KLF4	408	527	9822	2.10129	0.00110532	4.60795e-05	0.00372917
ZFIN_ANATOMY	intermediate cell mass of mesoderm	6.89554	22	3.45369	4.71955e-06	HBAA1, ZNFL2A, CCM2, LMO2, CNDP2, ZGC:55262, SUV39H1B, GPD1B, ZGC:112397, GLCCI1, MDKB, NCS1A, CLDNG, FANCL, ZGC:73134, TRIM33, RASSF1, CPOX, DERA, TWIST1B, TMEM14C, KLF4	408	166	9822	3.19047	0.00196141	7.85304e-05	0.00662022
ZFIN_ANATOMY	ventral mesoderm	13.7495	33	5.18053	6.62783e-06	ZNFL2A, PRICKLE1A, CBSA, LMO2, MORC3B, GPD1B, CD151, EVE1, CLDNG, AQP8A.1, ZGC:101000, CPOX, HOXC6A, HSP90A.2, DERA, SP5L, LMO4A, CRIP2, ZGC:55262, MEIS2.1, ZNF503, ZGC:112397, GLCCI1, SEPN1, NCS1A, CTSK, FBLN1, TRIM33, RASSF1, JMJD7, TFAP2B, KLF4, SI:CH211-212M21.5	408	331	9822	2.40008	0.00275339	0.00010604	0.00929688
ZFIN_ANATOMY	presumptive paraxial mesoderm	0.623091	7	1.0989	1.77592e-05	ALDH1A2, MYOD1, TBX16, TBX24, RIPPLY1, HAS2, ZGC:112397	408	15	9822	11.2343	0.00736068	0.000273588	0.0249091
ZFIN_ANATOMY	myoblast	0.415394	6	0.941915	2.52845e-05	MYOD1, HOXA13B, HOXA9A, HOXA11B, HOXA9B, HOXA10B	408	10	9822	14.4441	0.0104633	0.000375589	0.0354623
ZFIN_ANATOMY	extraocular musculature	0.249236	5	0.784929	4.0788e-05	MYOD1, HSPB8, SGCD, HSPB1, UNC45B	408	6	9822	20.0613	0.016825	0.000584937	0.0572007
ZFIN_ANATOMY	hyoid muscle	0.249236	5	0.784929	4.0788e-05	MYOD1, MYF5, SGCD, MYOG, UNC45B	408	6	9822	20.0613	0.016825	0.000584937	0.0572007
ZFIN_ANATOMY	median fin fold	3.57239	14	2.1978	4.85086e-05	TCF7, MSXD, ZIC2A, ST3GAL2L, HGD, BCAM, LRRC17, LHFP, KLF15, ZGC:66479, ANGPTL7, ANGPTL6, APOEB, TWIST1B	408	86	9822	3.91895	0.0199778	0.000672442	0.0680246
ZFIN_ANATOMY	neuroectoderm	2.20159	11	1.72684	5.26592e-05	ALDH1A2, WNT11R, CRESTIN, PAX3A, ZIC4, CRABP2A, ZIC2A, CDX1A, ZIC1, ZIC2B, FOXD3	408	53	9822	4.99639	0.0216686	0.000706422	0.0738432
ZFIN_ANATOMY	apical ectodermal ridge pectoral fin	2.65852	12	1.88383	5.53046e-05	ANGPTL7, ANGPTL6, TCF7, MSXD, ZIC5, APOEB, ZIC2A, HGD, LHFP, SB:CB846, FIBIN, ZGC:66479	408	64	9822	4.51379	0.0227447	0.000718722	0.0775515
ZFIN_ANATOMY	neural crest cell	1.08002	8	1.25589	6.60784e-05	CRESTIN, PAX3A, TGFBI, MITFA, PAX7A, EGR2B, TWIST1B, FOXD3	408	26	9822	7.40724	0.0271151	0.000832668	0.0926525
ZFIN_ANATOMY	skeletal muscle cell	1.45388	9	1.41287	7.12455e-05	P2RX5, RDH8, HSP90A.2, HSP90A.1, SGCD, HSPB1, MYOG, NEXN, UNC45B	408	35	9822	6.19034	0.0292042	0.00087136	0.0998943
ZFIN_ANATOMY	hindbrain neural plate	6.81246	19	2.98273	0.000148548	CRABP2A, ZIC2A, MEIS2.1, GPD1B, SB:CB846, TPBGL, ZIC1, ZIC3, ZIC2B, ZIC6, OLIG3, ZIC4, RRAS2, ZIC5, VOX, EGR2B, CRABP2B, TWIST1B, BOC	408	164	9822	2.78901	0.0599297	0.00176417	0.208177
ZFIN_ANATOMY	mesenchyme		9	1.41287	0.000161031	HOXD10A, HOXA13B, HOXD9A, HOXD12A, HOXA11B, HOXD11A, HOXA9B, HOXA10B, GLI2A	408	39	9822	5.55543	0.0647996	0.00185923	0.225652
ZFIN_ANATOMY	presumptive segmental plate		10	1.56986	0.000182207	TBX16, IM:7138239, HER1, FN1B, MYF5, HER7, PAR1, FXR2, ACTC1B, UNC45B	408	50	9822	4.81471	0.0730032	0.00204669	0.255291
ZFIN_ANATOMY	fin		16	2.51177	0.000214922	ALDOAB, HSP47, FN1B, CRABP2A, HGD, LRRC17, LPAR1, ZGC:66479, ANGPTL7, RDH8, ERBB3B, WNT11R, HOXC8A, ZGC:101000, ACTA1A, LMO4A	408	126	9822	3.05696	0.0855361	0.00235032	0.301064
ZFIN_ANATOMY	chondroblast		4	0.627943	0.000273877	HOXA13B, HOXA11B, HOXA9B, HOXA10B	408	4	9822	24.0735	0.107696	0.00291749	0.3835
ZFIN_ANATOMY	midbrain hindbrain boundary		23	3.61068	0.000294797	OPTC, WNT10B, LMO7A, PDLIM7, PTF1A, MYHZ1.1, ZIC2A, LEF1, MEIS2.1, BCAM, LPAR1, HER11, MDKB, ZIC3, VCAM1, ENG1A, ATOH1A, HSPB1, SGCD, CACNB4A, CTSBA, BOC, GLI2A	408	235	9822	2.35613	0.11543	0.00306164	0.412737
ZFIN_ANATOMY	slow muscle cell		8	1.25589	0.000405626	SMYD1B, MEF2D, TNNT1, VGLL2B, MYHZ1.1, FHLA, HSPB1, CD151	408	34	9822	5.66436	0.155301	0.004108	0.567497
ZFIN_ANATOMY	lateral plate mesoderm		13	2.04082	0.00047892	ZNFL2A, LMO2, ZIC2A, ZIC1, ZIC3, ZIC2B, ALDH1A2, CPOX, ZIC4, ZIC5, FGF1, FIBIN, KLF4	408	94	9822	3.32932	0.180678	0.00473348	0.66972
ZFIN_ANATOMY	trunk musculature		11	1.72684	0.000508476	MUSK, PDLIM7, MYHZ1.1, ALDH2B, CKMA, HSP90A.2, HSP90A.1, CKMB, TTNB, LPAR1, UNC45B	408	69	9822	3.83781	0.190695	0.00490838	0.710915
ZFIN_ANATOMY	cranial neural crest		6	0.941915	0.000652675	CRESTIN, TWIST1A, PAX7A, EGR2B, TWIST1B, FOXD3	408	18	9822	8.02451	0.237842	0.00615374	0.911667
ZFIN_ANATOMY	presumptive mesoderm		6	0.941915	0.000652675	MYOD1, TBX16, HER1, HER7, ZIC2A, EVE1	408	18	9822	8.02451	0.237842	0.00615374	0.911667
ZFIN_ANATOMY	muscle cell		6	0.941915	0.00110282	SMYD2B, SMYD1B, MYOD1, TCAP, GPIB, HOXA9A	408	20	9822	7.22206	0.368102	0.0101488	1.53594
ZFIN_ANATOMY	mandibular muscle		4	0.627943	0.00128643	MYOD1, SGCD, MYOG, UNC45B	408	6	9822	16.049	0.414622	0.0115738	1.78951
ZFIN_ANATOMY	heart primordium		11	1.72684	0.00135142	SMYD1B, JPH2, PODXL, LDB3B, SGCD, TTNB, BCAM, HAS2, CACNB4A, NEXN, UNC45B	408	78	9822	3.39498	0.430257	0.0118982	1.87912
ZFIN_ANATOMY	hypoblast		10	1.56986	0.00227898	MSXC, MSXB, ALDH1A2, MYOD1, TCF7, TRIM33, ZIC2A, SOX17, LMO4A, KLF4	408	70	9822	3.43908	0.612925	0.0195795	3.14985
ZFIN_ANATOMY	presumptive diencephalon		12	1.88383	0.0032417	TCF7, WNT3, DMBX1A, FLH, ZIC2A, MEIS2.1, ZNF503, NR2E3, SB:CB846, MDKB, ZIC1, ZIC3	408	102	9822	2.83218	0.74095	0.0271896	4.45255
ZFIN_ANATOMY	muscle pioneer		7	1.0989	0.00330397	OPTC, ENG1A, TNNT1, HNMT, RRAS2, PTF1A, ZGC:92806	408	36	9822	4.68096	0.747597	0.0271589	4.53625
ZFIN_ANATOMY	pharyngeal musculature		3	0.470958	0.00499779	MYOD1, HSPB8, HSPB1	408	3	9822	24.0735	0.875605	0.0400446	6.787
ZFIN_ANATOMY	lateral mesoderm		10	1.56986	0.00520416	CLDNG, AQP8A.1, ALDH1A2, ZNFL2A, TWIST1A, LMO2, HER1, CPOX, KLF4, GLI2A	408	79	9822	3.04728	0.885889	0.0408828	7.05784
ZFIN_ANATOMY	sclerotome		5	0.784929	0.0055973	PAX9, TWIST1A, TGFBI, PDGFRL, TWIST1B	408	18	9822	6.68709	0.903191	0.0431005	7.57175
ZFIN_ANATOMY	retinal pigmented epithelium		8	1.25589	0.00725686	NME4, DTNBP1A, ALDH1A2, ZGC:103530, DERA, ZGC:100919, GPR143, PNP4A	408	55	9822	3.5016	0.951678	0.0545635	9.7122
ZFIN_ANATOMY	epidermis		26	4.08163	0.00842345	SI:DKEY-251I10.2, MYHZ1.1, ALDH2B, LRRC17, BCAM, CD151, VCAM1, RDH8, WNT11R, ZGC:101000, ZGC:162420, APOEB, FIBIN, DTNBP1A, SHBG, HSP47, FN1B, PDE10A, ZGC:110343, KLF15, SEPN1, ZGC:92806, HSPB1, ZGC:113456, TBX18, SI:CH211-212M21.5	408	362	9822	1.72904	0.970371	0.0619779	11.1892
ZFIN_ANATOMY	neural rod		17	2.66876	0.0085114	MSXB, WNT10B, TCF7, CRIP2, CRABP2A, MEIS2.1, ZIC1, MDKB, NCS1A, WNT11R, HOXC6A, EGR2B, CRABP2B, HOXC6B, TWIST1B, AXIN2, BOC	408	199	9822	2.05653	0.971444	0.0615241	11.2996
ZFIN_ANATOMY	midbrain neural keel		13	2.04082	0.00959987	DMBX1A, ZIC2A, MEIS2.1, ZNF503, ZIC1, MDKB, TPBGL, SB:CB846, ZIC3, ZIC4, VOX, AXIN2, GLI2A	408	134	9822	2.33549	0.981918	0.0679797	12.6559
ZFIN_ANATOMY	hypaxialis		3	0.470958	0.0097217	MYOD1, MYF5, MYOG	408	4	9822	18.0551	0.98282	0.0676707	12.8065
ZFIN_ANATOMY	lateral rectus		3	0.470958	0.0097217	MYOD1, MYF5, UNC45B	408	4	9822	18.0551	0.98282	0.0676707	12.8065
ZFIN_ANATOMY	spinal cord		56	8.79121	0.0141472	PRICKLE1A, ZNFL1, CRABP2A, TPBGL, ZIC1, ZIC3, RDH8, WNT11R, HOXC8A, APOEB, MMP14A, CRABP2B, CACNB4A, SP5L, BOC, ODZ3, HOXC4A, TBX16, WNT10B, ZNF503, ALDH16A1, TRIM33, PAX3A, HSPB8, TFAP2B, PAX7A, HSPB1, HAS2, BCAT1, MSXC, WNT16, HS3ST1L2, ZWI, HOXA11B, MDKB, SH2D3CB, ZGC:101000, ZGC:162420, HOXC6A, HOXC6B, FIBIN, HOXA9A, AXIN2, CX39.9, TCF7, RFX4, PVALB7, ZIC2A, MEIS2.1, HOXD12A, SB:CB846, ZIC2B,…	408	990	9822	1.36173	0.997334	0.0955805	18.1162
ZFIN_ANATOMY	swim bladder		10	1.56986	0.0146841	TAGLN, ZGC:110176, ALDH2B, SGCD, HSPB1, HAS2, CACNB4A, LPAR1, CD151, KEAP1A	408	93	9822	2.58855	0.997875	0.09748	18.7395
ZFIN_ANATOMY	ventral oblique extraocular muscle		3	0.470958	0.0157604	SMYD1B, MYF5, MYOG	408	5	9822	14.4441	0.998651	0.102675	19.9759
ZFIN_ANATOMY	sternohyoid		3	0.470958	0.0157604	TNNT1, MYF5, TNNT3A	408	5	9822	14.4441	0.998651	0.102675	19.9759
ZFIN_ANATOMY	epiblast		7	1.0989	0.0198561	MSXC, MSXB, TRIM33, CRABP2A, ZIC1, ZIC2B, EVE1	408	52	9822	3.24067	0.999762	0.125907	24.5226
ZFIN_ANATOMY	rhombomere 4		8	1.25589	0.0219719	ZIC4, CRABP2A, TFAP2B, EGR2B, POU4F2, MEIS2.1, ZIC1, GLI2A	408	68	9822	2.83218	0.999903	0.136449	26.7763
ZFIN_ANATOMY	intermandibularis		3	0.470958	0.0229974	MYOD1, PDLIM7, MYOG	408	6	9822	12.0368	0.999937	0.140349	27.846
ZFIN_ANATOMY	head mesenchyme		12	1.88383	0.0232001	CTSK, PAX9, TWIST1A, RRAS2, TGFBI, PDGFRL, ST3GAL2L, MMP14A, LHFP, TWIST1B, LMO4A, SI:CH211-212M21.5	408	134	9822	2.15584	0.999943	0.13949	28.0556
ZFIN_ANATOMY	germ ring		6	0.941915	0.0287683	TCF7, TBX16, HER1, PAX3A, HSP47, LMO4A	408	42	9822	3.43908	0.999995	0.168053	33.5998
ZFIN_ANATOMY	somite 1		3	0.470958	0.0313235	MYOD1, MYHZ1.1, FIBIN	408	7	9822	10.3172	0.999998	0.1793	36.0088
ZFIN_ANATOMY	immature anterior macula		3	0.470958	0.0313235	ATOH1B, ATOH1A, NCS1A	408	7	9822	10.3172	0.999998	0.1793	36.0088
ZFIN_ANATOMY	midbrain		51	8.00628	0.0323536	LMO7A, PDLIM7, KCNAB1, TPBGL, ZIC1, ZIC3, KISS1, WNT11R, WNT3, ZGC:101594, HSP90A.2, CACNB4A, BOC, ODZ3, GLI2A, WNT10B, SLC3A2, LEF1, ZNF503, ADKB, NPY8BR, CYGB1, TWIST1A, HSPB8, TFAP2B, SGCD, HSPB1, TWIST1B, VED, MSXB, GPR146, WNT16, DMBX1A, HS3ST1L2, MDKB, AXIN2, PVALB7, ZIC2A, MEIS2.1, KLF15, RPRMB, ZGC:64136, SB:CB846, MAFL, NCS1A, NAP1L4A, HSPB11, RASSF1, ZIC4, SYT5A, GNB3A	408	930	9822	1.32016	0.999999	0.182251	36.9567
ZFIN_ANATOMY	optic vesicle		27	4.23862	0.0392221	MSXC, CBSA, MYHZ1.1, CRABP2A, MORC3B, NR2E3, NOG1, ZIC3, PNP4A, ALDH1A2, BMP1A, ZGC:101594, ZGC:103530, ALDH4A1, CRABP2B, FIBIN, LMO4A, GLI2A, ZIC2A, MEIS2.1, ZNF503, ZGC:100919, SB:CB846, CHCHD10, SLC6A8, JMJD7, ZIC5	408	436	9822	1.49079	1	0.21434	42.9518
ZFIN_ANATOMY	axial mesoderm		7	1.0989	0.0426123	MYOD1, FLH, EGLN3, ZIC2A, BCAM, NOG1, FOXD3	408	62	9822	2.71798	1	0.228017	45.7116
ZFIN_ANATOMY	mesenchyme derived from head mesoderm		4	0.627943	0.0477069	TWIST1A, HSP47, MMP14A, LRRC17	408	20	9822	4.81471	1	0.249045	49.6265
ZFIN_ANATOMY	trunk		8	1.25589	0.0501937	RYR1B, CRESTIN, VGLL2B, PAX7A, MYOG, SEPN1, EDNRB1, PNP4A	408	81	9822	2.37763	1	0.257357	51.4407
ZFIN_ANATOMY	midbrain neural rod		6	0.941915	0.0511171	MSXC, MSXB, TCF7, DMBX1A, ZIC2A, BOC	408	49	9822	2.94778	1	0.258445	52.0988
ZFIN_ANATOMY	posterior lateral mesoderm		4	0.627943	0.0540038	ZNFL2A, LMO2, GLCCI1, KLF4	408	21	9822	4.58543	1	0.268087	54.1029
ZFIN_ANATOMY	trunk neural crest		3	0.470958	0.0618465	CRESTIN, PAX7A, FOXD3	408	10	9822	7.22206	1	0.298201	59.1617
ZFIN_ANATOMY	myocardium		3	0.470958	0.0618465	SMYD1B, SGCD, NEXN	408	10	9822	7.22206	1	0.298201	59.1617
ZFIN_ANATOMY	pharyngeal arch 3-7 skeleton		36	5.65149	0.0623058	PDLIM7, ATP1A2A, ALDH2B, CRABP2A, LRRC17, MDKB, EVE1, ZGC:66479, ANGPTL7, ALDH1A2, PAX9, ZGC:101000, ZGC:101594, MMP14A, HSP90A.2, CRABP2B, RP42-PEN, AXIN2, ODZ3, HSP47, ZGC:55262, QUO, HGD, ZNF503, SEPN1, ZGC:64136, NCS1A, CHCHD10, CRISPLD1B, NAP1L4A, TWIST1A, RASSF1, ATP2A1, HSPB1, TWIST1B, SI:CH211-212M21.5	408	647	9822	1.33949	1	0.296811	59.4412
ZFIN_ANATOMY	pharyngeal arch		26	4.08163	0.0700815	MYOD1, PRICKLE1A, KCNAB1, CKMB, BCAM, WNT11R, PAX9, TGFBI, AXIN2, CTSBA, LMO4A, BOC, HOXC4A, GLI2A, OPTC, CCM2, MYF5, ST3GAL2L, MEIS2.1, POLR1B, TWIST1A, RRAS2, RASSF1, TFAP2B, GPIB, TWIST1B	408	442	9822	1.41609	1	0.324663	63.9126
ZFIN_ANATOMY	chordo neural hinge		5	0.784929	0.0708805	OPTC, ANGPTL7, CRABP2A, PDE10A, BCAM	408	38	9822	3.16757	1	0.32436	64.3451
ZFIN_ANATOMY	hindbrain neural keel		6	0.941915	0.0719087	PODXL, TFAP2B, EGR2B, LMO4A, BOC, FOXD3	408	54	9822	2.67484	1	0.324946	64.8946
ZFIN_ANATOMY	floor plate		14	2.1978	0.0722474	OPTC, PDLIM7, PVALB7, CRIP2, ZIC2A, TTNB, DPY19L1L, NOG1, SB:CB846, CTHRC1A, ZIC3, LRRC39, WNT11R, FOXD3	408	200	9822	1.68515	1	0.322908	65.0739
ZFIN_ANATOMY	pectoral fin field		3	0.470958	0.0735705	ALDH1A2, TWIST1A, TWIST1B	408	11	9822	6.56551	1	0.32461	65.7662
ZFIN_ANATOMY	ventral wall of dorsal aorta		3	0.470958	0.0735705	LMO2, TMEM14C, ITGA2B	408	11	9822	6.56551	1	0.32461	65.7662
ZFIN_ANATOMY	hindbrain		59	9.26217	0.0743583	LMO7A, PDLIM7, CRABP2A, BCAM, NOG1, TPBGL, ZIC1, ZIC3, KISS1, WNT3, HSP90A.2, CACNB4A, BOC, LMO4A, GLI2A, WNT10B, PTF1A, SUV39H1B, SLC3A2, ZNF503, ADKB, NPY8BR, ATOH1B, TWIST1A, ATOH1A, PAX3A, HSPB8, RRAS2, TFAP2B, HSPB1, TWIST1B, GPR146, DMBX1A, ZWI, GPD1B, MDKB, VCAM1, SH2D3CB, AXIN2, FIBIN, FOXD3, TCF7, PVALB7, QUO, ZIC2A, MEIS2.1, SEPN1, SB:CB846, ZGC:64136, MAFL, NCS1A, HSPB11, RASSF1, ZIC4,…	408	1163	9822	1.22127	1	0.324292	66.1723
ZFIN_ANATOMY	dermomyotome		2	0.313972	0.0811621	PAX3A, PAX7A	408	2	9822	24.0735	1	0.345738	69.498
ZFIN_ANATOMY	adductor mandibulae		3	0.470958	0.0859345	MYOD1, PDLIM7, MYOG	408	12	9822	6.01838	1	0.359167	71.6467
ZFIN_ANATOMY	glial cell		3	0.470958	0.0859345	ERBB3B, EGR2B, FOXD3	408	12	9822	6.01838	1	0.359167	71.6467
ZFIN_ANATOMY	intermediate mesoderm		5	0.784929	0.0884534	ALDH1A2, MYOD1, ZNFL2A, TWIST1A, NCS1A	408	41	9822	2.9358	1	0.364445	72.7233
ZFIN_ANATOMY	eye		40	6.27943	0.0944662	SLC8A3, LMO7A, DMBX1A, PDLIM7, KCNAB1, SLC15A2, ACTA1B, MYHZ1.1, ALDH2B, CRABP2A, CKMA, CKMB, LPAR1, MDKB, AQP9B, CLDNG, FANCL, RDH8, MC1R, ELOVL2, APOEB, FHLA, HSP90A.2, RPL11, CACNB4A, KEAP1A, HBAA1, SEPN1, POLR1B, ADKB, BIDA, CYGB1, NAP1L4A, PAX3A, RASSF1, HSPB8, ATP2A1, GPIB, HSPB1, MHC1UEA	408	761	9822	1.26536	1	0.381216	75.1416
ZFIN_ANATOMY	caudal fin		5	0.784929	0.0947361	MSXB, WNT10A, WNT11R, ALDH2B, PAX7A	408	42	9822	2.8659	1	0.378679	75.2453
ZFIN_ANATOMY	notochord		37	5.80848	0.0961616	CAV3, PRICKLE1A, ZNFL1, CRABP2A, BCAM, NOG1, GPD1B, RDH8, ANGPTL6, RAB32A, IM:6894391, ZGC:162420, MMP14A, ALDH4A1, FIBIN, HOXA9A, SP5L, ODZ3, TCF7, CRIP2, HSP47, FN1B, VGLL2B, SLC3A2, PDE10A, SEPN1, LHFP, HSPB9, HSPB11, TWIST1A, HSPB8, RRAS2, FLH, PDGFRL, ZGC:91926, HSPB1, SI:CH211-212M21.5	408	695	9822	1.28161	1	0.379946	75.7865
ZFIN_ANATOMY	ectoderm		10	1.56986	0.0971603	MSXB, HOXC8A, ZIC6, HSP47, CRABP2A, HOXC6A, TFAP2B, BCAM, MDKB, LMO4A	408	132	9822	1.82375	1	0.379821	76.1591
ZFIN_ANATOMY	post-vent region		7	1.0989	0.0991608	ALDH1A2, MYOD1, HOXB13A, TWIST1A, HSP90A.1, MYOG, EVE1	408	77	9822	2.1885	1	0.38288	76.8896
