# Supplementary material for: Genome Wide Analysis Reveals Zic3 Interaction with Distal Regulatory Elements of Stage Specific Developmental Genes in Zebrafish
Source: PLoS Genet. 2013 Oct 31;9(10):e1003852. doi: 10.1371/journal.pgen.1003852 (PMC3814314; doi:10.1371/journal.pgen.1003852)
Supplement: Table S10 — List of microarray genes with peak (24 hpf). List of differentially expressed genes containing at least one ChIP-seq peak within 100 kb of their TSS at 24 hpf. (XLS) [file pgen.1003852.s018.xls]

## Sheet: Sheet1
Table S10. List of microarray genes with peak (24 hpf)
chromosome	start	end	strand	gene symbol	distance to peak
chr25	4993783	5038288	+	ckap5	-99891
chr17	28687513	28727974	+	heatr5a	-99659
chr20	33333363	33338238	+	mycn	-99469
chr15	19200850	19212152	+	zgc:153795	-99377
chr10	985791	1121264	+	unc5c	-99064
chr17	42929654	42937362	+	nkx2.2a	-98532
chr9	32315537	32320318	+	zic2a	-97849
chr5	1986791	2011168	+	zgc:101699	-97342
chr2	200136	212681	+	zgc:154086	-97319
chr9	38194144	38349215	+	gli2a	-97140
chr24	27802774	27807778	+	tnfsf10l2	-96374
chr23	25579287	25588810	+	pa2g4b	-95803
chr11	28419932	28422556	+	barx1	-95517
chr23	36126423	36129303	+	hoxc11a	-95406
chr23	32260396	32265777	+	trappc6b	-95205
chr14	10823791	10854840	+	zgc:172056	-94330
chr14	10823791	10854840	+	zgc:172056	-94246
chr17	20753843	20759614	+	cdk1	-93884
chr21	42562490	42585541	+	ik	-93647
chr3	26843469	26848952	+	ypel3	-93559
chr9	23665131	23682366	+	etv5a	-93375
chr12	22651882	22904554	+	ca10a	-93034
chr12	22651882	22904554	+	ca10a	-93034
chr9	39210906	39214388	+	mki67ip	-92838
chr6	36788141	36792397	+	zgc:110788	-92722
chr15	24030476	24043808	+	poldip2	-92698
chr3	37644338	37655642	+	gosr2	-92622
chr2	41977745	42021750	+	crlf1a	-90604
chr10	23177640	23185297	+	zgc:103508	-89947
chr11	35893315	35897648	+	chchd4	-89808
chr11	35893315	35897648	+	chchd4	-89127
chr3	24481447	24488509	+	prr15la	-88943
chr15	24030476	24043808	+	poldip2	-88530
chr20	46837683	46845672	+	zgc:92851	-88490
chr6	48194048	48212276	+	wnt2ba	-88288
chr12	35312618	35314367	+	zgc:92655	-88048
chr13	31174777	31191384	+	zgc:162468	-87652
chr11	31605198	31618420	+	slc22a7a	-87617
chr24	33381674	33398137	+	vim	-87497
chr25	18178261	18312349	+	galntl4a	-87425
chr13	25645898	25648175	+	calhm2	-86417
chr23	36826478	36846028	+	sas	-85911
chr14	31427033	31489979	+	mrpl11	-85725
chr19	15464493	15468174	+	zgc:73061	-85178
chr8	13441219	13465537	+	zgc:103670	-85068
chr20	9864824	9874352	+	ptger2b	-84907
chr20	34425368	34442437	+	si:dkeyp-11g8.6	-84744
chr17	34411474	34421363	+	eif2s1l	-83254
chr23	36138840	36200586	+	hoxc3a	-82989
chr22	40519839	40526322	+	dnajc19	-82941
chr9	39210906	39214388	+	mki67ip	-82871
chr13	33341129	33346842	+	si:ch211-10a23.2	-82542
chr19	36291051	36295399	+	si:ch211-254e15.2	-82503
chr5	38254981	38265854	+	capns1a	-82354
chr6	42751693	42845869	+	sema3fa	-81696
chr8	7433110	7436538	+	nefm	-81018
chr24	33381674	33398137	+	vim	-80783
chr13	13791398	13803591	+	rpia	-80277
chr16	42709962	42740663	+	trmt11	-79670
chr2	22809097	22819674	+	rnf2	-79658
chr18	18643877	18651344	+	pllp	-78938
chr5	33620720	33633016	+	ppp6c	-78128
chr18	6772524	6787214	+	zgc:171494	-78046
chr14	26515026	26520508	+	thoc3	-77965
chr19	39406836	39476388	+	nxph1	-77830
chr10	16918677	16927364	+	rab36	-77461
chr12	28670982	28685867	+	ttll6	-77013
chr24	3130631	3137136	+	zgc:112515	-76868
chr13	36997496	37008797	+	cnih	-76133
chr24	17883869	17890562	+	pdia4	-75461
chr23	36146878	36149313	+	hoxc9a	-74951
chr20	34525804	34532104	+	gorab	-74695
chr5	4742791	4764362	+	zgc:194138	-74507
chr4	5069734	5076357	+	rad51ap1	-74315
chr7	39921375	39924665	+	zgc:194225	-73924
chr12	28670982	28685867	+	ttll6	-73838
chr6	29125052	29181151	+	wu:fc61g08	-73792
chr3	26863548	26878034	+	zgc:158419	-73480
chr7	26491384	26515692	+	cyp26b1	-73464
chr14	22864365	22903738	+	spon2a	-73420
chr22	16044427	16047078	+	klf2a	-73357
chr4	20141971	20251089	+	syt1a	-72228
chr2	22506263	22535123	+	csnk1g2a	-72076
chr1	8275121	8303285	+	chtf18	-71034
chr2	41589317	41602906	+	otomp	-70882
chr8	45898281	45912199	+	piwil1	-70513
chr24	26216428	26254377	+	phex	-70216
chr8	21652355	21671137	+	uck2a	-70132
chr8	49836238	49881096	+	zgc:152900	-69301
chr23	36152737	36156296	+	hoxc8a	-69092
chr3	26830534	26841515	+	gdpd3	-68871
chr6	34259470	34285171	+	rgs8	-68612
chr25	33452078	33474004	+	sqrdl	-68479
chr18	680088	680324	+	zgc:101723	-67890
chr20	32795643	32797830	+	fam84a	-67720
chr6	41131372	41133415	+	opn1mw4	-67574
chr24	3130631	3137136	+	zgc:112515	-66489
chr16	353017	361722	+	zgc:73062	-66461
chr1	8221041	8221980	+	zgc:152698	-66380
chr19	15448137	15459127	+	ctps	-66279
chr3	18578128	18591849	+	narfl	-65601
chr13	13806231	13864345	+	eif2ak3	-65444
chr11	41405001	41430774	+	vamp3	-64951
chr10	36026223	36034937	+	exosc8	-64814
chr8	13624006	13674289	+	itgb4	-64432
chr19	44409608	44440151	+	ubp1	-63724
chr5	32227541	32234930	+	dpagt1	-63124
chr11	12869837	12917199	+	zgc:113114	-63083
chr2	47581097	47633036	+	pax3a	-63045
chr2	36660773	36662820	+	gadd45bb	-62828
chr3	12953644	12975247	+	dnaja3a	-62687
chr13	701321	704057	+	zgc:173961	-62521
chr8	17704011	17711896	+	dimt1l	-62135
chr14	7345729	7364109	+	hars	-61438
chr21	11590061	11633965	+	zgc:113162	-60808
chr1	28803288	28806087	+	zic2b	-59464
chr12	26612193	26618914	+	gch2	-59047
chr17	8771231	8786899	+	psmc1a	-58920
chr2	24540049	24548501	+	mpv17l2	-58767
chr13	25673588	25674614	+	atoh7	-58727
chr8	13467764	13486188	+	si:dkey-208b23.1	-58523
chr8	24234945	24241572	+	mapre1l	-58333
chr1	8229270	8237779	+	plk1	-58151
chr4	10760508	10795277	+	mkln1	-57842
chr10	22234703	22245329	+	npm1	-57483
chr18	49379337	49386778	+	ubl7	-57310
chr3	405572	427200	+	farsa	-57050
chr3	40310191	40344517	+	slc29a4	-56811
chr22	25613397	25748386	+	zgc:171717	-56649
chr1	41137977	41150722	+	zgc:91963	-56344
chr15	27831856	27859752	+	ankrd13b	-56208
chr24	7974761	8049191	+	bmp6	-56176
chr9	39210906	39214388	+	mki67ip	-55945
chr3	26843469	26848952	+	ypel3	-55936
chr1	28807324	28898986	+	pcca	-55428
chr23	36167015	36168321	+	hoxc6a	-54814
chr16	31753284	31762840	+	ctsk	-54550
chr19	15495265	15518726	+	si:ch211-245h7.5	-54406
chr3	35897344	35932613	+	crlf3	-54160
chr5	22606736	22646702	+	limk2	-53707
chr17	731	3744	+	pole2	-52595
chr17	32828660	32836041	+	ctsba	-52543
chr7	75722635	75729849	+	zgc:153377	-52504
chr7	75722635	75729849	+	zgc:153377	-52036
chr10	33059133	33077994	+	wnt11r	-51621
chr4	21233537	21236013	+	zgc:123180	-51300
chr8	21671419	21673750	+	magoh	-51068
chr9	32315537	32320318	+	zic2a	-50869
chr24	497260	519314	+	zgc:158293	-50838
chr19	15464493	15468174	+	zgc:73061	-49923
chr20	28460475	28527337	+	dpf3	-49744
chr5	37362602	37372776	+	yipf6	-49471
chr1	17825395	17834050	+	exosc9	-49465
chr5	39344805	39357964	+	dpf2	-49381
chr20	5115837	5136144	+	ccnk	-49041
chr5	40486955	40687225	+	fras1	-48876
chr11	38471061	38507815	+	egfl7	-48656
chr1	49941436	49987566	+	pdcd11	-48623
chr20	14725687	14730268	+	pigc	-48154
chr3	23945473	23947073	+	hoxb13a	-48090
chr7	31708400	31725287	+	aqp9b	-47711
chr1	46393391	46394697	+	zgc:152851	-47395
chr4	1620083	1630270	+	pmpcb	-46974
chr1	31111851	31126315	+	poll	-46967
chr24	3160545	3184238	+	fam69c	-46954
chr18	48099850	48116811	+	yif1b	-46899
chr8	30704054	30724453	+	hsd17b3	-46701
chr12	29033247	29039769	+	meox1	-46176
chr7	25558219	25620845	+	poln	-46102
chr8	4969811	4984936	+	ufd1l	-45780
chr5	10991701	11001033	+	si:ch211-207k7.4	-45525
chr7	40794113	40799491	+	tnni2b.1	-45346
chr11	25749206	25751320	+	rabif	-45332
chr15	46526306	46540626	+	zgc:66101	-44993
chr4	16485312	16486982	+	ascl1a	-44989
chr2	22309500	22318822	+	amotl2b	-43427
chr17	19460424	19557264	+	rgs7	-42819
chr11	25998094	26072620	+	ndrg3a	-42692
chr15	14251912	14256151	+	med29	-41243
chr1	25592901	25620380	+	coro2a	-41008
chr17	25122668	25132192	+	zgc:63942	-40490
chr2	42028078	42035137	+	zgc:110183	-40271
chr2	9707574	9730127	+	LOC100004736	-40258
chr6	12373998	12377762	+	nr4a2b	-40159
chr17	24274509	24298746	+	ugp2b	-40134
chr7	57780664	57792785	+	dhodh	-40066
chr5	26288603	26670962	+	tfap2c	-39907
chr1	21428977	21439185	+	anxa5b	-39877
chr23	36182598	36184586	+	hoxc4a	-39231
chr1	22048825	22057558	+	lias	-39209
chr7	57780664	57792785	+	dhodh	-39167
chr19	34197681	34214437	+	zgc:92739	-38296
chr1	54409097	54430062	+	crfb17	-37343
chr7	39652567	39656482	+	tmem188	-37204
chr24	3160545	3184238	+	fam69c	-36575
chr13	22799354	22813373	+	sncga	-36303
chr3	26863548	26878034	+	zgc:158419	-35857
chr6	28591111	28624640	+	tp63	-35780
chr14	47025929	47046188	+	slc30a9	-34835
chr5	71170297	71183284	+	eif4e1b	-34758
chr6	59789013	59803930	+	aurka	-34605
chr16	39508206	39510487	+	cited3	-33694
chr11	31129421	31156413	+	ppef1	-33632
chr9	33109975	33137159	+	pikfyve	-33347
chr12	10060263	10070005	+	zgc:162204	-33303
chr2	26452147	26592673	+	efna2	-32610
chr5	26753344	26756124	+	zgc:193538	-32138
chr12	35312618	35314367	+	zgc:92655	-31198
chr3	36750364	36762974	+	rogdi	-30463
chr2	32564514	32568496	+	tmem53	-30173
chr7	36249508	36276516	+	esrp2	-30053
chr16	41325267	41395344	+	ttc35	-29749
chr25	22386838	22414498	+	znf277	-29490
chr17	33581367	33592348	+	zgc:162964	-29397
chr24	10855389	10859410	+	zfand1	-29075
chr8	55712510	55734502	+	zgc:152958	-29040
chr19	34197681	34214437	+	zgc:92739	-28763
chr16	20931679	20956155	+	slc6a19b	-28311
chr19	17288390	17380983	+	zfpm2b	-28251
chr7	23990979	24019265	+	pygmb	-27893
chr5	45965323	45989757	+	tars	-27802
chr11	25749206	25751320	+	rabif	-27596
chr6	34300764	34303440	+	rgs16	-27318
chr16	8599906	8635933	+	atg5	-26831
chr15	46526306	46540626	+	zgc:66101	-26232
chr5	31818026	31848085	+	LOC569571	-25614
chr7	39970009	39974716	+	ptpmt1	-25290
chr8	17196293	17207911	+	si:ch211-198n5.11	-25091
chr1	59764237	59776972	+	zgc:56292	-24863
chr3	23968741	23972000	+	hoxb9a	-24822
chr22	40616327	40701704	+	psmd1	-24337
chr11	12705211	12736673	+	zgc:174356	-24262
chr13	17721499	17734324	+	comtd1	-24106
chr16	57056742	57072847	+	smpd5	-23449
chr17	34973068	34975295	+	id2a	-23203
chr13	12540690	12551136	+	zgc:101581	-23110
chr17	8052524	8068760	+	zgc:110176	-22820
chr25	31306470	31327617	+	ticrr	-21397
chr13	30795799	30799401	+	ppif	-21322
chr3	18578128	18591849	+	narfl	-20880
chr24	17454322	17461998	+	cct5	-20621
chr16	36529277	36552617	+	tcea3	-19520
chr19	15495265	15518726	+	si:ch211-245h7.5	-19151
chr2	43570358	43633840	+	nrp1b	-18948
chr9	13123385	13142926	+	glb1l	-18689
chr21	9839298	9858324	+	zgc:92275	-18311
chr1	16335286	16336940	+	helt	-18191
chr16	23804633	23820930	+	gnl1	-17774
chr23	32339822	32346037	+	zgc:56699	-15779
chr1	30075447	30120963	+	itga6b	-15167
chr25	5202450	5227168	+	athl1	-14734
chr17	24274509	24298746	+	ugp2b	-14594
chr11	12918430	12930341	+	zgpat	-14490
chr19	5942658	5944173	+	si:dkeyp-113d7.1	-13990
chr1	8275121	8303285	+	chtf18	-12300
chr16	25770942	25797004	+	adar	-12201
chr23	26304565	26325308	+	pfkfb1	-11480
chr3	26925755	26927074	+	zgc:162612	-11273
chr21	26810719	26825790	+	cfb	-11131
chr16	35456394	35466239	+	rhbdl2	-10921
chr16	35456394	35466239	+	rhbdl2	-10822
chr16	31936752	31942806	+	lysmd1	-10627
chr3	23983026	23987515	+	hoxb7a	-10537
chr16	16014533	16045586	+	polr3c	-10301
chr7	31708400	31725287	+	aqp9b	-9802
chr5	2074647	2098884	+	LOC796505	-9486
chr12	20296016	20300479	+	slc16a8	-9445
chr7	26182363	26194327	+	b3gat3	-8935
chr8	5006698	5009452	+	hsp70l	-8893
chr12	20067174	20084408	+	l3mbtl2	-8487
chr15	31660526	31697236	+	etv1	-7705
chr18	17270791	17280989	+	cetp	-7356
chr17	31778155	31785978	+	nubpl	-7204
chr6	3642809	3676989	+	gad1b	-6667
chr12	14451028	14495828	+	rnasen	-6654
chr17	17862051	17900940	+	setd3	-5650
chr17	8771231	8786899	+	psmc1a	-5317
chr14	36912247	36952579	+	glrbb	-4378
chr7	60153094	60195709	+	zgc:101657	-4315
chr5	37076137	37080012	+	fbp1b	-4298
chr8	25932450	25943396	+	sypl2b	-4268
chr22	10551153	10624119	+	cenpp	-3865
chr6	26983943	26997217	+	scly	-3676
chr1	21465389	21477477	+	zgc:63660	-3465
chr16	43007067	43010725	+	mettl6	-3163
chr19	15448137	15459127	+	ctps	-3029
chr9	13123385	13142926	+	glb1l	-2812
chr5	9540989	9554902	+	rchy1	-2602
chr3	21402842	21411797	+	zgc:123295	-1814
chr6	47787101	47806447	+	zgc:66317	-1637
chr21	9839298	9858324	+	zgc:92275	-1454
chr18	31569413	31572861	+	v2rh14	-1055
chr3	32217378	32235482	+	aldh16a1	-727
chr14	22937597	22945660	+	zgc:113229	-188
chr19	3372114	3381401	+	zgc:110717	1330
chr25	3816155	3841979	+	thoc5	1882
chr3	53183035	53241705	+	slc27a1a	2191
chr3	25950826	25953845	+	zgc:101042	2912
chr18	37924801	37943140	+	acadl	3483
chr1	52046089	52054757	+	etaa1	3693
chr13	6659732	6677110	+	pitx3	4526
chr4	22061453	22070957	+	mdm2	5042
chr13	15136185	15167556	+	mavs	5293
chr12	4593056	4603583	+	tbx24	5510
chr10	16918677	16927364	+	rab36	5655
chr16	20931679	20956155	+	slc6a19b	6142
chr2	22809097	22819674	+	rnf2	7314
chr18	7811659	7832162	+	cpt1b	7377
chr15	27831856	27859752	+	ankrd13b	8159
chr23	28961750	28969998	+	srm	8673
chr17	17862051	17900940	+	setd3	9767
chr3	24481447	24488509	+	prr15la	9995
chr13	31174777	31191384	+	zgc:162468	10401
chr24	9497522	9535856	+	topbp1	10754
chr3	21115680	21121397	+	zwi	10777
chr8	21733546	21756525	+	col2a1a	11059
chr7	66054769	66084644	+	zgc:158420	11204
chr4	17510171	17520416	+	ncaph2	11466
chr25	22830981	22869646	+	sigirr	12382
chr6	24010955	24018393	+	rae1	12526
chr2	32564514	32568496	+	tmem53	12700
chr18	14205670	14219378	+	cirh1a	13138
chr19	15464493	15468174	+	zgc:73061	13327
chr22	40616327	40701704	+	psmd1	13547
chr23	4764340	4802987	+	raf1a	13824
chr13	28913994	28918524	+	polr1c	14615
chr5	33713723	33717807	+	zmat5	14875
chr24	9682023	9694525	+	cdv3	14937
chr20	34525804	34532104	+	gorab	15692
chr17	42929654	42937362	+	nkx2.2a	15873
chr9	34270151	34271555	+	si:dkey-216e24.3	16343
chr1	41137977	41150722	+	zgc:91963	16645
chr7	57780664	57792785	+	dhodh	16839
chr1	11591628	11630715	+	gne	17027
chr5	40687820	40696080	+	anxa3a	17352
chr8	30484009	30500455	+	zgc:113183	17428
chr6	34345703	34359382	+	rgs5a	17621
chr3	32554048	32561279	+	LOC100005937	18064
chr13	35560812	35611685	+	jag1b	18553
chr19	10953892	10955483	+	si:ch211-232m10.4	18678
chr1	8366186	8370182	+	uncx4.1	20031
chr7	65728514	65761780	+	dok1b	20104
chr10	15437171	15476151	+	thop1	20433
chr17	34973068	34975295	+	id2a	20577
chr13	6659732	6677110	+	pitx3	20809
chr4	12798361	12821235	+	cntn1b	20897
chr19	44923872	44928824	+	si:ch211-193k19.2	21777
chr12	29033247	29039769	+	meox1	22091
chr5	9540989	9554902	+	rchy1	22318
chr2	51471099	51506531	+	scn12aa	22745
chr12	6057552	6066665	+	dlx4b	22892
chr6	24021495	24036273	+	uqcrc1	23066
chr12	6057552	6066665	+	dlx4b	23220
chr17	32828660	32836041	+	ctsba	24041
chr20	28394347	28397738	+	rhov	24143
chr7	25074836	25083208	+	syt4	24370
chr8	17245785	17249766	+	zgc:162244	24401
chr4	20141971	20251089	+	syt1a	24465
chr8	17196293	17207911	+	si:ch211-198n5.11	24759
chr5	67945979	67956115	+	ppapdc3	26292
chr3	26925755	26927074	+	zgc:162612	26350
chr17	28670957	28682434	+	si:busm1-142b24.1	26385
chr24	21700607	21728624	+	zgc:92218	26577
chr1	40955335	40962127	+	scoc	27181
chr14	31198195	31227101	+	mtus1a	27356
chr24	3234999	3241719	+	cyb5a	27500
chr6	41394665	41432619	+	twf2	27725
chr5	19558986	19591811	+	si:dkey-69h6.7	27797
chr12	29107276	29139721	+	pea3	27853
chr21	29095316	29097012	+	foxi3a	28334
chr1	40228280	40232702	+	irf2a	29889
chr16	34024130	34034945	+	wnt4b	30543
chr2	35316338	35322203	+	cacybp	30958
chr8	5046732	5059347	+	es1	31141
chr13	25058088	25061867	+	zgc:153981	32139
chr20	25592711	25598048	+	cyp2p6	32508
chr12	29033247	29039769	+	meox1	32686
chr21	9892609	9925333	+	grin1a	35000
chr14	48290220	48303863	+	ttc9c	35371
chr20	10725117	10728286	+	serpina1l	36697
chr10	30080292	30596603	+	dlg2	36779
chr4	18031991	18053665	+	impdh1b	37429
chr22	21871192	21906444	+	ppap2c	37431
chr24	3234999	3241719	+	cyb5a	37879
chr14	19668949	19714971	+	zgc:114085	38279
chr17	38197844	38400535	+	slc25a21	38469
chr4	8654721	8663919	+	hspa14	38923
chr21	17886032	17888943	+	nkx6.1	39168
chr3	22249173	22267884	+	cdc27	40381
chr13	29994560	30027366	+	pax2a	40817
chr13	25773313	25790198	+	sec23ip	40998
chr5	26753344	26756124	+	zgc:193538	41192
chr20	10731202	10734268	+	serpina1	42782
chr17	28687513	28727974	+	heatr5a	42941
chr22	16522106	16525821	+	lrrc39	43486
chr19	15495265	15518726	+	si:ch211-245h7.5	44099
chr11	20477516	20479745	+	fezf2	45220
chr7	47573289	47581164	+	pop4	45968
chr8	41720576	41745001	+	zgc:56538	46458
chr11	25841027	25926784	+	sulf2	46489
chr7	28928390	28946086	+	copb1	47217
chr17	53052584	53081575	+	dlst	47254
chr19	46900124	46927513	+	zgc:56041	47462
chr24	17883869	17890562	+	pdia4	47647
chr1	50321633	50410568	+	lef1	48097
chr23	24559403	24578811	+	zgc:64141	48391
chr6	9863331	9880112	+	cyp20a1	48484
chr3	35897344	35932613	+	crlf3	48509
chr19	5942658	5944173	+	si:dkeyp-113d7.1	49043
chr10	33617970	33627184	+	rad51c	49469
chr3	32034004	32054366	+	strada	49962
chr7	28928390	28946086	+	copb1	50036
chr22	16168370	16174351	+	serpinc1	50586
chr13	43329193	43332023	+	mrpl14	50628
chr20	25611233	25614473	+	cyp2p9	51030
chr21	9892609	9925333	+	grin1a	51857
chr7	39741812	39784217	+	rhpn2	52041
chr14	36968743	37033181	+	gria2b	52118
chr2	22098103	22108070	+	bokb	52165
chr19	34197681	34214437	+	zgc:92739	52892
chr20	14725687	14730268	+	pigc	53558
chr16	57134552	57164177	+	zgc:158642	54361
chr3	31072513	31077493	+	cldni	55805
chr1	11632039	11640919	+	zgc:77126	57438
chr24	7974761	8049191	+	bmp6	57601
chr7	57780664	57792785	+	dhodh	57754
chr4	8674910	8681793	+	zgc:85676	59112
chr2	22809097	22819674	+	rnf2	59459
chr19	12860070	12912267	+	grhl2b	59803
chr2	47704768	47707925	+	scg2b	60626
chr5	39454968	39457898	+	ins	60782
chr24	8536094	8541430	+	tmem14c	60889
chr3	32279477	32288133	+	syt5a	61372
chr15	33888469	33896027	+	tspan13a	61980
chr7	21681688	21688043	+	slc3a2	62188
chr18	7866745	7872923	+	prpf18	62463
chr4	24268704	24275236	+	kin	62687
chr14	10823791	10854840	+	zgc:172056	63580
chr9	39367375	39404516	+	ddx18	63631
chr11	25841027	25926784	+	sulf2	64225
chr5	840240	863982	+	tie2	64438
chr1	16418656	16420982	+	slc25a4	65179
chr1	54512712	54520285	+	acta1a	66272
chr5	40486955	40687225	+	fras1	66524
chr9	35369146	35395318	+	med14	66588
chr10	15483429	15627723	+	zgc:152984	66691
chr12	24794108	24837763	+	waca	66991
chr4	13965433	13971771	+	akr1b1	67055
chr14	24591981	24612390	+	hspa4b	68537
chr17	31280842	31288081	+	LOC564862	68649
chr8	9405759	9467463	+	otud5a	69271
chr11	25223686	25231258	+	pnp4a	70104
chr12	29033247	29039769	+	meox1	70670
chr12	28038877	28058394	+	ndel1a	70753
chr7	39652567	39656482	+	tmem188	71409
chr5	31469895	31487076	+	f11r	71484
chr18	6922101	6942529	+	si:dkey-30c15.5	71531
chr7	43613638	43620963	+	shha	71760
chr6	6719370	6725320	+	hars2	71872
chr1	46393391	46394697	+	zgc:152851	72280
chr23	27308861	27313409	+	mipa	72289
chr23	26144011	26151169	+	hnf4a	72790
chr9	39367375	39404516	+	ddx18	73598
chr17	21053108	21075728	+	zgc:153612	73647
chr9	42987501	43051202	+	col18a1	73841
chr8	17245785	17249766	+	zgc:162244	74251
chr1	46393391	46394697	+	zgc:152851	75452
chr2	26627845	26643212	+	hectd3	75495
chr17	10527421	10539313	+	zgc:109986	76087
chr1	31027216	31052389	+	slc2a15b	76840
chr7	40072184	40077256	+	psmc3	76885
chr1	41005827	41031327	+	naa15b	77673
chr1	8366186	8370182	+	uncx4.1	78765
chr7	28959997	29010592	+	rras2	78824
chr18	17763450	17769195	+	cbln1	79096
chr17	17948123	17965874	+	zgc:165628	80422
chr5	33779496	33786142	+	zgc:77891	80648
chr9	38372534	38391965	+	slc15a2	81250
chr7	28959997	29010592	+	rras2	81643
chr21	20590010	20590931	+	or125-2	81707
chr3	24652364	24726148	+	pvalb6	81974
chr20	14855999	14864221	+	si:ch73-18j6.1	82158
chr5	41143149	41162839	+	fgf5	82250
chr25	18348088	18348986	+	pth1a	82402
chr6	42269719	42272634	+	gpx1b	83301
chr19	11018619	11030565	+	zgc:73124	83405
chr25	22500594	22518127	+	ckmt1	84266
chr20	34351479	34365793	+	ivns1abpa	84473
chr12	18894722	18902003	+	zgc:174622	84600
chr22	2340548	2352412	+	irf6	84639
chr21	26810719	26825790	+	cfb	84721
chr17	31296975	31298096	+	LOC797157	84782
chr10	36176440	36187045	+	nsun5	85403
chr7	21681688	21688043	+	slc3a2	85459
chr12	35817382	35975084	+	camk2g1	86625
chr5	29170067	29183294	+	sfrp1a	87043
chr21	9945176	9953379	+	zgc:114104	87567
chr3	14216092	14243092	+	zgc:64085	87828
chr5	45488970	45491781	+	zgc:112966	88429
chr12	6123092	6198934	+	itga3b	88432
chr8	17196293	17207911	+	si:ch211-198n5.11	88650
chr22	19108958	19117477	+	zgc:114170	88704
chr12	6123092	6198934	+	itga3b	88760
chr5	34108135	34116638	+	ndor1	89092
chr17	34973068	34975295	+	id2a	89138
chr5	14630194	14670511	+	si:ch211-89f7.1	89659
chr23	26973866	26991690	+	zgc:158263	89722
chr17	33700951	33704781	+	pth2	90187
chr20	28460475	28527337	+	dpf3	90271
chr22	19871723	19880777	+	hsd11b3a	90286
chr22	19871743	19880780	+	LOC100006793	90306
chr3	36221916	36231771	+	dus1l	90619
chr17	48279107	48309291	+	slc39a9	90747
chr20	10725117	10728286	+	serpina1l	91145
chr17	25255796	25267008	+	zgc:165525	92638
chr20	32540643	32559338	+	sec63	92872
chr18	4729278	4735622	+	dut	93118
chr13	24808290	24810368	+	si:ch211-217g15.2	93205
chr3	34755371	34766715	+	dlx4a	93763
chr23	37908874	37910193	+	irx7	93822
chr7	54208152	54216652	+	zgc:152651	94066
chr8	42161991	42186905	+	zgc:114043	94109
chr16	16014533	16045586	+	polr3c	94238
chr13	17721499	17734324	+	comtd1	94937
chr1	28803288	28806087	+	zic2b	94969
chr24	22122539	22146579	+	cdk8	95330
chr20	34696003	34725262	+	elp3	95504
chr20	25655814	25668885	+	ppat	95611
chr12	17177969	17193994	+	zgc:175131	95710
chr18	38755794	38758962	+	ugt5c1	95747
chr17	17948123	17965874	+	zgc:165628	95839
chr6	43165699	43172926	+	arl6ip5a	96080
chr12	29107276	29139721	+	pea3	96120
chr12	17177969	17193994	+	zgc:175131	96412
chr22	9972392	9978856	+	si:dkey-253d23.3	96912
chr7	54408859	54417607	+	zgc:101658	97224
chr20	30604907	30636078	+	fgfr1op	97227
chr20	10731202	10734268	+	serpina1	97230
chr14	31268246	31281770	+	mtmr7a	97407
chr8	13624006	13674289	+	itgb4	97719
chr2	43687881	43703994	+	itgb1b.1	98575
chr3	32082673	32088251	+	zgc:193811	98631
chr8	35263717	35265505	+	zgc:77614	98644
chr7	41598135	41619812	+	ncapg2	98859
chr1	28807324	28898986	+	pcca	99005
chr8	17196293	17207911	+	si:ch211-198n5.11	99227
chr13	28175289	28233171	+	b3gat2	99276
chr12	35817382	35975084	+	camk2g1	99574
chr3	27987193	28031422	-	abat	69725
chr2	10860359	10874219	-	LOC100005645	-87543
chr6	12291584	12371332	-	gpd2	-42825
chr9	33703833	33705437	-	LOC100001210	12372
chr24	7419409	7435317	-	zgc:158823	51350
chr3	17596329	17602131	-	nkiras2	16969
chr12	9750246	9841763	-	exoc6	13168
chr8	19780959	19791270	-	zgc:77486	-44598
chr13	28906227	28913286	-	pcgf6	13907
chr1	56969370	56981474	-	slc25a10	1775
chr4	1548366	1579703	-	si:ch211-203h15.1	-87354
chr9	11873731	11931228	-	itgav	56641
chr9	11873731	11931228	-	itgav	62725
chr14	29048607	29051821	-	tsc22d3	19040
chr14	29048607	29051821	-	tsc22d3	49190
chr14	29048607	29051821	-	tsc22d3	-8071
chr23	31596666	31611326	-	hmgn3	-70189
chr1	29430649	29444516	-	LOC557028	-10755
chr6	36329656	36331285	-	her6	12477
chr22	18950884	18970595	-	midn	-49659
chr20	20386738	20396927	-	snapc1a	92813
chr25	17331000	17344055	-	ccnd2a	-77222
chr25	17331000	17344055	-	ccnd2a	-20818
chr25	29941848	29946773	-	cox5aa	72112
chr20	14550203	14595615	-	si:ch211-184m19.2	-76514
chr23	28043326	28063457	-	acvr1b	-72599
chr16	58528719	58552743	-	zgc:114181	95365
chr15	37843663	38213653	-	robo2	11552
chr15	37843663	38213653	-	robo2	12654
chr12	35233268	35283975	-	llgl2	-59841
chr21	33199314	33227601	-	otul	-8830
chr18	39060127	39099266	-	vasp	37437
chr4	15606492	15613232	-	btg1	-51167
chr1	24179844	24227681	-	trim2a	-97032
chr5	39963322	39985212	-	mink1	-6164
chr15	30679566	30681140	-	or111-5	-47437
chr3	33595192	33628264	-	sgsm3	58420
chr3	33595192	33628264	-	sgsm3	35364
chr5	17932851	17999693	-	si:dkeyp-7c9.1	-41831
chr5	17932851	17999693	-	si:dkeyp-7c9.1	-5097
chr19	36542792	36543989	-	si:rp71-45k5.2	25231
chr14	27374501	27386142	-	emx3	1009
chr14	49406107	49552043	-	prom1a	-41334
chr3	26802333	26811733	-	nudt9	-87672
chr5	30200098	30317193	-	tnc	-65630
chr5	30200098	30317193	-	tnc	49580
chr7	49709641	49720417	-	rbpms2	-91279
chr16	565652	570134	-	irx2a	-9648
chr16	565652	570134	-	irx2a	54514
chr16	565652	570134	-	irx2a	-28199
chr12	24525224	24742707	-	mpp7	15590
chr5	35297456	35443363	-	dab2ip	50609
chr3	25812901	25914693	-	ntn1b	-33221
chr11	42190148	42204417	-	zgc:101737	-23647
chr19	29271813	29275074	-	sox4a	19463
chr4	15436946	15474908	-	dcn	87268
chr4	15436946	15474908	-	dcn	58733
chr8	13506322	13526962	-	zgc:153628	675
chr9	11825003	11826629	-	fev	-47958
chr9	11825003	11826629	-	fev	-41874
chr5	72058487	72072287	-	zgc:110847	54851
chr23	23693660	23695405	-	her9	-23332
chr23	23693660	23695405	-	her9	-95554
chr23	36476430	36493157	-	csad	3597
chr8	34108716	34229955	-	lmx1b.1	-71494
chr8	34108716	34229955	-	lmx1b.1	-59050
chr23	28076289	28097572	-	acvrl1	-38484
chr23	33952885	33967032	-	bin2a	54017
chr16	31783447	31787661	-	onecutl	-20173
chr6	57797476	58055274	-	zgc:77466	-45721
chr21	19761257	19767170	-	rgs7bpb	5285
chr13	36722689	36793090	-	actn1	-63837
chr8	17207765	17217312	-	rpe65b	-4072
chr8	17207765	17217312	-	rpe65b	45778
chr2	47709965	47743534	-	ap1s3b	99392
chr15	23098766	23115128	-	bbc3	37486
chr24	1175285	1330985	-	nrp1a	-18399
chr20	5198418	5269157	-	ccdc85cb	2881
chr23	29826124	29910614	-	clstn1	83763
chr23	29826124	29910614	-	clstn1	64615
chr17	20793644	20809230	-	phyhipla	-38497
chr17	8148229	8152939	-	lft2	77595
chr17	8148229	8152939	-	lft2	-30715
chr18	769932	776762	-	dhdhl	28784
chr8	17207765	17217312	-	rpe65b	-4072
chr8	17207765	17217312	-	rpe65b	45778
chr23	35520423	35534621	-	fbxo25	22094
chr23	35520423	35534621	-	fbxo25	-82624
chr2	36626230	36635114	-	si:dkey-193b15.5	-88487
chr6	25668491	25687586	-	lmo4b	71697
chr19	6002765	6004899	-	zgc:92533	48251
chr20	33994037	34001573	-	si:ch211-260g14.8	29122
chr7	73907326	73908040	-	ccdc149a	-1716
chr1	217982	228805	-	zgc:154001	-31016
chr1	217982	228805	-	zgc:154001	-79662
chr1	51614687	51667364	-	jag1a	7194
chr4	15419571	15422452	-	lum	34812
chr4	15419571	15422452	-	lum	6277
chr7	40930515	40944658	-	slc22a18	-9097
chr18	37871877	37910344	-	scg3	-10974
chr24	39585033	39586394	-	si:ch211-234p6.13	-96550
chr16	8650397	8662772	-	prdm1a	36035
chr9	34741332	34742974	-	fundc1	-56285
chr20	30370	37622	-	zgc:174972	-2841
chr25	30303211	30352894	-	nptna	-61068
chr25	30303211	30352894	-	nptna	-61068
chr13	25986798	25997853	-	pdlim1	2898
chr24	39601276	39606071	-	zgc:136586	-76873
chr12	11278305	11379178	-	mpp2b	1807
chr19	5788140	5878583	-	stx1b	37913
chr19	5788140	5878583	-	stx1b	-78065
chr19	5788140	5878583	-	stx1b	-15032
chr1	33020650	33045240	-	cd99	53055
chr1	33020650	33045240	-	cd99	15332
chr1	33020650	33045240	-	cd99	-68417
chr1	33020650	33045240	-	cd99	-52582
chr5	33958923	33960749	-	hspb15	-58294
chr5	32346146	32354246	-	ftr82	63581
chr14	12324910	12329703	-	tbeta-a	45725
chr23	28586888	28589902	-	neurod4	-73922
chr24	42646376	42860403	-	scn12ab	-39314
chr24	42646376	42860403	-	scn12ab	-305
chr23	21763344	21765164	-	her4.2	53075
chr23	21763344	21765164	-	her4.2	53075
chr13	43334372	43377610	-	capn1a	99045
chr1	30034192	30035940	-	dlx2b	-54674
chr9	28449739	28682241	-	si:ch211-194d6.1	-98864
chr2	15120704	15145297	-	zgc:103479	67536
chr13	46909743	47040617	-	fgfr2	-39014
chr13	46909743	47040617	-	fgfr2	-15419
chr1	4339023	4344652	-	hlxb9lb	-58873
chr1	18578765	18587294	-	grhprb	89503
chr9	14643809	14781066	-	nrp2b	-46438
chr16	39881006	39914131	-	zgc:123285	50179
chr13	37270230	37312984	-	trim9	71160
chr13	37270230	37312984	-	trim9	-48740
chr8	49988394	50003487	-	si:dkeyp-104h9.5	97948
chr2	36810195	36819615	-	zgc:101744	96014
chr5	21954036	21968993	-	dao.2	69204
chr16	58172414	58189259	-	zgc:66488	-18422
chr21	20196449	20201117	-	zgc:171765	-6525
chr6	59806893	59811793	-	slc32a1	-11825
chr25	22874609	22910683	-	pkp3	92084
chr9	45978152	46015852	-	vil1l	76785
chr1	21487024	21531238	-	prom1b	62384
chr17	33028347	33069008	-	prox1	28380
chr17	33028347	33069008	-	prox1	-83211
chr24	3491573	3497579	-	tmem22	-75162
chr17	33028347	33069008	-	prox1	28380
chr17	33028347	33069008	-	prox1	-83211
chr1	21460054	21465276	-	zgc:162825	-3578
chr7	54609481	54612643	-	fgf19	60355
chr12	6074361	6077859	-	dlx3b	43527
chr12	6074361	6077859	-	dlx3b	43199
chr13	22980044	22983757	-	zgc:112210	66558
chr13	22984092	23002343	-	zgc:101129	85144
chr6	28717857	28721252	-	gfi1.2	94361
chr17	20483925	20496769	-	slc16a9a	6281
chr15	9127421	9137473	-	rhoub	12751
chr15	9127421	9137473	-	rhoub	75533
chr11	1132940	1256051	-	atp2b2	-24229
chr11	1132940	1256051	-	atp2b2	-12330
chr19	36508326	36518672	-	ndrg1	-86
chr13	37248634	37264905	-	pygl	23081
chr13	37248634	37264905	-	pygl	-96819
chr13	37248634	37264905	-	pygl	79858
chr8	12060383	12063707	-	si:ch211-248e11.2	58648
chr23	31678291	31751075	-	eya4	69560
chr8	41995277	42028629	-	ggt1	-39253
chr15	33858451	33863483	-	sostdc1a	36994
chr24	6216523	6242312	-	gad2	-47630
chr2	9371735	9415099	-	gipc2	90056
chr4	15406831	15413243	-	kera	25603
chr4	15406831	15413243	-	kera	-2932
chr20	7037978	7067282	-	igfbp3	35152
chr12	18870612	18891921	-	baiap2l1a	81799
chr4	15388931	15398552	-	epyc	10912
chr4	15388931	15398552	-	epyc	-17623
chr10	36139607	36172951	-	ripk4	81914
chr17	53021635	53050279	-	prox2	44949
chr9	14366561	14385080	-	zgc:136850	75800
chr13	32851216	32859461	-	matn3b	-41917
chr8	25824832	25864049	-	ahcyl1	-72669
chr19	986252	1014709	-	slc44a4	-95049
chr5	22410527	22461628	-	wscd2	18341
chr5	22410527	22461628	-	wscd2	18404
chr22	21797421	21798610	-	s1pr3	-35151
chr9	35361279	35367513	-	grtp1b	64955
chr4	8831281	8843368	-	svopl	-49856
chr4	8831281	8843368	-	svopl	-34319
chr12	11029477	11117956	-	ngfrl	-89895
chr6	34379925	34384631	-	rgs4	56549
chr14	49125855	49133269	-	zgc:113425	-40534
chr15	30715437	30717346	-	or111-11	-11231
chr10	22344978	22350508	-	cldn7b	58322
chr24	10842344	10848533	-	chmp4c	-35931
chr8	51433972	51462102	-	zgc:171501	-40131
chr18	14257858	14264006	-	si:dkey-238o13.4	-48167
chr18	14257858	14264006	-	si:dkey-238o13.4	71474
chr1	50899798	50945330	-	dkk2	2602
chr15	15016163	15031978	-	hnf1ba	54818
chr13	29645650	29648056	-	slc18a3a	-37502
chr22	17881694	17912865	-	tjp3	99149
chr22	17881694	17912865	-	tjp3	-74783
chr2	29765378	29770213	-	shhb	73852
chr12	12421892	12455943	-	zgc:174164	54814
chr4	24141642	24151643	-	gata3	-54374
chr24	4525353	4527958	-	fzd8a	38261
chr24	4525353	4527958	-	fzd8a	32882
chr20	46073612	46074577	-	taar14h	90155
chr4	9639345	9663349	-	tspan12	95430
chr3	61763105	61771637	-	pvalb8	-18143
chr14	5514164	5552666	-	fgf24	87403
chr14	5514164	5552666	-	fgf24	87318
chr17	20893555	20896226	-	vsx1	-83235
chr17	20893555	20896226	-	vsx1	48499
chr25	22468129	22486845	-	zgc:158222	70517
chr5	57915885	57923038	-	tbx2a	-45171
chr9	11830636	11836571	-	cryba2b	-38016
chr9	11830636	11836571	-	cryba2b	-31932
chr5	27011225	27021696	-	rorb	-45100
chr5	27011225	27021696	-	rorb	-31045
chr9	24277638	24287215	-	acmsd	-28434
chr9	24277638	24287215	-	acmsd	28319
chr3	18301455	18305011	-	aqp8b	91721
chr17	31711748	31718771	-	vsx2	-66588
chr20	25502662	25510913	-	si:dkey-183n20.15	-49290
chr6	26266206	26268111	-	sox14	72257
chr9	45357662	45360727	-	neurod	67651
chr18	44759026	44762463	-	foxa3	10494
chr18	44759026	44762463	-	foxa3	-52299
chr10	7080502	7081872	-	zgc:158494	-27244
chr1	41290722	41292249	-	hmx4	97928
chr4	24275044	24303101	-	itih2	97084
chr13	23157709	23172051	-	hkdc1	-97165
chr17	30760532	30761493	-	zgc:194392	25620
chr19	11163618	11176090	-	lim2.4	50525
chr19	11163618	11176090	-	lim2.4	9923
chr12	33163269	33171778	-	tectb	-5242
chr12	18763655	18765861	-	pvalb9	-44261
chr6	59740415	59768587	-	pmepa1	-55031
chr5	33936238	33946746	-	myhz1.1	-72297
chr16	15829387	15839582	-	zgc:136894	-80713
chr3	23933240	23935049	-	eve1	-58514
chr16	34122823	34141209	-	rbfox1l	10996
chr24	5050299	5053452	-	zic1	70372
chr14	32882348	32886494	-	zic3	-33787
chr14	32882348	32886494	-	zic3	69435
chr25	27593808	27602659	-	fbxl22	58665
chr1	341476	346599	-	zgc:92518	86778
chr1	341476	346599	-	zgc:92518	38132
chr18	33835784	34076427	-	ryr1b	20
chr5	40040558	40051539	-	chrne	60163
chr3	34738918	34740304	-	znfl1	78696
chr12	4732692	4750346	-	aldoab	45823
chr3	26880628	26890073	-	atp2a1	-9332
chr3	26880628	26890073	-	atp2a1	-46955
chr17	758920	764490	-	actc1b	64413
chr17	758920	764490	-	actc1b	28570
chr9	32307418	32311356	-	zic5	-55050
chr3	34738918	34740304	-	znfl1	78696
chr8	26711166	26727369	-	si:dkey-72l14.7	-746
chr6	41926907	41934644	-	cav3	2820
chr15	22997269	22999358	-	ckmb	-78284
chr25	3866148	3886688	-	cd151	72415
chr1	56326838	56350402	-	zgc:136908	52368
chr22	616510	626847	-	apobec2a	-17142
chr4	4655969	4668454	-	zgc:162331	918
chr6	31784201	31785965	-	foxd3	96981
chr23	28267492	28270265	-	sp5l	56724
chr13	36598376	36666460	-	slc8a3	68937
chr16	31025784	31064605	-	zgc:162150	-95438
chr16	31025784	31064605	-	zgc:162150	54529
chr7	23378962	23380640	-	zgc:110256	-69366
chr7	23378962	23380640	-	zgc:110256	-26429
chr3	34738918	34740304	-	znfl1	78696
chr8	54014407	54031700	-	tbx16	-28408
chr8	54014407	54031700	-	tbx16	-83530
chr1	4393290	4432196	-	fn1b	28671
chr1	4393290	4432196	-	fn1b	-79570
chr8	27235546	27241033	-	si:dkey-20d21.12	28446
chr16	24930467	24955766	-	pbxip1b	21645
chr17	25098080	25116396	-	pabpc4	-46762
chr16	24930467	24955766	-	pbxip1b	21645
chr14	19564437	19599512	-	zgc:110426	-31158
chr4	18703096	18818403	-	cacna2d1a	58029
chr12	26637008	26677890	-	rhoq	6650
chr9	165743	176239	-	stac3	-49974
chr23	35773155	35807659	-	jph2	7056
chr20	10286194	10305814	-	meis2.1	-79057
chr20	10286194	10305814	-	meis2.1	11066
chr9	423982	430060	-	zgc:112257	71917
chr15	38688381	38702424	-	zgc:123204	-30318
chr6	6916307	6969195	-	bin1	87913
chr6	6916307	6969195	-	bin1	-26015
chr7	31663576	31704022	-	aldh1a2	-52089
chr7	31663576	31704022	-	aldh1a2	-14180
chr9	33700476	33702236	-	LOC100001138	9171
chr3	39254863	39300073	-	plcd3a	87074
chr16	26272428	26374809	-	bcam	16747
chr5	34040506	34062017	-	ncs1a	42974
chr14	31228759	31235809	-	pdgfrl	64970
chr9	43801309	43803658	-	fkbp7	-42253
chr16	16678482	16692105	-	crabp2a	63197
chr16	16678482	16692105	-	crabp2a	51770
chr16	16678482	16692105	-	crabp2a	55233
chr20	18848345	18866943	-	ccm2	-49499
chr12	24311156	24358575	-	mkxa	-61141
chr15	23047063	23053252	-	zgc:154093	-24390
chr9	33687861	33689964	-	LOC100000986	-3101
chr17	35392401	35405445	-	itgb1bp1	30427
chr1	25636932	25642029	-	zgc:123172	8120
chr11	1302658	1357500	-	iars	77220
chr11	1302658	1357500	-	iars	89119
chr25	20753335	20759584	-	zgc:114162	-83378
chr13	30802862	30869496	-	zcchc24	52375
chr7	25760350	25788778	-	pik3c3	40331
chr7	25760350	25788778	-	pik3c3	-38486
chr20	9957224	9961707	-	cgrrf1	11976
chr8	17135197	17193970	-	osbpl9	86327
chr8	17135197	17193970	-	osbpl9	-27414
chr8	17135197	17193970	-	osbpl9	22436
chr8	17135197	17193970	-	osbpl9	96904
chr3	58555820	58558177	-	lgals3bpb	-99784
chr11	25000969	25011400	-	maf1	-37644
chr22	16386107	16395062	-	vcam1	-83558
chr5	18209515	18250388	-	piwil2	-77913
chr6	30878486	30916733	-	lepr	-33058
chr3	35936102	35950076	-	suz12a	-1428
chr3	40272487	40279354	-	pdap1	-87648
chr25	20721129	20750147	-	dnm1l	-92815
chr4	18646375	18676721	-	hgfa	55938
chr4	18646375	18676721	-	hgfa	-83653
chr19	26165193	26179429	-	cno	-25804
chr16	27743389	27774456	-	dtnbp1a	-61290
chr16	27743389	27774456	-	dtnbp1a	-52937
chr16	27743389	27774456	-	dtnbp1a	-7293
chr20	15987672	16196883	-	ralgps2	-88377
chr10	1623967	1663150	-	nup155	89601
chr4	10796680	10815561	-	podxl	-2789
chr4	10796680	10815561	-	podxl	-64895
chr4	10796680	10815561	-	podxl	-53714
chr4	8665541	8671870	-	dclre1c	56072
chr18	6942058	6944417	-	si:dkey-238c7.16	93847
chr9	18056968	18299638	-	si:dkey-18l1.1	-68969
chr13	32884150	32949780	-	pdss2	-77600
chr13	32884150	32949780	-	pdss2	-56821
chr13	32884150	32949780	-	pdss2	48402
chr5	32176655	32227556	-	c2cd2l	-63109
chr11	35620646	35626992	-	inka1a	80499
chr15	19437336	19490136	-	timm50	-68183
chr12	37046022	37050142	-	socs3b	-30610
chr20	45956913	45974771	-	trmt6	-9651
chr21	4783338	4786023	-	ptprma	-95348
chr6	42864171	42880572	-	edem1	47183
chr13	35613200	35694123	-	zgc:64090	-78436
chr17	32951579	32985197	-	smyd2a	-55431
chr11	35620646	35626992	-	inka1a	80499
chr15	30137944	30154902	-	akap1b	-36352
chr1	51712687	51729669	-	esf1	69499
chr13	18677879	18686124	-	mat1a	67458
chr13	24655878	24671222	-	slc1a4	-43863
chr2	49202932	49286778	-	zgc:123035	63217
chr2	49202932	49286778	-	zgc:123035	72663
chr5	34893113	34898944	-	surf6	-19910
chr5	34893113	34898944	-	surf6	-26608
chr18	6916184	6919753	-	pdp2	69183
chr5	40992230	41079937	-	antxr2a	19038
chr9	42108967	42113067	-	si:dkey-204g5.2	-93249
chr8	21642524	21648232	-	tmco1	-74255
chr15	16417524	16425071	-	tubd1	95246
chr20	23435329	23459832	-	slain2	-11143
chr20	23435329	23459832	-	slain2	-89149
chr20	23435329	23459832	-	slain2	3350
chr4	727968	734607	-	zgc:162885	-9105
chr13	31566927	31593777	-	rrp12	9482
chr20	52613083	52653937	-	naprt1	68233
chr25	34826996	34835528	-	zgc:136826	-56157
chr25	34826996	34835528	-	zgc:136826	-21436
chr11	3909991	3922643	-	gata2a	-75662
chr3	21338353	21350346	-	cdipt	-54310
chr8	38559756	38573986	-	eif2d	-77194
chr3	37771274	37780619	-	baxa	43659
chr23	33974589	33988900	-	racgap1	75885
chr15	24026868	24029960	-	tmem199	-89046
chr15	24026868	24029960	-	tmem199	-93214
chr24	3105986	3116908	-	zgc:92030	-90591
chr24	3105986	3116908	-	zgc:92030	-80212
chr16	19612983	19639281	-	casp2	-59405
chr19	36240004	36290800	-	si:dkey-190l1.1	-82754
chr1	18160274	18173405	-	lap3	73705
chr17	28857838	28870710	-	g2e3	83538
chr24	27278567	27281843	-	eif5a	9411
chr8	42137971	42156519	-	anapc5	88637
chr3	48302545	48316316	-	qtrt1	49275
chr11	36003613	36011950	-	traip	29508
chr11	36003613	36011950	-	traip	28827
chr7	42037544	42050464	-	nom1	32978
chr7	42037544	42050464	-	nom1	-40620
chr10	23330528	23359064	-	nle1	91477
chr19	30356246	30374270	-	stx12	-35896
chr6	43157101	43164984	-	trnt1	95365
chr8	18319784	18341643	-	st6galnac5	-30364
chr8	4942545	4969232	-	cdc45	-46359
chr25	17706027	17713891	-	setd6	68877
chr6	31702352	31717370	-	pgm1	39938
chr6	31702352	31717370	-	pgm1	28386
chr7	11396342	11813790	-	ndnl2	96584
chr12	5895113	5937493	-	zgc:158281	-96839
chr12	5895113	5937493	-	zgc:158281	-97167
chr9	45937841	45964886	-	dnajc10	25819
chr1	51558310	51571697	-	psen2	-88473
chr23	31665073	31667302	-	zgc:153284	-14213
chr13	33434983	33450862	-	golga5	27191
chr1	54478589	54485532	-	taf5l	39092
chr6	7002709	7024678	-	zgc:85657	29468
chr1	56285680	56289800	-	dnajb1b	-8234
chr1	45803321	45812486	-	zgc:101679	-10996
chr16	36602962	36612257	-	rcc1	63460
chr16	36602962	36612257	-	rcc1	-17750
chr17	14318372	14326607	-	jkamp	-22672
chr17	14318372	14326607	-	jkamp	3934
chr10	45067597	45175629	-	mef2ca	53704
chr19	30376100	30384337	-	trnau1ap	-25829
chr1	22017136	22042663	-	rfc1	-45371
chr8	55408181	55409936	-	wdr46	-48112
chr20	23462893	23482208	-	zgc:101872	11233
chr20	23462893	23482208	-	zgc:101872	-66773
chr20	23462893	23482208	-	zgc:101872	25726
chr1	57653317	57669588	-	b3gntl1	-88524
chr4	1630211	1645108	-	dnajc2	-21949
chr7	65672242	65681464	-	haus6	-26946
chr1	18379207	18390122	-	polr1e	45801
chr12	20104213	20123756	-	rangap1	48095
chr2	21946656	21949279	-	cyp7a1a	-96659
chr6	7026777	7039984	-	apg3l	44774
chr4	1687681	1699824	-	pwp1	32767
chr13	23177798	23191956	-	supv3l1	-77260
chr16	5691315	5714616	-	rpa2	-58835
chr5	49746730	49758231	-	ccnh	22929
chr3	19914992	19929921	-	atxn7l3	24070
chr3	19914992	19929921	-	atxn7l3	-80702
chr4	17568330	17580735	-	si:dkey-202b22.4	82030
chr10	34208821	34221758	-	tbl2	95462
chr15	40792146	40811051	-	farsb	-53239
chr1	16422938	16431753	-	zgc:85910	78276
chr18	12511861	12599686	-	zgc:153239	68698
chr12	26620447	26623867	-	cript	-47373
chr2	26611294	26617236	-	rabggtb	64886
chr15	25245307	25423857	-	dph1	-4262
chr14	27461837	27474814	-	syvn1	89681
chr12	14417983	14424989	-	fam158a	-32693
chr23	35838486	35841755	-	mfsd5	41152
chr18	16578601	16582896	-	wee1	-66297
chr25	37324379	37328953	-	zgc:162267	95656
chr5	27371703	27378294	-	zgc:101016	-78590
chr5	27371703	27378294	-	zgc:101016	43847
chr9	42193200	42226925	-	wdr75	20609
chr5	34078478	34107694	-	gpr107	88651
chr8	35171222	35256697	-	zgc:92666	91624
chr12	12368997	12412814	-	get4	11685
chr6	12468349	12499962	-	slc15a1b	85805
chr17	31273304	31280760	-	pcmtl	68567
chr7	20746205	20757774	-	zgc:163091	-11745
chr9	42156149	42161322	-	asnsd1	-44994
chr23	21793726	21809325	-	rnf207	97236
chr10	32755014	32760709	-	vps26bl	9806
chr25	6788854	6800949	-	snupn	34003
chr12	28777768	28783866	-	psme3	35871
chr12	28777768	28783866	-	psme3	-80262
chr12	28777768	28783866	-	psme3	39046
chr2	9746978	9760548	-	zgc:55943	12716
chr8	26664837	26670048	-	si:dkey-72l14.8	-58067
chr25	21668145	21701477	-	gnaia	12311
chr23	35414273	35448365	-	ftsjd2	-64162
chr3	34007365	34026613	-	gtf2f1	-59586
chr16	55601653	55619856	-	zgc:73264	-37040
chr9	11941183	11952717	-	zc3h15	78130
chr9	11941183	11952717	-	zc3h15	84214
chr1	47334853	47372568	-	agpat3	84942
chr23	4753697	4759477	-	zff9	8961
chr15	23134046	23138066	-	rad1	60424
chr22	40528446	40551075	-	fxr1	-51705
chr22	40528446	40551075	-	fxr1	-89589
chr1	7714247	7723015	-	fbxl18	-35301
chr14	27422514	27434485	-	lman2	49352
chr14	22927007	22935651	-	zgc:56197	-2134
chr17	18604119	18627376	-	vrk1	42531
chr2	22427784	22451268	-	zgc:136639	98341
chr12	11416761	11431045	-	zgc:112254	53674
chr5	34017642	34034544	-	fbxw2	15501
chr3	26990347	26999442	-	ankrd54	62414
chr19	44011697	44023863	-	zgc:110239	84582
chr18	18775957	18786588	-	zgc:55794	30443
chr18	18775957	18786588	-	zgc:55794	63773
chr11	27303940	27309085	-	zgc:92127	94608
chr18	17366855	17380978	-	fam192a	-75923
chr3	15623100	15630939	-	mrps34	56774
chr25	3806317	3815738	-	zgc:158398	1465
chr23	7664679	7668206	-	plagl2	61822
chr21	29145844	29152770	-	nhp2	85788
chr6	51720583	51722402	-	blcap	56368
chr17	10511331	10526983	-	srp54	75649
chr4	24260431	24268685	-	atp5c1	62668
chr15	24454273	24506900	-	vps53	-73202
chr15	24454273	24506900	-	vps53	22882
chr15	24454273	24506900	-	vps53	14321
chr6	24036550	24053457	-	nprl2	55028
chr5	26179553	26186635	-	tia1l	58505
chr8	17694194	17703873	-	pola2	-62273
chr3	40255755	40270816	-	shmt1	-96186
chr3	30101110	30113464	-	bcat2	-90962
chr4	24338989	24358588	-	tmem110l	-73457
chr5	55155125	55167993	-	slc30a5	40377
chr11	31212487	31215499	-	cflar	52446
chr3	15274716	15283626	-	zgc:66443	65455
chr15	23033565	23045817	-	ercc2	-31825
chr20	22258456	22265276	-	tmem165	29467
chr3	16009000	16033616	-	eftud2	48317
chr9	11852733	11863302	-	umps	-11285
chr9	11852733	11863302	-	umps	-5201
chr9	54171543	54214994	-	xrcc5	-95110
chr20	22266477	22271142	-	srd5a3	35333
chr7	54599232	54603566	-	oraov1	51278
chr3	36118902	36126267	-	coil	38330
chr3	36118902	36126267	-	coil	-5030
chr7	54392210	54408828	-	tubgcp4	97193
chr22	37449282	37464936	-	terf2ip	-53393
chr18	12602008	12610809	-	zgc:112052	79821
chr5	34913573	34916250	-	zgc:103692	-2604
chr5	34913573	34916250	-	zgc:103692	-9302
chr3	26698085	26746126	-	rhot1a	65990
chr24	21668131	21698969	-	qtrtd1	24939
chr22	39408336	39414485	-	zgc:110289	61033
chr16	27882722	27903125	-	derl1	67379
chr16	27882722	27903125	-	derl1	75732
chr10	43499385	43512443	-	dusp11	7067
chr10	272100	275808	-	psmg1	-95276
chr10	36008054	36025996	-	alg5	-65041
chr4	17521932	17522775	-	sco2	24070
chr16	41222013	41294294	-	eif3ea	-60722
chr12	19436572	19440461	-	atpaf2	73747
chr4	735222	739941	-	zgc:56178	-3771
chr5	26201335	26212461	-	trmt2a	84331
chr4	24171822	24255475	-	taf3	49458
chr6	28628032	28656852	-	tbc1d23	29961
chr8	55359750	55363171	-	mrps25	-94877
chr11	37183787	37191722	-	psma5	-18391
chr18	11684773	11719398	-	nup205	51159
chr5	14541293	14556156	-	ube2l3b	15621
chr5	14541293	14556156	-	ube2l3b	82437
chr25	7917285	7926918	-	arpp19b	-22502
chr5	42704546	42722226	-	golph3	86743
chr19	30391001	30401387	-	sh3bgrl3	-8779
chr2	37605290	37613058	-	zgc:66427	-91956
chr3	27023667	27035630	-	mcm5	98602
chr22	19865806	19871132	-	si:dkey-78l4.14	89695
chr3	32493808	32499949	-	prmt1	-36035
chr2	36385005	36394766	-	ccnl1	-92105
chr6	51747114	51761992	-	psmf1	95958
chr5	45427419	45438089	-	mccc2	37548
chr19	10878000	10917704	-	cnot3b	-17510
chr19	19826254	19984512	-	ints8	-88736
chr21	26103285	26108757	-	zgc:77767	-69474
chr13	26048235	26065910	-	papolg	70955
chr15	46066673	46080386	-	zgc:162985	-82413
chr3	31041546	31060603	-	ppp1caa	43895
chr9	28774526	28783497	-	si:ch211-194d6.5	2392
chr19	12828289	12834820	-	zgc:92624	34553
chr17	15061340	15071021	-	styx	-44281
chr18	21641227	21692939	-	edc4	63555
chr12	4644863	4658821	-	ppp4cb	-45702
chr12	4644863	4658821	-	ppp4cb	71275
chr5	71108887	71134303	-	zgc:152816	-70752
chr7	34680136	34684512	-	anp32a	-57197
chr21	31048182	31052543	-	clk4b	59814
chr14	32892150	32895857	+	zic6	-28131
chr14	32892150	32895857	+	zic6	75091
chr24	5057934	5062136	+	zic4	74854
chr8	30442049	30442926	+	atoh1a	-24532
chr14	51971449	51972253	+	atoh1b	73574
chr4	20676917	20680797	+	myf5	56357
chr4	20676917	20680797	+	myf5	-99243
