# Supplementary material for: Genome Wide Analysis Reveals Zic3 Interaction with Distal Regulatory Elements of Stage Specific Developmental Genes in Zebrafish
Source: PLoS Genet. 2013 Oct 31;9(10):e1003852. doi: 10.1371/journal.pgen.1003852 (PMC3814314; doi:10.1371/journal.pgen.1003852)
Supplement: Table S11 — GO enrichment of microarray genes with ChIP-seq peaks (24 hpf). GO terms enriched among genes co-expressed with zic3 and associated with at least one ChIP-seq peak at 24 hpf. (XLS) [file pgen.1003852.s019.xls]

## Sheet: Sheet1
Table S11. GO enrichment of microarray genes with peaks (24 hpf)
Biological Process
Category	Term	Count	%	Genes	PValue	List Total	Pop Hits	Pop Total	Fold Enrichment	Bonferroni	Benjamini	FDR
GOTERM_BP_FAT	GO:0006355~regulation of transcription, DNA-dependent	22	14.1026	HOXC3A, TBX16, HOXC11A, TBX24, MYF5, UNCX4.1, MEIS2.1, ZGC:162612, HOXB7A, MAF1, EVE1, HOXB9A, HOXB13A, HOXC8A, TCEA3, HOXC9A, PAX3A, MEOX1, HOXC6A, MKXA, HOXC4A, FOXD3	0.00137652	97	822	7504	2.07048	0.513449	0.513449	1.97636
GOTERM_BP_FAT	GO:0051252~regulation of RNA metabolic process	22	14.1026	HOXC3A, TBX16, HOXC11A, TBX24, MYF5, UNCX4.1, MEIS2.1, ZGC:162612, HOXB7A, MAF1, EVE1, HOXB9A, HOXB13A, HOXC8A, TCEA3, HOXC9A, PAX3A, MEOX1, HOXC6A, MKXA, HOXC4A, FOXD3	0.00157992	97	831	7504	2.04806	0.562619	0.338652	2.26529
GOTERM_BP_FAT	GO:0045449~regulation of transcription	26	16.6667	HOXC3A, HOXC11A, TBX24, UNCX4.1, ZGC:162612, MAF1, HOXB7A, EVE1, HOXB9A, HOXB13A, HOXC8A, TCEA3, HOXC6A, SP5L, HOXC4A, FOXD3, TBX16, MYF5, MEIS2.1, SUZ12A, HOXC9A, ATOH1B, PAX3A, MEOX1, ATOH1A, MKXA	0.00227738	97	1097	7504	1.83353	0.696517	0.327986	3.25004
GOTERM_BP_FAT	GO:0008283~cell proliferation	4	2.5641	ZIC4, ZIC5, ZIC2A, ZIC1	0.00838535	97	33	7504	9.37707	0.987772	0.667464	11.4877
GOTERM_BP_FAT	GO:0007389~pattern specification process	9	5.76923	ALDH1A2, TBX16, TBX24, MYHZ1.1, ZIC2A, SP5L, ZIC3, EVE1, GLI2A	0.012594	97	244	7504	2.85347	0.998678	0.734381	16.7784
GOTERM_BP_FAT	GO:0009952~anterior/posterior pattern formation	6	3.84615	ALDH1A2, TBX24, MYHZ1.1, SP5L, ZIC3, GLI2A	0.0167869	97	117	7504	3.96722	0.999857	0.771377	21.7555
GOTERM_BP_FAT	GO:0055123~digestive system development	3	1.92308	ALDH1A2, MYF5, GLI2A	0.0240443	97	19	7504	12.2149	0.999997	0.837715	29.7207
GOTERM_BP_FAT	GO:0033278~cell proliferation in midbrain	2	1.28205	ZIC5, ZIC2A	0.0254244	97	2	7504	77.3608	0.999999	0.814298	31.1473
GOTERM_BP_FAT	GO:0048664~neuron fate determination	2	1.28205	ATOH1B, ATOH1A	0.0254244	97	2	7504	77.3608	0.999999	0.814298	31.1473
GOTERM_BP_FAT	GO:0009912~auditory receptor cell fate commitment	2	1.28205	ATOH1B, ATOH1A	0.0254244	97	2	7504	77.3608	0.999999	0.814298	31.1473
GOTERM_BP_FAT	GO:0042668~auditory receptor cell fate determination	2	1.28205	ATOH1B, ATOH1A	0.0254244	97	2	7504	77.3608	0.999999	0.814298	31.1473
GOTERM_BP_FAT	GO:0060120~inner ear receptor cell fate commitment	2	1.28205	ATOH1B, ATOH1A	0.0254244	97	2	7504	77.3608	0.999999	0.814298	31.1473
GOTERM_BP_FAT	GO:0003002~regionalization	7	4.48718	ALDH1A2, TBX24, MYHZ1.1, ZIC2A, SP5L, ZIC3, GLI2A	0.028127	97	181	7504	2.99186	1	0.809464	33.8631
GOTERM_BP_FAT	GO:0045165~cell fate commitment	4	2.5641	CAV3, ATOH1B, ATOH1A, GLI2A	0.0285505	97	52	7504	5.95083	1	0.780175	34.2796
GOTERM_BP_FAT	GO:0006350~transcription	13	8.33333	HOXC11A, UNCX4.1, HOXB7A, MAF1, SUZ12A, HOXB9A, HOXB13A, HOXC8A, HOXC9A, TCEA3, PAX3A, HOXC6A, HOXC4A	0.0310407	97	516	7504	1.94901	1	0.7767	36.6791
GOTERM_BP_FAT	GO:0001755~neural crest cell migration	3	1.92308	PAX3A, LEF1, FOXD3	0.0401509	97	25	7504	9.2833	1	0.832372	44.7802
GOTERM_BP_FAT	GO:0021534~cell proliferation in hindbrain	2	1.28205	ZIC4, ZIC1	0.0502089	97	4	7504	38.6804	1	0.874119	52.5978
GOTERM_BP_FAT	GO:0021523~somatic motor neuron differentiation	2	1.28205	TBX24, GLI2A	0.0502089	97	4	7504	38.6804	1	0.874119	52.5978
GOTERM_BP_FAT	GO:0021536~diencephalon development	3	1.92308	ZIC2A, LEF1, GLI2A	0.052587	97	29	7504	8.00284	1	0.867084	54.289
GOTERM_BP_FAT	GO:0014032~neural crest cell development	3	1.92308	PAX3A, LEF1, FOXD3	0.0697626	97	34	7504	6.82596	1	0.919653	64.9346
GOTERM_BP_FAT	GO:0042491~auditory receptor cell differentiation	2	1.28205	ATOH1B, ATOH1A	0.0743695	97	6	7504	25.7869	1	0.920029	67.3688
GOTERM_BP_FAT	GO:0014033~neural crest cell differentiation	3	1.92308	PAX3A, LEF1, FOXD3	0.0808282	97	37	7504	6.2725	1	0.925198	70.5174
GOTERM_BP_FAT	GO:0021592~fourth ventricle development	2	1.28205	ZIC4, ZIC1	0.0862208	97	7	7504	22.1031	1	0.927185	72.9272
GOTERM_BP_FAT	GO:0001709~cell fate determination	2	1.28205	ATOH1B, ATOH1A	0.0862208	97	7	7504	22.1031	1	0.927185	72.9272
GOTERM_BP_FAT	GO:0042693~muscle cell fate commitment	2	1.28205	CAV3, GLI2A	0.0862208	97	7	7504	22.1031	1	0.927185	72.9272
GOTERM_BP_FAT	GO:0021591~ventricular system development	2	1.28205	ZIC4, ZIC1	0.0862208	97	7	7504	22.1031	1	0.927185	72.9272
GOTERM_BP_FAT	GO:0016055~Wnt receptor signaling pathway	4	2.5641	WNT11R, ZIC5, LEF1, SP5L	0.0873328	97	82	7504	3.7737	1	0.919175	73.4007
GOTERM_BP_FAT	GO:0007507~heart development	5	3.20513	WNT11R, CCM2, TBX16, RAF1A, LRRC39	0.0961932	97	136	7504	2.84415	1	0.928981	76.9075
GOTERM_BP_FAT	GO:0060113~inner ear receptor cell differentiation	2	1.28205	ATOH1B, ATOH1A	0.0979218	97	8	7504	19.3402	1	0.923199	77.5393
ZFIN anatomy
Category	Term	Count	%	PValue	Genes	List Total	Pop Hits	Pop Total	Fold Enrichment	Bonferroni	Benjamini	FDR
ZFIN_ANATOMY	somite	49	31.4103	2.2902e-19	SLC8A3, ZNFL1, JPH2, TBX24, HGFA, MYHZ1.1, CRABP2A, UNCX4.1, TIMM50, BCAM, ZIC1, HOXB7A, STAC3, ZIC3, WNT11R, HOXC8A, ZGC:112257, SP5L, GLI2A, ZGC:110426, TBX16, CTSK, PAX3A, RRAS2, PDGFRL, ACTA1A, MDM2, BIN1, CAV3, ALDOAB, PABPC4, PFKFB1, LRRC39, ALDH1A2, TCEA3, HOXC6A, ACTC1B, FOXD3, FN1B, ZGC:92518, MYF5, MEIS2.1, NCS1A, MEOX1, APOBEC2A, ZIC4, ATP2A1, CHRNE, ZGC:136894	107	1081	9822	4.16089	5.63389e-17	5.63389e-17	2.96764e-16
ZFIN_ANATOMY	adaxial cell	27	17.3077	8.25092e-16	CAV3, JPH2, HGFA, ALDOAB, MYHZ1.1, CRABP2A, CKMB, BCAM, CD151, LRRC39, TCEA3, ZGC:112257, ACTC1B, FOXD3, ZGC:110426, TBX16, ZGC:92518, MYF5, NCS1A, APOBEC2A, RRAS2, ATP2A1, ACTA1A, MDM2, BIN1, CHRNE, ZGC:136894	107	333	9822	7.44279	1.9118e-13	9.55902e-14	1.0103e-12
ZFIN_ANATOMY	musculature system	19	12.1795	1.02359e-10	JPH2, SLC25A4, ALDOAB, SLC15A2, FN1B, PABPC4, CRABP2A, MYF5, MYHZ1.1, CKMB, BCAM, CD151, ACTA1A, ATP2A1, HOXC6A, BIN1, CHRNE, ACTC1B, ZGC:136894	107	245	9822	7.11875	2.51802e-08	8.39341e-09	1.32636e-07
ZFIN_ANATOMY	myotome	28	17.9487	1.68186e-09	CAV3, JPH2, ALDOAB, MYHZ1.1, PABPC4, CRABP2A, CKMB, CD151, STAC3, LRRC39, PDAP1, TCEA3, HOXC6A, ZGC:112257, SP5L, ACTC1B, ZGC:110426, SLC25A4, ZGC:92518, MYF5, CTSK, PAX3A, RRAS2, APOBEC2A, ATP2A1, ACTA1A, BIN1, ZGC:136894	107	677	9822	3.79652	4.13737e-07	1.03434e-07	2.17935e-06
ZFIN_ANATOMY	neuroectoderm	9	5.76923	8.356e-08	ALDH1A2, WNT11R, PAX3A, ZIC4, CRABP2A, ZIC2A, ZIC1, ZIC2B, FOXD3	107	53	9822	15.5877	2.05555e-05	4.11114e-06	0.000108277
ZFIN_ANATOMY	pectoral fin	20	12.8205	6.86134e-06	CAV3, ALDOAB, MYHZ1.1, CRABP2A, MYF5, CKMB, BCAM, CD151, ALDH1A2, CTSK, WNT11R, HOXC8A, PAX3A, RRAS2, ATP2A1, ZIC5, HOXC6A, ACTC1B, HOXC4A, GLI2A	107	558	9822	3.29012	0.00168647	0.000281276	0.00889055
ZFIN_ANATOMY	hypaxial myotome region	9	5.76923	7.88549e-06	SLC25A4, ALDOAB, PAX3A, RRAS2, MYF5, CKMB, MEIS2.1, BCAM, STAC3	107	95	9822	8.69631	0.00193796	0.000277081	0.0102175
ZFIN_ANATOMY	heart rudiment	11	7.05128	2.00367e-05	WNT11R, CTSK, ZGC:110426, JPH2, ALDOAB, PODXL, APOBEC2A, MEIS2.1, BCAM, CD151, BIN1	107	177	9822	5.70474	0.00491696	0.000615946	0.0259605
ZFIN_ANATOMY	margin	11	7.05128	5.01951e-05	ALDH1A2, TBX16, HOXC8A, ZNFL1, CRABP2A, HOXC6A, ZIC2A, TIMM50, SP5L, FOXD3, EVE1	107	197	9822	5.12558	0.0122724	0.00137109	0.0650232
ZFIN_ANATOMY	heart tube	11	7.05128	5.46752e-05	VCAM1, CTSK, ZGC:110426, JPH2, ALDOAB, PODXL, APOBEC2A, ACTA1A, MEIS2.1, BCAM, CD151	107	199	9822	5.07406	0.0133604	0.00134414	0.0708249
ZFIN_ANATOMY	hindbrain neural plate	10	6.41026	6.66044e-05	ZIC6, ZIC4, RRAS2, ZIC5, CRABP2A, ZIC2A, MEIS2.1, ZIC1, ZIC3, ZIC2B	107	164	9822	5.59722	0.0162517	0.00148846	0.0862715
ZFIN_ANATOMY	neural tube	19	12.1795	0.00027341	TBX16, ZNFL1, HOXC11A, PFKFB1, CRABP2A, ZIC2A, MEIS2.1, ZIC1, HOXB7A, ALDH16A1, ZIC3, WNT11R, HOXC8A, PAX3A, ZIC4, ZIC5, HOXC6A, SP5L, HOXC4A	107	671	9822	2.59925	0.0650554	0.00558998	0.353705
ZFIN_ANATOMY	mesoderm	12	7.69231	0.000388874	ALDH1A2, WNT11R, TBX16, TBX24, HOXC8A, FN1B, ATP2A1, CRABP2A, HOXC6A, ZIC2A, EVE1, GLI2A	107	301	9822	3.65958	0.0912467	0.0073331	0.502733
ZFIN_ANATOMY	tail bud	15	9.61538	0.000405147	TBX16, HOXC11A, TBX24, FN1B, MYF5, CRABP2A, HOXB7A, ZIC3, EVE1, HOXC8A, MEOX1, HOXC6A, HOXC4A, FOXD3, GLI2A	107	460	9822	2.9933	0.0948787	0.00709516	0.523719
ZFIN_ANATOMY	segmental plate	13	8.33333	0.000471213	TBX16, ZNFL1, TBX24, FN1B, MYF5, MYHZ1.1, TIMM50, ZIC3, HOXC8A, PAX3A, SP5L, ACTC1B, GLI2A	107	359	9822	3.32403	0.109476	0.00769991	0.608879
ZFIN_ANATOMY	neural plate	16	10.2564	0.000505235	PFKFB1, CRABP2A, ZIC2A, MEIS2.1, ZIC1, ZIC3, ZIC2B, HOXC8A, ZIC6, PAX3A, ZIC4, ZIC5, SP5L, HOXC4A, FOXD3, GLI2A	107	527	9822	2.78693	0.116902	0.00773984	0.652709
ZFIN_ANATOMY	lateral plate mesoderm	7	4.48718	0.000517427	ALDH1A2, ZIC4, ZIC5, ZIC2A, ZIC1, ZIC3, ZIC2B	107	94	9822	6.83575	0.119548	0.00746144	0.668411
ZFIN_ANATOMY	midbrain hindbrain boundary	10	6.41026	0.000964751	VCAM1, ATOH1A, MYHZ1.1, ZIC2A, LEF1, MEIS2.1, BCAM, CTSBA, ZIC3, GLI2A	107	235	9822	3.90614	0.211358	0.0131047	1.24294
ZFIN_ANATOMY	paraxial mesoderm	7	4.48718	0.0016282	ALDH1A2, TBX16, TBX24, HOXC8A, MYF5, HOXB7A, ACTC1B	107	117	9822	5.49197	0.330258	0.020877	2.0894
ZFIN_ANATOMY	immature anterior macula	3	1.92308	0.00233883	ATOH1B, ATOH1A, NCS1A	107	7	9822	39.3405	0.437872	0.0283905	2.98863
ZFIN_ANATOMY	pectoral fin bud	8	5.12821	0.00238249	ALDH1A2, CTSK, HOXC8A, CRABP2A, HOXC6A, LEF1, BCAM, HOXC4A	107	170	9822	4.31974	0.443892	0.0275557	3.04363
ZFIN_ANATOMY	presumptive neural plate	4	2.5641	0.00364044	CRABP2A, ZIC2A, ZIC1, ZIC2B	107	29	9822	12.6613	0.592283	0.0399606	4.61595
ZFIN_ANATOMY	pectoral fin musculature	15	9.61538	0.00380853	INKA1A, JPH2, ALDOAB, PABPC4, MYF5, CRABP2A, MYHZ1.1, TIMM50, STAC3, LRRC39, HOXC8A, TCEA3, RRAS2, ZGC:112257, ACTC1B	107	582	9822	2.36583	0.608859	0.0399908	4.82426
ZFIN_ANATOMY	rhombomere 4	5	3.20513	0.00614815	ZIC4, CRABP2A, MEIS2.1, ZIC1, GLI2A	107	68	9822	6.74959	0.780656	0.0612566	7.68039
ZFIN_ANATOMY	presumptive paraxial mesoderm	3	1.92308	0.0110541	ALDH1A2, TBX16, TBX24	107	15	9822	18.3589	0.93507	0.103608	13.4144
ZFIN_ANATOMY	heart	12	7.69231	0.0112809	VCAM1, CAV3, CTSK, ZGC:110426, ALDOAB, APOBEC2A, ACTA1A, CRABP2A, SLC2A15B, CKMB, BCAM, CD151	107	464	9822	2.37399	0.938632	0.101781	13.6713
ZFIN_ANATOMY	fin	6	3.84615	0.0116058	WNT11R, HOXC8A, ALDOAB, FN1B, ACTA1A, CRABP2A	107	126	9822	4.37116	0.943398	0.100899	14.0382
ZFIN_ANATOMY	cephalic musculature	5	3.20513	0.0127816	CAV3, SLC25A4, TCEA3, MYHZ1.1, ACTC1B	107	84	9822	5.46395	0.957766	0.106866	15.3539
ZFIN_ANATOMY	ectoderm	6	3.84615	0.0139765	INKA1A, HOXC8A, ZIC6, CRABP2A, HOXC6A, BCAM	107	132	9822	4.17247	0.968648	0.112544	16.672
ZFIN_ANATOMY	midbrain neural keel	6	3.84615	0.0148342	ZIC4, ZIC2A, MEIS2.1, ZIC1, ZIC3, GLI2A	107	134	9822	4.1102	0.97469	0.11534	17.6063
ZFIN_ANATOMY	presumptive mesoderm	3	1.92308	0.0157725	TBX16, ZIC2A, EVE1	107	18	9822	15.2991	0.979979	0.118526	18.6174
ZFIN_ANATOMY	neural crest	7	4.48718	0.015982	DTNBP1A, INKA1A, LEF1, CTSBA, GCH2, ALDH16A1, FOXD3	107	188	9822	3.41788	0.981	0.116491	18.8416
ZFIN_ANATOMY	presumptive segmental plate	4	2.5641	0.0165891	TBX16, FN1B, MYF5, ACTC1B	107	50	9822	7.34355	0.983677	0.11724	19.488
ZFIN_ANATOMY	epiblast	4	2.5641	0.0184185	CRABP2A, ZIC1, ZIC2B, EVE1	107	52	9822	7.06111	0.989675	0.125852	21.4073
ZFIN_ANATOMY	pharyngeal arch	11	7.05128	0.0207701	INKA1A, WNT11R, CCM2, RRAS2, MYF5, CKMB, MEIS2.1, BCAM, CTSBA, HOXC4A, GLI2A	107	442	9822	2.28448	0.994277	0.137156	23.8126
ZFIN_ANATOMY	diencephalon	17	10.8974	0.0231362	INKA1A, CRABP2A, ZIC2A, LEF1, MEIS2.1, BCAM, ZIC1, ZIC3, NCS1A, VCAM1, WNT11R, CRLF1A, PAX3A, ZIC4, ZIC5, SP5L, GLI2A	107	867	9822	1.79989	0.996844	0.147818	26.1638
ZFIN_ANATOMY	optic stalk	4	2.5641	0.0329404	ZIC5, CRABP2A, ZIC2A, ZIC1	107	65	9822	5.64889	0.999736	0.199643	35.2107
ZFIN_ANATOMY	spinal cord	18	11.5385	0.0357579	TBX16, ZNFL1, CRABP2A, ZIC2A, MEIS2.1, ZWI, ZIC1, ALDH16A1, ZIC3, ZIC2B, WNT11R, HOXC8A, HOXC9A, PAX3A, ZIC4, HOXC6A, SP5L, HOXC4A	107	990	9822	1.66899	0.999871	0.210003	37.6145
ZFIN_ANATOMY	optic vesicle	10	6.41026	0.0456184	ALDH1A2, ZIC5, MYHZ1.1, CRABP2A, ZIC2A, MEIS2.1, TIMM50, ZIC3, PNP4A, GLI2A	107	436	9822	2.10538	0.99999	0.255109	45.3942
ZFIN_ANATOMY	presumptive telencephalon	4	2.5641	0.0519492	HOXC11A, ZIC2A, ZIC1, ZIC3	107	78	9822	4.7074	0.999998	0.279698	49.9061
ZFIN_ANATOMY	immature posterior macula	2	1.28205	0.0528188	ATOH1B, ATOH1A	107	5	9822	36.7178	0.999998	0.277898	50.4983
ZFIN_ANATOMY	forebrain	11	7.05128	0.0571999	VCAM1, ZIC4, ZIC5, CRABP2A, ZIC2A, LEF1, MEIS2.1, ZIC1, ZIC3, ZIC2B, GLI2A	107	526	9822	1.91965	0.999999	0.291774	53.3845
ZFIN_ANATOMY	presumptive ectoderm	3	1.92308	0.0601779	INKA1A, CRABP2A, ZIC2B	107	37	9822	7.44279	1	0.298874	55.2569
ZFIN_ANATOMY	neural rod	6	3.84615	0.0639524	WNT11R, CRABP2A, HOXC6A, MEIS2.1, ZIC1, NCS1A	107	199	9822	2.76767	1	0.308918	57.5303
ZFIN_ANATOMY	ventral mesoderm	8	5.12821	0.066566	CTSK, HOXC6A, MDM2, MEIS2.1, CD151, SP5L, NCS1A, EVE1	107	331	9822	2.2186	1	0.31379	59.0415
ZFIN_ANATOMY	forebrain neural keel	4	2.5641	0.0676003	PAX3A, ZIC4, ZIC2A, ZIC3	107	87	9822	4.22043	1	0.312239	59.6257
ZFIN_ANATOMY	hindbrain	19	12.1795	0.0723319	INKA1A, CRABP2A, SLC3A2, ZIC2A, MEIS2.1, BCAM, ZWI, ZIC1, ZIC3, NCS1A, VCAM1, ATOH1B, ATOH1A, PAX3A, ZIC4, RRAS2, ZIC5, FOXD3, GLI2A	107	1163	9822	1.49965	1	0.324957	62.2015
ZFIN_ANATOMY	presumptive diencephalon	4	2.5641	0.0977969	ZIC2A, MEIS2.1, ZIC1, ZIC3	107	102	9822	3.59978	1	0.409888	73.6468
