# Supplementary material for: Genome Wide Analysis Reveals Zic3 Interaction with Distal Regulatory Elements of Stage Specific Developmental Genes in Zebrafish
Source: PLoS Genet. 2013 Oct 31;9(10):e1003852. doi: 10.1371/journal.pgen.1003852 (PMC3814314; doi:10.1371/journal.pgen.1003852)
Supplement: Table S12 — List of tested enhancers. List of selected enhancers tested using in vivo enhancer assay with their genomic locations, primer sequences, and flanking genes. (XLS) [file pgen.1003852.s020.xls]

## Sheet: CNEs
Table S12. List of tested enhancers
CNEs
name	Location				Flanking genes	Cloning Primers
	chr	start	end	summit		F	R
13-29	chr13	29550477	29550578	29550527	zgc:153142, unc5b, chat	GCCGATGTCGACACATTCCACTCATAAAGGTC	GCCAATGGATCCTGGGCACTAAAATGTGAAAC
17-24	chr17	24095622	24095712	24095640	otx1b	GCCGATGTCGACAGTCAGACTTAATGCAGACAG	GCCAATGGATCCAATTAGACACACATGGGCAAG
15-26	chr15	26812885	26812985	26812955	brip, tbx4, tbx2b	GCCAATGTCGACGTAAATGTAAGGTGTGGGACTTC	GCCAATGGATCCCACACATAAAAATAGCCTCTGGTG
7-28	chr7	28533221	28533276	28533252	sox6	GCCAATGTCGACAGACATTAAGCTCTCTGATAGCTG	GCCAATGGATCCTTACAGATAATCACCCAGACACAG
4-16	chr4	16204706	16204764	16204733	sox5, casc1, bcat1	ATTATAGTCGACCACCACAACAATGAGCACTGTC	GCCGATGGATCCCAAGTATTTATGCAGGTTTAAGC
13-16	chr13	16987933	16987979	16987955	c10orf11	ATTATAGTCGACGCTTTTCATCTGGGAAGACAGGAG	GCCAATGGATCCAAGTTATCTGCTCTCCAACACTGG
20-4	chr20	4566963	4567026	4566989	-	GCCAATGTCGACAAGGCTTACACACATTACACCTTC	TTGGCACTCTCCACAACAC
23-29	chr23	29550522	29550546	29550534	tardbp1, sst6, pgd, kif1b	GCCGATGTCGACCTCCATTGTGTTGTTTCTATAAGC	GCCAATGGATCCTATCCAGCCATTGAGTCATTTGAG
8-34	chr8	34893735	34893847	34893808	pbx3b	GCCAATGTCGACAGTTCGGTTCAAGCACATTC	GCCGATGGATCCATGTCTTATCTCTCTAAAATCCAG
21-14	chr21	14240602	14240635	14240618	zgc:101080, zgc:183801, lhx5	GCCAATGTCGACAATGAGACTTCCTGGTTCAATCAC	GCCAATGGATCCTATTGCAGTGGCGATTCTTGTG
1-22	chr1	22884044	22884087	22884066	mab21l2	GCCAATGTCGACATCACTTTTGCAGTCCATTGGACT	GCCAATGGATCCCAACATGCTCTTTTTGCACAGTAG
17-33	chr17	33138334	33138419	33138380	prox1, smyd2a	GCCAATGTCGACCCAGTATTAACCTGCTTAGCT	GCCGATGGATCCGTATTCATTTCATTTTTCCGAGG
9-32	chr9	32394294	32394354	32394323	zic5, zic2a	ATTATAGTCGACTAGAGTTAGGGCTCTGAGATC	ATTATAGGATCCAAGTTTGTGAGGCAGCCAATC
25-15	chr25	15101126	15101143	15101134	dnajc24, mpped2	ATTATAGTCGACATGCCAGTGAACTACACTCAGAC	ATTATAGGATCCTTAGCGTTGCACCTTATCCAGG
19-42	chr19	42355789	42355849	42355818	shfm1, dlx6a, dlx5a	GCCGATGTCGACTCATTTGTTGTGAAGGTGTACTAC	GCCAATGGATCCACAACTAATGCAATTCAGCACGAC
Non-CNEs
name	Location				Flanking genes	Primers
	chr	start	end	summit		F	R
12-6	chr12	6034509	6034630	6034566	dlx4b, zgc:163073, ghrhr2, dlx3b	ATTATAGTCGACAGCCACCTTTGGAGCAACTTC	GCCAATGGATCCAAATGTGGTGCCACGCAAGAC
16-296	chr16	29652564	29652690	29652594	invs, tex10, erp44	GCCGATGTCGACCCCTTTGCATGTTGATTTTACC	ATTATAGGATCCGATTGAATCAGAGGGCTCTCTC
17-24	chr17	24570163	24570239	24570202	fam54b, sepn1, spdya	GCCGATGTCGACGTGTGTTTGCCTTAAAATGTTC	GCCGATGGATCCCATCCCCATTCTAAAATAAGC
16-34	chr16	34391029	34391168	34391070	prpf31, leng1, cnot3a, mboat7, zgc:92763	GCCGATGTCGACCCCACCTTCTTCTCCTTCTG	GCCGATGGATCCAACCAAAATGTGAACAGCCAC
20-33	chr20	33776501	33776557	33776530	hen1, fam102bb, zgc:110463, rock2b	GCCAATGTCGACTAAACCTGGATCAACAAGATGG	GCCAATGGATCCTTGAGGCTGAGCTGTTAAACTC
17-25	chr17	25263319	25263482	25263425	zgc:165525, srrm1, clic4, zgc:154055, lck	GCCGATGTCGACATAACTGGGGACACTTTAGG	GCCGATGGATCCAACCAAACCTCTAGTCAGTG
18-19	chr18	19527760	19527861	19527812	sma3b, aagab, iqch, LOC564395	GCCGATGTCGACACGTGTGAAAGGGTTAAACC	GCCGATGGATCCACATGAGTATTGAGACAGAG
6-28	chr6	28633320	28633360	28633340	tp63, tomm70a, tbc1d23, glmnb, gfi1.2	ATTATAGTCGACCTCTTCCTCATCTCCAATGC	GCCAATGGATCCACCTGGTCAACCTAAAATGATG
23-7	chr23	7756857	7756924	7756887	pofut1, kif3b, plag12	GCCAATGTCGACGTTTGGAGGACTGCATCTATAC	GCCGATGGATCCCATGGACCCAAGATTCTCAG
14-09	chr14	95269	95403	95308	zgc:158483, otop1, nkx3.2, zgc:110421,	ATTATAGTCGACAGGACTCAGCAGGAGTTACTG	ATTATAGGATCCAGTCACTCAGGTGATGACCAC
7-212	chr7	21241201	21241282	21241248	zgc:153917, zgc:114045, zgc:64136, prox1b	GCCAATGTCGACCCATGAGGAAATCTCACAGAACG	GCCAATGGATCCGCATTTGTTTGTGCGACTGTAAG
3-42	chr3	42787879	42787947	42787911	litaf, snn, zc3h7a, zgc:92162	GCCAATGTCGACTTCCTTCGCTCTGACACACG	GCCAATGGATCCAATCCTGTATTAATCATATAGC
Nodal & Wnt genes
	Location				Flanking gene(s)	Primers
	chr	start	end	summit		F	R
16-297	chr16	29748872	29748933	29748902	invs, tex10, erp44, zgc:153215	GCCAATGTCGACGACCATTTGATACAGAGGTATCTAG	GCCAATGGATCCGGTTTATCGTATCGCACTG
7-214	chr7	21473969	21474077	21474033	dvl2, acadvl	GCCGATGTCGACTCTTCTTTCCTCTCACACAGG	GCCGATGGATCCTTAGAATGGATATTCGGGCTC
10-02	chr10	2084742	2084811	2084778	oep	GCCAATGTCGACACTCTAGGGGAATCAGAGAC	GCCAATGGATCCAAAGCGAAGGACACCCTGTG
3-43	chr3	43031262	43031307	43031286	axin1	ATTATAGTCGACGCTGAGGCTCCACATAAACAC	ATTATAGGATCCCTAACGCTTTGGAGAGTTGCC
20-35	chr20	35130754	35130828	35130796	lft1, zgc:174985, hnrnpu	GCCAATGTCGACGAGCAACAGGAGGCTGAG	GCCAATGGATCCGGAGCGTTGCGTTTCTCAG
7-211	chr7	21181385	21181398	21181392	prox1b, zgc:64136, zgc:153917, dvl2**	GCCAATGTCGACTGAGTCGAAACTCACTCCTGAC	GCCAATGGATCCTCCAATGTAACTGAGCTGTG
14-37	chr14	37266187	37266290	37266217	pitx2**	GCCAATGTCGACTTTTGCATGATCTGGAGCTTTC	ATTATAGGATCCGGGTTAGTTTCACCTCGACTC
3-56	chr3	56469157	56469242	56469203	zgc:165627, tex2, axin2**	GCCAATGTCGACGTTTGAAGACAGATCCCAGAG	GCCAATGGATCCGTCGGCATATTTGGTTGTG
*A positive enhancer activity is defined as a consistent expression pattern other than the background cFos expression (in the muscle and blood cells), in at least 10% of injected embryos. Typically 100 embryos were injected in each experiment.
** more than 100kb away
