# Supplementary material for: Genome Wide Analysis Reveals Zic3 Interaction with Distal Regulatory Elements of Stage Specific Developmental Genes in Zebrafish
Source: PLoS Genet. 2013 Oct 31;9(10):e1003852. doi: 10.1371/journal.pgen.1003852 (PMC3814314; doi:10.1371/journal.pgen.1003852)
Supplement: Table S13 — List of ChIP-seq peaks (8 hpf). List of genome-wide Zic3 binding sites identified by ChIP-seq at 8 hpf. (XLS) [file pgen.1003852.s021.xls]

## Sheet: Sheet1
chromosome	location		Peak-summit	-log10_qv
chr1	47491	47598	47569	4.79372
chr1	303713	303833	303746	11.0277
chr1	354467	354515	354490	4.79372
chr1	411909	412025	411980	4.79372
chr1	435700	435778	435746	2.1319
chr1	561030	561089	561058	2.1319
chr1	1446490	1446558	1446518	2.1319
chr1	4584595	4584668	4584630	2.1319
chr1	4991322	4991438	4991405	2.1319
chr1	5896676	5896745	5896715	7.75885
chr1	7876192	7876256	7876219	2.1319
chr1	8248611	8248713	8248665	11.0277
chr1	8928959	8928999	8928980	2.1319
chr1	12433010	12433069	12433033	2.1319
chr1	12688459	12688553	12688505	4.79372
chr1	12688597	12688630	12688615	2.1319
chr1	12910705	12910849	12910813	2.1319
chr1	13185482	13185511	13185497	2.1319
chr1	14267612	14267626	14267619	2.1319
chr1	14267677	14267737	14267710	4.79372
chr1	14469819	14469875	14469845	4.79372
chr1	14470986	14471050	14471017	4.79372
chr1	14471629	14471697	14471666	4.79372
chr1	14872582	14872682	14872651	2.1319
chr1	17883071	17883135	17883104	4.79372
chr1	18070400	18070455	18070428	4.79372
chr1	18210609	18210661	18210635	2.1319
chr1	18388039	18388122	18388080	2.1319
chr1	18694150	18694224	18694189	2.1319
chr1	18889016	18889076	18889040	2.1319
chr1	19052495	19052550	19052523	2.1319
chr1	19085569	19085598	19085583	2.1319
chr1	19737541	19737588	19737564	2.1319
chr1	19737660	19737683	19737672	2.1319
chr1	20865146	20865203	20865175	2.1319
chr1	20867876	20867926	20867903	2.1319
chr1	21305323	21305355	21305339	2.1319
chr1	21309197	21309208	21309203	2.1319
chr1	21357384	21357482	21357446	2.1319
chr1	21866996	21867028	21867013	2.1319
chr1	21882807	21882863	21882834	2.1319
chr1	22059000	22059051	22059026	2.1319
chr1	22290439	22290490	22290465	2.1319
chr1	22567301	22567391	22567334	2.1319
chr1	22884044	22884087	22884066	4.79372
chr1	23123611	23123658	23123635	2.1319
chr1	23779675	23779681	23779678	4.79372
chr1	23779761	23779803	23779782	4.79372
chr1	24193309	24193341	24193325	2.1319
chr1	24240643	24240761	24240689	4.79372
chr1	24901248	24901348	24901295	2.1319
chr1	25714163	25714193	25714178	2.1319
chr1	25984785	25984879	25984830	4.79372
chr1	27415953	27416066	27416010	4.79372
chr1	28079211	28079246	28079229	2.1319
chr1	28080031	28080151	28080124	4.79372
chr1	28206432	28206575	28206539	2.1319
chr1	28942075	28942107	28942091	2.1319
chr1	28977294	28977379	28977328	2.1319
chr1	30564234	30564344	30564273	4.79372
chr1	31251756	31251893	31251840	4.79372
chr1	31870710	31870735	31870721	2.1319
chr1	33588588	33588632	33588610	4.79372
chr1	34182372	34182409	34182391	2.1319
chr1	35240037	35240069	35240053	2.1319
chr1	35446153	35446251	35446195	4.79372
chr1	35737730	35737798	35737771	2.1319
chr1	35856052	35856060	35856056	2.1319
chr1	38613921	38613993	38613951	2.1319
chr1	38844427	38844486	38844450	2.1319
chr1	38844534	38844603	38844574	4.79372
chr1	38858865	38858911	38858889	2.1319
chr1	38884773	38884811	38884791	2.1319
chr1	38897033	38897062	38897048	4.79372
chr1	39353307	39353396	39353342	4.79372
chr1	39525396	39525461	39525423	2.1319
chr1	40104412	40104488	40104447	2.1319
chr1	40678593	40678606	40678599	2.1319
chr1	40738777	40738919	40738814	2.1319
chr1	41118921	41119007	41118962	4.79372
chr1	41354596	41354639	41354618	2.1319
chr1	41638811	41638884	41638837	2.1319
chr1	41638950	41638985	41638968	2.1319
chr1	43916083	43916129	43916107	2.1319
chr1	44151017	44151098	44151066	2.1319
chr1	44301730	44301799	44301765	7.75885
chr1	45198750	45198778	45198764	2.1319
chr1	45260809	45260901	45260859	4.79372
chr1	45369318	45369399	45369367	2.1319
chr1	45420442	45420531	45420484	4.79372
chr1	45580425	45580474	45580448	4.79372
chr1	46013039	46013110	46013079	11.0277
chr1	46041474	46041552	46041507	2.1319
chr1	47295363	47295435	47295395	2.1319
chr1	47295449	47295509	47295484	2.1319
chr1	47690372	47690520	47690407	4.79372
chr1	48695642	48695675	48695658	2.1319
chr1	50387739	50387782	50387764	2.1319
chr1	50818284	50818353	50818316	4.79372
chr1	51093077	51093123	51093101	2.1319
chr1	52744770	52744835	52744802	2.1319
chr1	53362824	53362989	53362932	4.79372
chr1	53628493	53628526	53628510	2.1319
chr1	54367552	54367580	54367565	2.1319
chr1	54798435	54798499	54798474	2.1319
chr1	55460865	55460915	55460891	2.1319
chr1	57570334	57570348	57570341	2.1319
chr1	59205610	59205675	59205640	2.1319
chr1	59861623	59861710	59861665	18.4776
chr1	59862029	59862190	59862077	14.6005
chr1	60121237	60121310	60121277	7.75885
chr1	60122280	60122361	60122322	18.4776
chr1	60178066	60178114	60178089	2.1319
chr10	62275	62382	62328	2.1319
chr10	392492	392515	392504	2.1319
chr10	527993	528112	528064	4.79372
chr10	1143958	1144082	1143999	2.1319
chr10	1457381	1457429	1457403	7.75885
chr10	1457462	1457541	1457497	14.6005
chr10	1457568	1457604	1457587	4.79372
chr10	1486572	1486650	1486606	4.79372
chr10	1661895	1661976	1661938	2.1319
chr10	2084742	2084811	2084778	2.1319
chr10	2776843	2776924	2776893	2.1319
chr10	3382865	3382926	3382894	2.1319
chr10	3508595	3508645	3508624	2.1319
chr10	4370098	4370139	4370118	2.1319
chr10	5158770	5158818	5158788	2.1319
chr10	6119473	6119535	6119499	4.79372
chr10	6119588	6119684	6119626	11.0277
chr10	6251456	6251518	6251488	7.75885
chr10	6456765	6456851	6456812	2.1319
chr10	6632801	6632895	6632853	4.79372
chr10	6946365	6946405	6946386	2.1319
chr10	7213669	7213711	7213691	2.1319
chr10	7393939	7393983	7393959	2.1319
chr10	8260234	8260289	8260264	2.1319
chr10	8267482	8267580	8267550	2.1319
chr10	8358162	8358186	8358173	2.1319
chr10	8926495	8926545	8926520	2.1319
chr10	9213412	9213474	9213439	2.1319
chr10	9287257	9287278	9287267	2.1319
chr10	10034280	10034371	10034340	2.1319
chr10	11276343	11276396	11276372	2.1319
chr10	12050863	12050953	12050908	2.1319
chr10	12071889	12071950	12071919	2.1319
chr10	12159655	12159751	12159689	2.1319
chr10	12169800	12169965	12169918	14.6005
chr10	13395349	13395422	13395387	4.79372
chr10	13445020	13445070	13445044	4.79372
chr10	13445124	13445135	13445130	2.1319
chr10	15101544	15101594	15101569	2.1319
chr10	15324521	15324630	15324591	4.79372
chr10	15611886	15611972	15611937	2.1319
chr10	16186435	16186515	16186474	4.79372
chr10	16757572	16757693	16757653	4.79372
chr10	16777415	16777449	16777432	4.79372
chr10	16804823	16804892	16804856	2.1319
chr10	16840467	16840600	16840527	11.0277
chr10	16983603	16983660	16983629	7.75885
chr10	17470326	17470347	17470337	4.79372
chr10	17585987	17585995	17585991	2.1319
chr10	17586025	17586084	17586059	4.79372
chr10	17586146	17586162	17586154	2.1319
chr10	17732306	17732418	17732371	2.1319
chr10	17809757	17809798	17809780	4.79372
chr10	18062139	18062215	18062177	2.1319
chr10	18391457	18391502	18391478	2.1319
chr10	20569262	20569346	20569307	4.79372
chr10	21145090	21145164	21145125	2.1319
chr10	21154774	21154821	21154799	4.79372
chr10	23293602	23293664	23293636	2.1319
chr10	23487314	23487379	23487345	4.79372
chr10	24903932	24903985	24903955	2.1319
chr10	25032910	25032956	25032930	11.0277
chr10	25205165	25205263	25205192	2.1319
chr10	25224430	25224466	25224448	2.1319
chr10	25224535	25224609	25224573	7.75885
chr10	25905814	25905877	25905845	2.1319
chr10	26028085	26028133	26028112	2.1319
chr10	26249325	26249365	26249341	2.1319
chr10	26428224	26428282	26428249	4.79372
chr10	26607963	26607984	26607974	4.79372
chr10	28360703	28360787	28360736	4.79372
chr10	28717743	28717805	28717773	2.1319
chr10	29028781	29028860	29028811	4.79372
chr10	29223758	29223798	29223781	2.1319
chr10	29842783	29842848	29842816	2.1319
chr10	30859792	30859872	30859834	2.1319
chr10	30895337	30895376	30895356	2.1319
chr10	31559124	31559220	31559178	11.0277
chr10	31655857	31655904	31655879	4.79372
chr10	31655943	31655992	31655968	4.79372
chr10	31804618	31804712	31804677	2.1319
chr10	32256437	32256484	32256461	2.1319
chr10	32524131	32524155	32524143	2.1319
chr10	32971398	32971417	32971408	4.79372
chr10	33017506	33017550	33017528	2.1319
chr10	33030797	33030833	33030814	2.1319
chr10	33053784	33053832	33053810	2.1319
chr10	33057309	33057447	33057407	11.0277
chr10	33258444	33258518	33258486	2.1319
chr10	33358778	33358844	33358806	4.79372
chr10	33451675	33451723	33451700	2.1319
chr10	33893978	33894038	33894004	2.1319
chr10	33894081	33894132	33894109	7.75885
chr10	34380467	34380534	34380496	2.1319
chr10	34394025	34394153	34394120	7.75885
chr10	34465588	34465651	34465620	2.1319
chr10	34567718	34567760	34567739	4.79372
chr10	34582363	34582421	34582391	2.1319
chr10	34829903	34829931	34829917	2.1319
chr10	35042425	35042503	35042465	4.79372
chr10	35975537	35975591	35975568	4.79372
chr10	36120274	36120325	36120300	11.0277
chr10	36120420	36120430	36120425	2.1319
chr10	37055884	37055955	37055915	2.1319
chr10	37805366	37805454	37805407	7.75885
chr10	38843344	38843407	38843377	2.1319
chr10	39004947	39005033	39004970	2.1319
chr10	39005828	39005879	39005852	2.1319
chr10	39101000	39101045	39101022	2.1319
chr10	39101098	39101167	39101132	4.79372
chr10	39575244	39575349	39575285	14.6005
chr10	39625776	39625852	39625806	2.1319
chr10	40861513	40861603	40861583	2.1319
chr10	40879180	40879258	40879212	4.79372
chr10	41201915	41202037	41201968	2.1319
chr10	41233451	41233509	41233478	2.1319
chr10	41473004	41473137	41473043	7.75885
chr10	42747940	42747991	42747962	2.1319
chr10	42827622	42827713	42827669	2.1319
chr10	43505278	43505384	43505310	7.75885
chr10	45615118	45615152	45615134	7.75885
chr11	332792	332952	332912	7.75885
chr11	409507	409555	409532	4.79372
chr11	570422	570548	570502	7.75885
chr11	1028094	1028154	1028126	2.1319
chr11	1286550	1286605	1286576	2.1319
chr11	1406682	1406740	1406713	2.1319
chr11	1582966	1583029	1583002	2.1319
chr11	2317897	2317939	2317918	2.1319
chr11	2774813	2774911	2774852	4.79372
chr11	3762054	3762152	3762102	4.79372
chr11	4128224	4128334	4128288	4.79372
chr11	4573315	4573356	4573336	2.1319
chr11	4683114	4683252	4683182	2.1319
chr11	5238118	5238160	5238140	2.1319
chr11	5509647	5509720	5509686	2.1319
chr11	5831062	5831155	5831120	2.1319
chr11	6392816	6392857	6392836	2.1319
chr11	6582351	6582431	6582383	2.1319
chr11	7047925	7048013	7047965	2.1319
chr11	7291696	7291736	7291714	2.1319
chr11	7497818	7497869	7497843	2.1319
chr11	7517145	7517234	7517180	2.1319
chr11	7578880	7578920	7578899	4.79372
chr11	8159033	8159079	8159055	2.1319
chr11	8731009	8731054	8731032	2.1319
chr11	11233147	11233216	11233191	4.79372
chr11	11946795	11946829	11946811	7.75885
chr11	11947639	11947779	11947737	4.79372
chr11	11951376	11951559	11951491	18.4776
chr11	11952729	11952944	11952890	31.9365
chr11	11953703	11954062	11953878	53.2621
chr11	11958203	11958285	11958235	2.1319
chr11	12090644	12090748	12090688	2.1319
chr11	12283684	12283752	12283713	2.1319
chr11	12727388	12727491	12727429	11.0277
chr11	12729358	12729532	12729402	11.0277
chr11	12884379	12884444	12884410	2.1319
chr11	12926975	12927100	12927008	4.79372
chr11	13866946	13866978	13866962	2.1319
chr11	14677393	14677477	14677434	4.79372
chr11	14993624	14993664	14993644	2.1319
chr11	15194832	15194899	15194864	4.79372
chr11	15195664	15195751	15195709	18.4776
chr11	15237258	15237301	15237280	4.79372
chr11	15642794	15642830	15642812	4.79372
chr11	15687351	15687446	15687398	11.0277
chr11	15688054	15688229	15688199	2.1319
chr11	15688379	15688461	15688417	7.75885
chr11	15850872	15850916	15850898	4.79372
chr11	15983544	15983597	15983569	2.1319
chr11	16061999	16062058	16062033	2.1319
chr11	16185417	16185491	16185457	7.75885
chr11	16185533	16185588	16185563	4.79372
chr11	17397581	17397692	17397632	4.79372
chr11	18350252	18350299	18350274	2.1319
chr11	18442469	18442479	18442474	2.1319
chr11	18875540	18875557	18875548	7.75885
chr11	18875627	18875664	18875646	4.79372
chr11	19545910	19545991	19545951	4.79372
chr11	19778442	19778525	19778480	2.1319
chr11	20246131	20246187	20246158	2.1319
chr11	20443362	20443446	20443406	2.1319
chr11	20680856	20680940	20680898	4.79372
chr11	20824177	20824245	20824212	2.1319
chr11	20866777	20866831	20866806	2.1319
chr11	20966838	20966969	20966872	4.79372
chr11	21299237	21299347	21299302	4.79372
chr11	21691790	21691863	21691822	4.79372
chr11	22059397	22059483	22059444	2.1319
chr11	22762618	22762657	22762637	2.1319
chr11	22904698	22904736	22904716	4.79372
chr11	23723204	23723256	23723226	4.79372
chr11	24062377	24062453	24062413	2.1319
chr11	24126853	24126886	24126869	2.1319
chr11	24480877	24480914	24480893	2.1319
chr11	24480949	24480992	24480973	2.1319
chr11	24824963	24825016	24824986	2.1319
chr11	24825038	24825108	24825076	4.79372
chr11	25099495	25099555	25099524	2.1319
chr11	25183388	25183467	25183427	2.1319
chr11	25406018	25406079	25406049	2.1319
chr11	25509067	25509095	25509081	2.1319
chr11	25637524	25637591	25637561	2.1319
chr11	26151509	26151686	26151649	4.79372
chr11	26346190	26346251	26346216	2.1319
chr11	27013786	27013865	27013818	2.1319
chr11	27397895	27397951	27397925	2.1319
chr11	27684590	27684723	27684624	4.79372
chr11	27692370	27692462	27692414	4.79372
chr11	27869258	27869315	27869284	2.1319
chr11	28097827	28097930	28097859	4.79372
chr11	28269420	28269501	28269447	2.1319
chr11	29091424	29091511	29091472	2.1319
chr11	29138945	29139004	29138972	2.1319
chr11	29193703	29193860	29193736	7.75885
chr11	29273698	29273757	29273727	2.1319
chr11	29640002	29640146	29640055	7.75885
chr11	29842859	29842917	29842893	2.1319
chr11	30447444	30447498	30447468	7.75885
chr11	30747895	30748020	30747933	2.1319
chr11	30809002	30809048	30809022	2.1319
chr11	30825755	30825815	30825785	2.1319
chr11	31329557	31329620	31329591	7.75885
chr11	31920058	31920140	31920095	2.1319
chr11	32956065	32956095	32956081	2.1319
chr11	33028604	33028637	33028620	2.1319
chr11	34535041	34535119	34535079	2.1319
chr11	35548983	35549062	35549020	11.0277
chr11	35549108	35549120	35549114	4.79372
chr11	35828046	35828059	35828052	4.79372
chr11	35828121	35828191	35828154	11.0277
chr11	37382607	37382681	37382643	4.79372
chr11	37555704	37555744	37555723	2.1319
chr11	37758031	37758077	37758053	2.1319
chr11	37918785	37918814	37918798	2.1319
chr11	38355159	38355258	38355230	2.1319
chr11	42149780	42149855	42149830	4.79372
chr11	42507291	42507346	42507314	2.1319
chr11	42748394	42748463	42748429	2.1319
chr11	42814816	42814855	42814835	2.1319
chr12	95630	95701	95662	2.1319
chr12	1279427	1279467	1279446	2.1319
chr12	1279533	1279581	1279556	2.1319
chr12	2588293	2588397	2588324	2.1319
chr12	3229108	3229230	3229138	4.79372
chr12	3244235	3244349	3244266	2.1319
chr12	4304569	4304605	4304585	2.1319
chr12	4766374	4766431	4766399	4.79372
chr12	4780736	4780885	4780841	7.75885
chr12	5763185	5763265	5763229	2.1319
chr12	5984971	5984998	5984985	2.1319
chr12	6034509	6034630	6034566	37.0324
chr12	6212504	6212568	6212534	2.1319
chr12	6212593	6212648	6212624	4.79372
chr12	6303758	6303845	6303806	11.0277
chr12	6443635	6443794	6443752	11.0277
chr12	7026964	7026968	7026966	2.1319
chr12	7756269	7756370	7756303	7.75885
chr12	8688771	8688904	8688859	14.6005
chr12	9452498	9452613	9452561	4.79372
chr12	9622986	9623067	9623022	2.1319
chr12	11762356	11762408	11762381	2.1319
chr12	13230286	13230294	13230290	2.1319
chr12	13230370	13230446	13230407	4.79372
chr12	14420700	14420800	14420721	7.75885
chr12	16595362	16595442	16595395	2.1319
chr12	17489008	17489152	17489097	7.75885
chr12	18574498	18574513	18574505	2.1319
chr12	18589276	18589452	18589299	7.75885
chr12	18712825	18712864	18712846	7.75885
chr12	18712939	18712985	18712962	7.75885
chr12	18759035	18759132	18759082	2.1319
chr12	18912663	18912727	18912696	2.1319
chr12	20091457	20091503	20091481	2.1319
chr12	20205784	20205920	20205810	4.79372
chr12	20515960	20515968	20515964	4.79372
chr12	21461098	21461191	21461146	2.1319
chr12	21611291	21611340	21611318	2.1319
chr12	22759391	22759441	22759417	4.79372
chr12	22868352	22868438	22868380	2.1319
chr12	23718956	23718997	23718978	2.1319
chr12	23944200	23944249	23944222	2.1319
chr12	24010164	24010166	24010165	4.79372
chr12	24263813	24263865	24263836	2.1319
chr12	24897231	24897292	24897262	4.79372
chr12	24931780	24931836	24931807	4.79372
chr12	26138185	26138242	26138213	4.79372
chr12	26613558	26613593	26613576	4.79372
chr12	26694367	26694415	26694393	2.1319
chr12	26800803	26800875	26800840	2.1319
chr12	27999102	27999130	27999116	2.1319
chr12	28143480	28143570	28143532	11.0277
chr12	28296135	28296179	28296157	2.1319
chr12	28531741	28531815	28531779	2.1319
chr12	28625966	28626023	28625989	2.1319
chr12	29257544	29257588	29257568	2.1319
chr12	30156671	30156689	30156680	2.1319
chr12	30320854	30320930	30320891	2.1319
chr12	30575353	30575371	30575362	2.1319
chr12	30626731	30626836	30626805	4.79372
chr12	30742712	30742774	30742743	2.1319
chr12	30915996	30916073	30916044	2.1319
chr12	30995100	30995138	30995119	2.1319
chr12	31087092	31087153	31087127	2.1319
chr12	31198657	31198732	31198696	2.1319
chr12	31638621	31638697	31638660	4.79372
chr12	32250600	32250677	32250634	2.1319
chr12	33826939	33827001	33826975	2.1319
chr12	34174448	34174454	34174451	2.1319
chr12	35023425	35023481	35023452	4.79372
chr12	36653147	36653165	36653156	2.1319
chr12	37335684	37335758	37335718	2.1319
chr12	37363464	37363545	37363503	2.1319
chr12	37484263	37484320	37484289	2.1319
chr12	37632112	37632219	37632170	4.79372
chr12	37731826	37731885	37731854	2.1319
chr12	38106863	38106998	38106907	7.75885
chr12	38457771	38457833	38457804	2.1319
chr12	41109540	41109653	41109572	2.1319
chr12	41456707	41456775	41456743	4.79372
chr12	43565365	43565383	43565373	2.1319
chr12	43565470	43565513	43565492	4.79372
chr12	44135240	44135297	44135264	7.75885
chr12	44979292	44979374	44979323	2.1319
chr12	45027192	45027305	45027259	7.75885
chr12	45677647	45677707	45677677	2.1319
chr12	45839732	45839804	45839778	4.79372
chr12	46782038	46782094	46782063	2.1319
chr12	49556066	49556123	49556097	2.1319
chr12	50590742	50590854	50590822	7.75885
chr13	239729	239797	239761	2.1319
chr13	1601976	1602043	1602017	2.1319
chr13	3204526	3204613	3204556	2.1319
chr13	3368562	3368611	3368587	2.1319
chr13	4200340	4200404	4200372	2.1319
chr13	4890689	4890713	4890701	2.1319
chr13	6180393	6180450	6180420	2.1319
chr13	7433674	7433754	7433713	2.1319
chr13	7438544	7438584	7438564	2.1319
chr13	8670843	8670929	8670878	7.75885
chr13	8989015	8989095	8989030	2.1319
chr13	9917971	9918104	9918004	4.79372
chr13	9941273	9941310	9941292	2.1319
chr13	10141021	10141086	10141051	2.1319
chr13	10262340	10262371	10262355	2.1319
chr13	10377552	10377633	10377593	7.75885
chr13	10495215	10495317	10495251	4.79372
chr13	10661243	10661293	10661265	2.1319
chr13	10663928	10663998	10663962	2.1319
chr13	10737675	10737752	10737709	4.79372
chr13	12076510	12076543	12076526	4.79372
chr13	13085095	13085220	13085197	2.1319
chr13	13469453	13469501	13469476	2.1319
chr13	13663230	13663243	13663237	2.1319
chr13	13881136	13881253	13881221	2.1319
chr13	14268336	14268430	14268392	2.1319
chr13	14673603	14673671	14673635	2.1319
chr13	15694362	15694453	15694400	2.1319
chr13	16649847	16649896	16649872	2.1319
chr13	16829141	16829298	16829260	14.6005
chr13	16987933	16987979	16987955	2.1319
chr13	17014248	17014279	17014265	2.1319
chr13	17024241	17024274	17024257	4.79372
chr13	17024359	17024413	17024388	7.75885
chr13	17046179	17046192	17046185	4.79372
chr13	17466936	17466998	17466963	7.75885
chr13	17493627	17493676	17493651	2.1319
chr13	17890291	17890320	17890304	2.1319
chr13	18082337	18082368	18082351	2.1319
chr13	18462392	18462475	18462423	2.1319
chr13	18635325	18635400	18635367	2.1319
chr13	18649875	18649916	18649896	2.1319
chr13	18774845	18774890	18774862	2.1319
chr13	18774922	18775002	18774983	4.79372
chr13	19258968	19258988	19258978	2.1319
chr13	19465410	19465452	19465430	2.1319
chr13	19484783	19484844	19484816	2.1319
chr13	19554170	19554231	19554204	4.79372
chr13	19554410	19554434	19554421	2.1319
chr13	20298552	20298582	20298567	2.1319
chr13	20454163	20454197	20454178	7.75885
chr13	21611474	21611510	21611492	2.1319
chr13	21611603	21611647	21611622	4.79372
chr13	21701450	21701496	21701473	2.1319
chr13	22312952	22312999	22312977	2.1319
chr13	22320259	22320364	22320279	2.1319
chr13	22509541	22509643	22509582	4.79372
chr13	23072029	23072098	23072063	4.79372
chr13	24452558	24452602	24452580	4.79372
chr13	25109502	25109555	25109527	4.79372
chr13	25442558	25442678	25442633	11.0277
chr13	25755984	25756075	25756046	2.1319
chr13	26146632	26146719	26146664	2.1319
chr13	26574445	26574500	26574472	2.1319
chr13	28191245	28191354	28191291	4.79372
chr13	28535294	28535387	28535359	2.1319
chr13	29091269	29091320	29091294	2.1319
chr13	29278821	29278858	29278838	4.79372
chr13	29550477	29550578	29550527	11.0277
chr13	30503145	30503179	30503161	2.1319
chr13	30592775	30592842	30592802	4.79372
chr13	30592851	30592928	30592898	11.0277
chr13	31170067	31170140	31170098	11.0277
chr13	31290171	31290229	31290198	2.1319
chr13	31357295	31357319	31357307	2.1319
chr13	31485742	31485806	31485780	4.79372
chr13	31526653	31526712	31526686	2.1319
chr13	31967556	31967668	31967623	2.1319
chr13	32113718	32113757	32113738	2.1319
chr13	32275016	32275140	32275105	2.1319
chr13	32361927	32361986	32361956	2.1319
chr13	32485267	32485289	32485277	2.1319
chr13	32518358	32518444	32518411	2.1319
chr13	32799639	32799734	32799679	11.0277
chr13	32799746	32799774	32799762	2.1319
chr13	32956595	32956642	32956617	2.1319
chr13	33007253	33007293	33007272	2.1319
chr13	33007359	33007416	33007386	2.1319
chr13	33268701	33268799	33268768	7.75885
chr13	33538032	33538080	33538056	2.1319
chr13	33981020	33981093	33981055	4.79372
chr13	34006304	34006359	34006333	11.0277
chr13	34006415	34006472	34006442	2.1319
chr13	34456057	34456120	34456090	4.79372
chr13	34560871	34560924	34560894	4.79372
chr13	34560949	34561028	34560989	4.79372
chr13	34871115	34871172	34871143	7.75885
chr13	34871207	34871253	34871232	4.79372
chr13	35268808	35268850	35268827	2.1319
chr13	35671196	35671261	35671232	2.1319
chr13	36281839	36281904	36281874	4.79372
chr13	36371866	36371965	36371909	4.79372
chr13	36485679	36485794	36485736	11.0277
chr13	36500555	36500616	36500590	2.1319
chr13	37057509	37057542	37057526	2.1319
chr13	37276386	37276439	37276412	2.1319
chr13	38100437	38100510	38100480	11.0277
chr13	38283834	38283890	38283857	2.1319
chr13	38469945	38470075	38469988	4.79372
chr13	38558565	38558633	38558597	2.1319
chr13	38855643	38855658	38855650	2.1319
chr13	39063724	39063769	39063741	2.1319
chr13	39499090	39499129	39499112	2.1319
chr13	39953379	39953489	39953446	2.1319
chr13	39994099	39994140	39994119	2.1319
chr13	40271673	40271749	40271719	7.75885
chr13	42506961	42507105	42507064	11.0277
chr13	42777177	42777242	42777203	2.1319
chr13	43841692	43841768	43841739	2.1319
chr13	44223907	44223949	44223930	2.1319
chr13	44261124	44261174	44261154	2.1319
chr13	45251569	45251646	45251606	2.1319
chr13	45511692	45511767	45511730	2.1319
chr13	47596371	47596417	47596394	4.79372
chr13	47596467	47596521	47596494	2.1319
chr13	48049202	48049247	48049228	2.1319
chr13	48903415	48903454	48903434	2.1319
chr13	50737789	50737887	50737859	2.1319
chr13	50844389	50844445	50844416	4.79372
chr13	51048906	51048955	51048928	2.1319
chr13	51260119	51260190	51260156	2.1319
chr13	53475174	53475257	53475212	7.75885
chr13	53977159	53977271	53977235	2.1319
chr14	57617	57675	57644	2.1319
chr14	95269	95403	95308	2.1319
chr14	1052794	1052807	1052801	2.1319
chr14	1081079	1081132	1081106	2.1319
chr14	1758971	1759015	1758992	2.1319
chr14	2057207	2057248	2057229	2.1319
chr14	2057319	2057379	2057349	4.79372
chr14	2268204	2268295	2268248	4.79372
chr14	2290439	2290510	2290474	4.79372
chr14	2897861	2897909	2897883	2.1319
chr14	3287316	3287397	3287361	4.79372
chr14	3451564	3451718	3451596	7.75885
chr14	3466295	3466386	3466353	2.1319
chr14	3969687	3969768	3969724	4.79372
chr14	4064151	4064202	4064173	2.1319
chr14	4417598	4417697	4417623	4.79372
chr14	4760464	4760515	4760488	2.1319
chr14	4760556	4760607	4760582	2.1319
chr14	4866934	4866963	4866949	2.1319
chr14	4937341	4937405	4937368	2.1319
chr14	5270494	5270630	5270589	4.79372
chr14	6632141	6632195	6632167	2.1319
chr14	6678245	6678296	6678276	2.1319
chr14	7984193	7984215	7984203	2.1319
chr14	7984266	7984336	7984305	4.79372
chr14	8131904	8131951	8131929	4.79372
chr14	8132025	8132064	8132045	2.1319
chr14	8208780	8208867	8208837	4.79372
chr14	8552651	8552725	8552693	2.1319
chr14	9515915	9515983	9515951	4.79372
chr14	9516061	9516076	9516069	7.75885
chr14	9669127	9669167	9669147	2.1319
chr14	10896949	10897013	10896982	4.79372
chr14	10992613	10992669	10992634	4.79372
chr14	10992726	10992792	10992767	4.79372
chr14	11038515	11038553	11038533	2.1319
chr14	12294705	12294845	12294797	7.75885
chr14	12581200	12581272	12581234	2.1319
chr14	13234585	13234654	13234622	2.1319
chr14	13985050	13985128	13985083	7.75885
chr14	14973294	14973380	14973338	4.79372
chr14	15097666	15097708	15097687	2.1319
chr14	15930516	15930603	15930563	2.1319
chr14	17566491	17566558	17566524	2.1319
chr14	17567910	17567943	17567926	4.79372
chr14	17735984	17736107	17736069	4.79372
chr14	17739880	17739972	17739912	7.75885
chr14	18293989	18294123	18294074	14.6005
chr14	18361390	18361442	18361415	2.1319
chr14	18883370	18883453	18883406	2.1319
chr14	20195985	20196028	20196007	2.1319
chr14	20722079	20722145	20722114	2.1319
chr14	21077237	21077314	21077271	4.79372
chr14	21570732	21570802	21570757	2.1319
chr14	21747525	21747570	21747543	2.1319
chr14	22067070	22067230	22067118	7.75885
chr14	22139466	22139533	22139493	2.1319
chr14	22139549	22139611	22139587	2.1319
chr14	22218685	22218787	22218728	7.75885
chr14	22741254	22741324	22741292	4.79372
chr14	23040680	23040760	23040727	2.1319
chr14	23240453	23240498	23240474	2.1319
chr14	23302953	23303005	23302981	2.1319
chr14	23627816	23627833	23627825	2.1319
chr14	24296268	24296326	24296297	2.1319
chr14	24296372	24296425	24296398	4.79372
chr14	24304942	24304989	24304964	2.1319
chr14	25316165	25316246	25316203	14.6005
chr14	25316286	25316332	25316310	7.75885
chr14	25500347	25500410	25500380	2.1319
chr14	25536490	25536552	25536521	2.1319
chr14	25560106	25560227	25560196	4.79372
chr14	26750809	26750855	26750833	2.1319
chr14	26967168	26967281	26967204	2.1319
chr14	27437917	27437972	27437944	2.1319
chr14	27588004	27588082	27588044	7.75885
chr14	27827505	27827537	27827519	2.1319
chr14	28118558	28118576	28118567	2.1319
chr14	28118632	28118704	28118668	2.1319
chr14	28285172	28285235	28285204	2.1319
chr14	28816788	28816796	28816792	2.1319
chr14	28849628	28849666	28849646	2.1319
chr14	28849722	28849770	28849749	2.1319
chr14	28854055	28854107	28854085	4.79372
chr14	30132137	30132259	30132170	4.79372
chr14	30195388	30195415	30195401	2.1319
chr14	30362853	30362908	30362876	4.79372
chr14	30541963	30542013	30541986	2.1319
chr14	30542038	30542094	30542069	2.1319
chr14	30613179	30613238	30613209	2.1319
chr14	31304913	31305112	31305033	18.4776
chr14	31324290	31324333	31324312	2.1319
chr14	31433630	31433671	31433650	2.1319
chr14	31462263	31462305	31462282	4.79372
chr14	31462338	31462413	31462382	4.79372
chr14	32078484	32078560	32078519	2.1319
chr14	32357185	32357214	32357200	2.1319
chr14	32502776	32502923	32502813	14.6005
chr14	32918658	32918708	32918681	2.1319
chr14	34564332	34564372	34564351	2.1319
chr14	35166700	35166753	35166726	2.1319
chr14	35175917	35175980	35175943	2.1319
chr14	35655351	35655397	35655376	2.1319
chr14	37167333	37167382	37167356	4.79372
chr14	37173461	37173511	37173484	2.1319
chr14	37185509	37185579	37185542	11.0277
chr14	37266187	37266290	37266217	4.79372
chr14	37330013	37330092	37330047	2.1319
chr14	37431011	37431085	37431054	4.79372
chr14	37693482	37693529	37693505	2.1319
chr14	37724189	37724238	37724212	2.1319
chr14	38358248	38358312	38358275	2.1319
chr14	38868921	38869023	38868990	2.1319
chr14	38976952	38977044	38977007	7.75885
chr14	39791172	39791252	39791206	4.79372
chr14	40659172	40659220	40659198	2.1319
chr14	40881783	40881863	40881820	7.75885
chr14	40921828	40921887	40921856	2.1319
chr14	41160623	41160685	41160653	2.1319
chr14	41280069	41280187	41280146	2.1319
chr14	41547038	41547133	41547094	2.1319
chr14	41632993	41633046	41633021	2.1319
chr14	41804963	41805009	41804986	2.1319
chr14	41810605	41810690	41810655	4.79372
chr14	42633851	42633901	42633874	2.1319
chr14	42661795	42661888	42661836	2.1319
chr14	42798692	42798760	42798725	2.1319
chr14	43868581	43868631	43868607	2.1319
chr14	44341591	44341741	44341657	4.79372
chr14	44739740	44739798	44739770	2.1319
chr14	46744588	46744672	46744631	2.1319
chr14	46811125	46811162	46811143	2.1319
chr14	48360112	48360193	48360157	2.1319
chr14	48838510	48838546	48838526	2.1319
chr14	48838587	48838616	48838603	2.1319
chr14	48932085	48932114	48932100	2.1319
chr14	48934716	48934801	48934754	7.75885
chr14	52000202	52000258	52000234	2.1319
chr14	53078338	53078376	53078356	2.1319
chr14	53556388	53556499	53556465	7.75885
chr14	53631542	53631583	53631561	4.79372
chr15	418924	419106	419027	11.0277
chr15	720127	720191	720159	11.0277
chr15	720257	720324	720289	7.75885
chr15	842097	842326	842181	11.0277
chr15	911908	911925	911916	2.1319
chr15	911974	912035	912007	2.1319
chr15	1442790	1442874	1442831	4.79372
chr15	1489779	1489909	1489861	4.79372
chr15	3409920	3409972	3409950	2.1319
chr15	3658473	3658534	3658500	4.79372
chr15	5023003	5023116	5023073	2.1319
chr15	5312448	5312454	5312451	2.1319
chr15	5732670	5732702	5732687	2.1319
chr15	5752176	5752233	5752203	2.1319
chr15	6271622	6271635	6271629	2.1319
chr15	6296873	6297020	6296988	4.79372
chr15	8274277	8274316	8274297	2.1319
chr15	8912108	8912158	8912135	2.1319
chr15	9291172	9291251	9291215	2.1319
chr15	9609468	9609566	9609519	54.1507
chr15	9609681	9609805	9609730	48.1394
chr15	10247277	10247371	10247353	4.79372
chr15	10417137	10417162	10417149	2.1319
chr15	10962053	10962099	10962077	2.1319
chr15	11806797	11806853	11806827	2.1319
chr15	12306147	12306253	12306186	7.75885
chr15	12368634	12368705	12368668	2.1319
chr15	13277364	13277410	13277389	4.79372
chr15	13598586	13598628	13598606	4.79372
chr15	13916955	13916997	13916976	2.1319
chr15	14404240	14404262	14404250	2.1319
chr15	14407111	14407185	14407145	2.1319
chr15	14952312	14952369	14952338	7.75885
chr15	15143323	15143338	15143331	2.1319
chr15	15152461	15152525	15152494	2.1319
chr15	15254216	15254248	15254233	2.1319
chr15	15481466	15481524	15481493	2.1319
chr15	16325358	16325439	16325398	4.79372
chr15	16470301	16470347	16470323	4.79372
chr15	16470386	16470452	16470422	7.75885
chr15	17063930	17063977	17063952	2.1319
chr15	17899318	17899362	17899339	2.1319
chr15	17899403	17899453	17899430	2.1319
chr15	17904075	17904132	17904105	2.1319
chr15	18215681	18215747	18215711	2.1319
chr15	18816872	18816957	18816924	7.75885
chr15	19119873	19119924	19119899	2.1319
chr15	19120039	19120077	19120060	4.79372
chr15	19307392	19307463	19307422	2.1319
chr15	19345701	19345791	19345748	4.79372
chr15	19345815	19345849	19345835	2.1319
chr15	19711921	19711976	19711947	2.1319
chr15	20245629	20245687	20245654	4.79372
chr15	20330471	20330530	20330499	4.79372
chr15	20435382	20435442	20435409	2.1319
chr15	20440490	20440557	20440526	7.75885
chr15	20440629	20440684	20440656	2.1319
chr15	20789413	20789459	20789437	2.1319
chr15	20880562	20880643	20880601	2.1319
chr15	21148732	21148800	21148767	2.1319
chr15	21222318	21222334	21222325	2.1319
chr15	21257218	21257326	21257286	4.79372
chr15	21403373	21403471	21403446	2.1319
chr15	21840051	21840171	21840146	2.1319
chr15	21967052	21967067	21967059	4.79372
chr15	22573379	22573468	22573430	2.1319
chr15	23052346	23052441	23052405	2.1319
chr15	23389348	23389434	23389382	2.1319
chr15	23389446	23389480	23389467	2.1319
chr15	23898652	23898727	23898683	7.75885
chr15	24287628	24287698	24287661	2.1319
chr15	24584497	24584531	24584513	2.1319
chr15	24937079	24937126	24937104	2.1319
chr15	26002258	26002390	26002300	7.75885
chr15	26073363	26073471	26073445	11.0277
chr15	26661668	26661723	26661693	4.79372
chr15	26812885	26812985	26812955	2.1319
chr15	27042111	27042226	27042185	4.79372
chr15	27355740	27355851	27355787	4.79372
chr15	27375305	27375357	27375333	2.1319
chr15	27688745	27688800	27688774	2.1319
chr15	27921748	27921821	27921780	2.1319
chr15	27921847	27921895	27921874	2.1319
chr15	28346896	28347031	28346927	4.79372
chr15	28347280	28347414	28347381	4.79372
chr15	28475987	28476102	28476036	2.1319
chr15	29283440	29283454	29283446	2.1319
chr15	29951221	29951262	29951242	2.1319
chr15	30022090	30022134	30022112	2.1319
chr15	30723983	30724008	30723995	2.1319
chr15	31198567	31198677	31198650	2.1319
chr15	32387552	32387622	32387589	2.1319
chr15	32596179	32596234	32596207	2.1319
chr15	33405585	33405668	33405632	4.79372
chr15	33796664	33796691	33796677	2.1319
chr15	33867813	33867923	33867866	2.1319
chr15	34271110	34271182	34271139	2.1319
chr15	34388723	34388816	34388766	4.79372
chr15	34513371	34513440	34513410	2.1319
chr15	35624046	35624128	35624081	2.1319
chr15	35934462	35934525	35934490	2.1319
chr15	35941955	35942057	35941986	2.1319
chr15	36635595	36635632	36635614	2.1319
chr15	37158241	37158292	37158265	4.79372
chr15	38035545	38035666	38035626	2.1319
chr15	38158872	38158967	38158933	2.1319
chr15	38511151	38511207	38511181	2.1319
chr15	38556088	38556147	38556121	2.1319
chr15	38956321	38956388	38956353	7.75885
chr15	38956418	38956471	38956447	2.1319
chr15	39032713	39032757	39032734	2.1319
chr15	39063015	39063084	39063049	2.1319
chr15	39329646	39329710	39329678	2.1319
chr15	40909354	40909398	40909375	7.75885
chr15	41950261	41950331	41950294	2.1319
chr15	43877004	43877079	43877044	4.79372
chr15	43959033	43959082	43959056	2.1319
chr15	44600295	44600466	44600414	14.6005
chr15	44735874	44735897	44735885	2.1319
chr15	44735972	44736001	44735987	2.1319
chr15	44756978	44757005	44756991	4.79372
chr15	45570078	45570184	45570158	2.1319
chr15	46904911	46904933	46904923	4.79372
chr16	2868270	2868336	2868297	2.1319
chr16	3844112	3844236	3844163	11.0277
chr16	4208201	4208254	4208226	4.79372
chr16	4353632	4353691	4353663	2.1319
chr16	5139514	5139545	5139529	2.1319
chr16	5398814	5398892	5398848	2.1319
chr16	5444183	5444264	5444225	2.1319
chr16	5955585	5955638	5955608	4.79372
chr16	5955663	5955748	5955705	7.75885
chr16	6000842	6000871	6000856	2.1319
chr16	6539268	6539296	6539281	4.79372
chr16	6539337	6539415	6539376	4.79372
chr16	6569262	6569400	6569301	7.75885
chr16	6856806	6856855	6856835	4.79372
chr16	7230680	7230820	7230738	11.0277
chr16	7254196	7254251	7254222	2.1319
chr16	8040322	8040332	8040327	2.1319
chr16	9423782	9423870	9423830	14.6005
chr16	9454011	9454072	9454039	2.1319
chr16	10322421	10322510	10322464	2.1319
chr16	11974032	11974199	11974105	11.0277
chr16	14575961	14575984	14575973	4.79372
chr16	14820393	14820425	14820409	2.1319
chr16	15765270	15765397	15765296	4.79372
chr16	16639709	16639802	16639771	14.6005
chr16	17357472	17357535	17357502	7.75885
chr16	17430939	17431025	17430997	2.1319
chr16	17531418	17531487	17531454	2.1319
chr16	18228175	18228308	18228273	4.79372
chr16	18395682	18395805	18395771	4.79372
chr16	19433790	19433893	19433873	2.1319
chr16	19434010	19434080	19434045	4.79372
chr16	19434872	19434957	19434911	2.1319
chr16	19692294	19692409	19692332	2.1319
chr16	20715701	20715759	20715731	4.79372
chr16	20909070	20909095	20909083	2.1319
chr16	20925692	20925757	20925724	4.79372
chr16	21506020	21506077	21506049	2.1319
chr16	23436149	23436202	23436174	2.1319
chr16	23486845	23486895	23486875	2.1319
chr16	25272916	25272956	25272935	2.1319
chr16	26111484	26111526	26111503	2.1319
chr16	26356083	26356182	26356133	2.1319
chr16	26688959	26689014	26688984	2.1319
chr16	27034914	27034950	27034932	2.1319
chr16	27115659	27115703	27115681	2.1319
chr16	27317108	27317143	27317124	4.79372
chr16	27317182	27317243	27317212	4.79372
chr16	27320195	27320277	27320229	2.1319
chr16	27343385	27343481	27343419	4.79372
chr16	27360169	27360218	27360197	2.1319
chr16	27397423	27397484	27397457	4.79372
chr16	27487813	27487844	27487828	2.1319
chr16	28235333	28235369	28235348	4.79372
chr16	28637162	28637200	28637180	4.79372
chr16	28865766	28865821	28865791	2.1319
chr16	28885454	28885562	28885521	7.75885
chr16	28946899	28947003	28946933	4.79372
chr16	29146165	29146283	29146246	2.1319
chr16	29417939	29418007	29417971	2.1319
chr16	29445503	29445561	29445531	2.1319
chr16	29539230	29539303	29539266	2.1319
chr16	29652564	29652690	29652594	4.79372
chr16	29748872	29748933	29748902	7.75885
chr16	29854704	29854782	29854737	2.1319
chr16	29860490	29860566	29860508	2.1319
chr16	30126151	30126194	30126173	2.1319
chr16	30360753	30360813	30360786	2.1319
chr16	30875003	30875129	30875089	2.1319
chr16	31023904	31023935	31023920	2.1319
chr16	31132757	31132821	31132787	2.1319
chr16	31303487	31303524	31303504	2.1319
chr16	31303565	31303623	31303597	2.1319
chr16	31718298	31718358	31718331	11.0277
chr16	33581904	33581975	33581938	2.1319
chr16	34391029	34391168	34391070	7.75885
chr16	34955252	34955300	34955273	2.1319
chr16	35095403	35095457	35095432	2.1319
chr16	35270017	35270050	35270033	7.75885
chr16	35270096	35270170	35270136	11.0277
chr16	35662745	35662785	35662765	2.1319
chr16	35940475	35940601	35940563	2.1319
chr16	36706785	36706929	36706889	11.0277
chr16	37787981	37788025	37788001	2.1319
chr16	37797301	37797360	37797329	2.1319
chr16	38170206	38170344	38170297	4.79372
chr16	39839398	39839462	39839432	4.79372
chr16	40571830	40571890	40571858	2.1319
chr16	40771431	40771476	40771454	2.1319
chr16	41014366	41014419	41014398	2.1319
chr16	41266149	41266313	41266198	11.0277
chr16	41914433	41914484	41914454	2.1319
chr16	42732929	42732992	42732963	2.1319
chr16	43329495	43329580	43329561	4.79372
chr16	44024921	44024987	44024957	2.1319
chr16	44746696	44746770	44746727	2.1319
chr16	46699640	46699723	46699688	2.1319
chr16	47562681	47562756	47562718	4.79372
chr16	47817107	47817182	47817144	2.1319
chr16	48811015	48811064	48811041	2.1319
chr16	49236542	49236600	49236571	2.1319
chr16	49290916	49290967	49290943	2.1319
chr16	49406452	49406473	49406461	2.1319
chr16	49908016	49908090	49908052	2.1319
chr16	51312677	51312711	51312694	2.1319
chr16	51507594	51507677	51507637	4.79372
chr16	51545956	51546074	51546027	2.1319
chr16	53016533	53016549	53016541	2.1319
chr16	53602164	53602299	53602274	2.1319
chr16	54461937	54461971	54461957	4.79372
chr16	55857937	55858050	55857972	4.79372
chr16	56566437	56566494	56566465	4.79372
chr16	56836082	56836173	56836130	2.1319
chr16	56894212	56894236	56894223	7.75885
chr16	57275967	57276007	57275987	4.79372
chr16	57447420	57447499	57447458	7.75885
chr16	58639508	58639552	58639528	2.1319
chr16	58639621	58639669	58639647	2.1319
chr17	727950	728092	727978	7.75885
chr17	1059553	1059632	1059587	7.75885
chr17	1059675	1059720	1059702	4.79372
chr17	1616370	1616496	1616470	4.79372
chr17	2306680	2306782	2306712	4.79372
chr17	5248020	5248095	5248057	4.79372
chr17	7038759	7038854	7038804	7.75885
chr17	7100933	7101066	7100960	4.79372
chr17	7476921	7476945	7476933	2.1319
chr17	7937610	7937683	7937643	4.79372
chr17	7937719	7937755	7937739	2.1319
chr17	8018680	8018726	8018705	2.1319
chr17	8566710	8566796	8566748	4.79372
chr17	10160904	10160973	10160943	4.79372
chr17	10489491	10489536	10489514	2.1319
chr17	10869075	10869182	10869128	2.1319
chr17	10886987	10887014	10886999	2.1319
chr17	10887095	10887143	10887124	2.1319
chr17	10992830	10992841	10992835	2.1319
chr17	11229625	11229694	11229664	4.79372
chr17	11277816	11277960	11277893	2.1319
chr17	11844848	11844864	11844857	2.1319
chr17	11949821	11949948	11949910	7.75885
chr17	12038450	12038481	12038466	2.1319
chr17	12240521	12240544	12240532	2.1319
chr17	12981369	12981437	12981402	2.1319
chr17	13229407	13229498	13229455	2.1319
chr17	13354805	13354866	13354843	2.1319
chr17	14199844	14199918	14199879	4.79372
chr17	14811375	14811438	14811404	4.79372
chr17	15729867	15730104	15729933	14.6005
chr17	16230696	16230794	16230731	4.79372
chr17	16233665	16233815	16233722	11.0277
chr17	16234174	16234292	16234262	7.75885
chr17	16703670	16703690	16703680	2.1319
chr17	17072408	17072471	17072436	7.75885
chr17	17072568	17072602	17072585	4.79372
chr17	17425480	17425530	17425502	2.1319
chr17	17489396	17489488	17489443	4.79372
chr17	17612415	17612557	17612496	7.75885
chr17	18996400	18996453	18996424	2.1319
chr17	19741086	19741176	19741134	4.79372
chr17	19792391	19792497	19792467	2.1319
chr17	20207950	20208019	20207991	7.75885
chr17	20713242	20713325	20713281	4.79372
chr17	20893189	20893267	20893228	2.1319
chr17	21195976	21196031	21196007	2.1319
chr17	21417285	21417404	21417333	4.79372
chr17	21593734	21593870	21593837	4.79372
chr17	22083384	22083523	22083457	7.75885
chr17	22089660	22089787	22089751	2.1319
chr17	22237032	22237088	22237059	2.1319
chr17	22278675	22278718	22278696	2.1319
chr17	22649011	22649048	22649028	2.1319
chr17	22672233	22672257	22672245	2.1319
chr17	22849824	22849889	22849854	2.1319
chr17	22849968	22849979	22849973	2.1319
chr17	23101097	23101131	23101117	4.79372
chr17	23308526	23308641	23308612	2.1319
chr17	23436892	23436924	23436909	2.1319
chr17	23718624	23718647	23718636	2.1319
chr17	23845865	23845906	23845888	2.1319
chr17	23965710	23965823	23965789	2.1319
chr17	24079140	24079268	24079168	2.1319
chr17	24095622	24095712	24095640	14.6005
chr17	24095757	24095829	24095793	11.0277
chr17	24169698	24169792	24169763	2.1319
chr17	24200168	24200228	24200198	2.1319
chr17	24216224	24216289	24216255	2.1319
chr17	24570087	24570101	24570094	2.1319
chr17	24570163	24570239	24570202	11.0277
chr17	25155771	25155803	25155790	2.1319
chr17	25263319	25263482	25263425	22.6592
chr17	26165017	26165087	26165053	4.79372
chr17	26427249	26427295	26427273	2.1319
chr17	26773584	26773650	26773618	2.1319
chr17	27194274	27194330	27194306	2.1319
chr17	27386153	27386242	27386204	2.1319
chr17	28614746	28614806	28614771	4.79372
chr17	28699407	28699448	28699429	2.1319
chr17	28772279	28772348	28772315	2.1319
chr17	29052124	29052151	29052138	2.1319
chr17	29066248	29066304	29066272	4.79372
chr17	29287428	29287501	29287465	4.79372
chr17	29413371	29413420	29413395	7.75885
chr17	29707600	29707692	29707638	7.75885
chr17	29895609	29895676	29895643	7.75885
chr17	29964782	29964930	29964837	7.75885
chr17	30086509	30086544	30086526	2.1319
chr17	30860050	30860120	30860091	2.1319
chr17	30985444	30985499	30985470	2.1319
chr17	30993204	30993231	30993216	2.1319
chr17	30993267	30993345	30993311	11.0277
chr17	31003331	31003411	31003368	7.75885
chr17	31308340	31308373	31308356	4.79372
chr17	31345293	31345349	31345316	2.1319
chr17	31358446	31358516	31358485	2.1319
chr17	31442537	31442589	31442564	2.1319
chr17	31802317	31802322	31802320	2.1319
chr17	32572555	32572565	32572560	2.1319
chr17	32850246	32850358	32850316	2.1319
chr17	33138334	33138419	33138380	4.79372
chr17	33259424	33259546	33259446	2.1319
chr17	33330541	33330578	33330559	2.1319
chr17	33797544	33797623	33797594	2.1319
chr17	33943165	33943292	33943211	4.79372
chr17	34913804	34913899	34913830	2.1319
chr17	35604803	35604844	35604820	4.79372
chr17	35604849	35604952	35604912	4.79372
chr17	36037107	36037210	36037175	2.1319
chr17	36390959	36391030	36390992	2.1319
chr17	36563261	36563766	36563495	186.234
chr17	36564063	36564344	36564121	27.1455
chr17	36565133	36565287	36565181	7.75885
chr17	36883593	36883700	36883639	4.79372
chr17	37347966	37347992	37347979	2.1319
chr17	38704761	38704835	38704792	2.1319
chr17	38812275	38812383	38812305	2.1319
chr17	39022209	39022262	39022236	2.1319
chr17	39180078	39180145	39180130	2.1319
chr17	39744112	39744132	39744122	2.1319
chr17	39880616	39880726	39880651	2.1319
chr17	42016760	42016836	42016801	4.79372
chr17	42167805	42167847	42167827	2.1319
chr17	42238881	42239022	42238993	4.79372
chr17	42462784	42462870	42462818	2.1319
chr17	43028288	43028399	43028343	150.11
chr17	43495575	43495657	43495620	2.1319
chr17	43757141	43757296	43757245	7.75885
chr17	43977255	43977312	43977280	2.1319
chr17	44897634	44897712	44897678	11.0277
chr17	44902005	44902025	44902014	4.79372
chr17	44902097	44902169	44902137	2.1319
chr17	44903222	44903411	44903277	22.6592
chr17	44926768	44926836	44926799	2.1319
chr17	46606513	46606635	46606590	2.1319
chr17	46670781	46670883	46670819	2.1319
chr17	47720757	47720878	47720842	7.75885
chr17	47875105	47875145	47875124	2.1319
chr17	49073531	49073777	49073727	22.6592
chr17	51163356	51163444	51163408	2.1319
chr17	52424233	52424264	52424249	2.1319
chr18	252299	252330	252314	2.1319
chr18	583556	583710	583672	14.6005
chr18	799735	799788	799768	2.1319
chr18	1101661	1101727	1101688	2.1319
chr18	2365234	2365288	2365256	2.1319
chr18	4166023	4166032	4166027	2.1319
chr18	4431794	4431800	4431797	2.1319
chr18	4769276	4769294	4769285	2.1319
chr18	6159614	6159714	6159665	2.1319
chr18	6859232	6859273	6859252	2.1319
chr18	7848341	7848394	7848366	4.79372
chr18	8248345	8248456	8248421	2.1319
chr18	8618405	8618434	8618420	2.1319
chr18	8947238	8947370	8947274	7.75885
chr18	9671028	9671096	9671056	2.1319
chr18	9728375	9728428	9728399	2.1319
chr18	9994870	9994895	9994883	2.1319
chr18	10330438	10330607	10330545	14.6005
chr18	11242684	11242722	11242703	2.1319
chr18	11633829	11633883	11633859	2.1319
chr18	11735699	11735758	11735732	2.1319
chr18	12743891	12744005	12743967	4.79372
chr18	13234593	13234766	13234626	14.6005
chr18	13346065	13346155	13346113	2.1319
chr18	13890842	13890897	13890867	2.1319
chr18	15262672	15262799	15262764	2.1319
chr18	15578179	15578229	15578204	2.1319
chr18	15578304	15578331	15578318	4.79372
chr18	16190398	16190424	16190411	2.1319
chr18	16190479	16190517	16190499	2.1319
chr18	16290260	16290348	16290296	2.1319
chr18	16334207	16334350	16334245	18.4776
chr18	16334408	16334423	16334416	2.1319
chr18	16578174	16578227	16578202	2.1319
chr18	17032824	17032895	17032860	4.79372
chr18	17048283	17048331	17048308	2.1319
chr18	17386497	17386614	17386588	2.1319
chr18	17443244	17443321	17443280	2.1319
chr18	17633051	17633187	17633160	2.1319
chr18	18119092	18119128	18119110	2.1319
chr18	19146042	19146093	19146068	2.1319
chr18	19162707	19162778	19162755	2.1319
chr18	19208256	19208285	19208271	2.1319
chr18	19527760	19527861	19527812	11.0277
chr18	19717409	19717458	19717434	4.79372
chr18	19748306	19748344	19748326	2.1319
chr18	19981202	19981279	19981229	2.1319
chr18	20122021	20122075	20122051	2.1319
chr18	20163251	20163318	20163290	2.1319
chr18	20168286	20168422	20168390	4.79372
chr18	20276564	20276699	20276605	2.1319
chr18	20373222	20373436	20373262	14.6005
chr18	20616657	20616727	20616691	2.1319
chr18	20624822	20624852	20624837	2.1319
chr18	20634231	20634239	20634235	2.1319
chr18	20634366	20634382	20634374	2.1319
chr18	20815764	20815816	20815792	2.1319
chr18	21218834	21218880	21218856	4.79372
chr18	22288705	22288770	22288737	2.1319
chr18	22568114	22568123	22568119	2.1319
chr18	22649449	22649461	22649454	2.1319
chr18	22649481	22649530	22649514	2.1319
chr18	22968327	22968455	22968371	4.79372
chr18	22994407	22994446	22994426	2.1319
chr18	23692912	23693033	23692940	2.1319
chr18	24950658	24950789	24950748	4.79372
chr18	25939690	25939852	25939767	11.0277
chr18	25939919	25939965	25939942	4.79372
chr18	26185874	26186009	26185943	7.75885
chr18	26719113	26719163	26719137	2.1319
chr18	26965232	26965281	26965259	2.1319
chr18	27199125	27199227	27199175	2.1319
chr18	27390109	27390162	27390136	2.1319
chr18	27727952	27728045	27728003	7.75885
chr18	29373553	29373597	29373574	2.1319
chr18	29373646	29373710	29373680	4.79372
chr18	29957228	29957353	29957269	11.0277
chr18	30028936	30029038	30028987	4.79372
chr18	30245084	30245124	30245102	2.1319
chr18	30295234	30295268	30295251	2.1319
chr18	30327108	30327163	30327139	2.1319
chr18	30619289	30619323	30619306	11.0277
chr18	30619395	30619450	30619424	2.1319
chr18	31344939	31344972	31344958	2.1319
chr18	31388909	31389034	31389008	7.75885
chr18	31780469	31780531	31780499	4.79372
chr18	31792201	31792242	31792221	2.1319
chr18	32130766	32130862	32130813	2.1319
chr18	32691497	32691546	32691523	2.1319
chr18	32965678	32965747	32965714	2.1319
chr18	33137304	33137444	33137408	2.1319
chr18	33146073	33146127	33146099	2.1319
chr18	33815707	33815754	33815731	4.79372
chr18	33871627	33871703	33871668	2.1319
chr18	34330152	34330224	34330186	2.1319
chr18	35586702	35586793	35586742	4.79372
chr18	35708668	35708682	35708675	2.1319
chr18	36573179	36573223	36573200	2.1319
chr18	37387189	37387236	37387215	2.1319
chr18	37637833	37637924	37637876	7.75885
chr18	37652984	37653065	37653016	2.1319
chr18	37780083	37780174	37780111	4.79372
chr18	39087497	39087556	39087530	2.1319
chr18	39522608	39522788	39522650	18.4776
chr18	39534796	39534869	39534838	2.1319
chr18	39538705	39538771	39538737	2.1319
chr18	39709277	39709355	39709307	2.1319
chr18	40907415	40907464	40907436	2.1319
chr18	40907490	40907549	40907523	2.1319
chr18	41722458	41722500	41722475	2.1319
chr18	41787629	41787743	41787662	2.1319
chr18	42015769	42015854	42015811	2.1319
chr18	44105381	44105400	44105390	2.1319
chr18	46595219	46595232	46595225	2.1319
chr18	48076896	48076961	48076932	4.79372
chr18	48430898	48431008	48430930	2.1319
chr18	49859069	49859188	49859105	11.0277
chr19	658644	658678	658660	2.1319
chr19	1845524	1845538	1845531	2.1319
chr19	1887343	1887442	1887379	2.1319
chr19	2191715	2191781	2191746	7.75885
chr19	2191824	2191840	2191832	2.1319
chr19	2387008	2387065	2387033	2.1319
chr19	2503083	2503106	2503094	2.1319
chr19	2973697	2973753	2973723	2.1319
chr19	3475760	3475843	3475813	2.1319
chr19	3711751	3711793	3711771	4.79372
chr19	3907302	3907352	3907329	2.1319
chr19	4662158	4662266	4662227	4.79372
chr19	5424844	5424997	5424955	4.79372
chr19	5614577	5614623	5614599	2.1319
chr19	5757694	5757807	5757733	2.1319
chr19	5801524	5801562	5801542	4.79372
chr19	6082740	6082821	6082788	4.79372
chr19	7245563	7245628	7245593	2.1319
chr19	7713505	7713589	7713540	2.1319
chr19	8442733	8442848	8442784	7.75885
chr19	9248770	9248823	9248795	2.1319
chr19	9347810	9347866	9347840	4.79372
chr19	9686372	9686474	9686432	2.1319
chr19	9848670	9848739	9848701	4.79372
chr19	9848757	9848827	9848796	4.79372
chr19	10221833	10221928	10221890	2.1319
chr19	10370039	10370103	10370075	2.1319
chr19	10745907	10745933	10745920	4.79372
chr19	11063254	11063346	11063293	4.79372
chr19	11063353	11063413	11063389	4.79372
chr19	11234069	11234117	11234092	2.1319
chr19	11558461	11558525	11558491	2.1319
chr19	12086154	12086206	12086179	4.79372
chr19	12410112	12410250	12410145	4.79372
chr19	12692587	12692642	12692615	2.1319
chr19	13185737	13185786	13185760	2.1319
chr19	13956689	13956780	13956740	11.0277
chr19	13975495	13975539	13975513	2.1319
chr19	15029076	15029117	15029093	2.1319
chr19	15433641	15433794	15433758	7.75885
chr19	15454683	15454771	15454720	7.75885
chr19	15454802	15454826	15454815	2.1319
chr19	16045774	16045818	16045796	4.79372
chr19	16079839	16079929	16079902	2.1319
chr19	16826299	16826375	16826339	2.1319
chr19	16885190	16885228	16885209	2.1319
chr19	16922599	16922612	16922605	2.1319
chr19	16935964	16936047	16935999	4.79372
chr19	16994344	16994403	16994374	4.79372
chr19	18274310	18274359	18274335	2.1319
chr19	19026721	19026781	19026751	2.1319
chr19	19154432	19154465	19154448	2.1319
chr19	19154524	19154537	19154530	7.75885
chr19	19308967	19309059	19309015	4.79372
chr19	19391538	19391560	19391550	2.1319
chr19	20360937	20360945	20360941	4.79372
chr19	20361009	20361037	20361023	2.1319
chr19	20550122	20550246	20550153	11.0277
chr19	20806774	20806859	20806820	2.1319
chr19	20807333	20807340	20807337	2.1319
chr19	20810686	20810797	20810767	2.1319
chr19	21751782	21751821	21751801	4.79372
chr19	21751895	21751969	21751926	4.79372
chr19	21751995	21752013	21752005	2.1319
chr19	23136770	23136810	23136789	4.79372
chr19	24783570	24783645	24783606	2.1319
chr19	24886136	24886162	24886148	4.79372
chr19	24886199	24886286	24886245	7.75885
chr19	24917941	24918078	24917975	2.1319
chr19	26052269	26052310	26052289	2.1319
chr19	26086459	26086525	26086493	4.79372
chr19	26170781	26170843	26170814	4.79372
chr19	26529853	26529879	26529865	2.1319
chr19	26939099	26939141	26939121	4.79372
chr19	26939222	26939297	26939253	11.0277
chr19	26939318	26939355	26939340	4.79372
chr19	27031540	27031636	27031606	2.1319
chr19	27032892	27032964	27032923	2.1319
chr19	27526879	27526923	27526900	4.79372
chr19	27777403	27777428	27777417	4.79372
chr19	27785339	27785422	27785371	2.1319
chr19	27926541	27926589	27926562	2.1319
chr19	27926626	27926724	27926677	4.79372
chr19	28028241	28028281	28028260	2.1319
chr19	28028335	28028358	28028347	2.1319
chr19	28145260	28145346	28145302	4.79372
chr19	28331253	28331346	28331322	2.1319
chr19	28392303	28392371	28392338	2.1319
chr19	28576722	28576771	28576746	2.1319
chr19	28798946	28799011	28798984	2.1319
chr19	29177183	29177263	29177226	4.79372
chr19	29177595	29177651	29177624	4.79372
chr19	29668509	29668572	29668547	2.1319
chr19	29932029	29932107	29932065	7.75885
chr19	29932134	29932173	29932156	4.79372
chr19	30136280	30136336	30136307	4.79372
chr19	30136431	30136481	30136457	2.1319
chr19	30476377	30476428	30476402	2.1319
chr19	30512193	30512236	30512215	4.79372
chr19	30783783	30783818	30783800	2.1319
chr19	30998880	30998901	30998890	4.79372
chr19	31113999	31114032	31114016	2.1319
chr19	31334082	31334108	31334095	4.79372
chr19	31404223	31404273	31404248	2.1319
chr19	31624785	31624854	31624817	7.75885
chr19	31649216	31649284	31649244	2.1319
chr19	32624556	32624681	32624639	4.79372
chr19	32709832	32709871	32709853	2.1319
chr19	32856273	32856331	32856302	2.1319
chr19	33057253	33057336	33057293	2.1319
chr19	33070522	33070581	33070548	11.0277
chr19	33070621	33070661	33070642	2.1319
chr19	33905267	33905417	33905348	4.79372
chr19	33931696	33931737	33931714	2.1319
chr19	34194081	34194158	34194123	4.79372
chr19	34365001	34365071	34365034	4.79372
chr19	34476992	34477037	34477016	2.1319
chr19	34478757	34478818	34478790	2.1319
chr19	34666434	34666495	34666463	4.79372
chr19	34922151	34922193	34922172	4.79372
chr19	37017857	37017893	37017876	2.1319
chr19	37638476	37638521	37638499	2.1319
chr19	38010068	38010117	38010091	2.1319
chr19	38224368	38224455	38224422	11.0277
chr19	39213359	39213430	39213393	2.1319
chr19	39213625	39213650	39213637	4.79372
chr19	39436915	39436988	39436951	2.1319
chr19	40505519	40505594	40505562	2.1319
chr19	40805450	40805508	40805476	2.1319
chr19	41713744	41713795	41713770	2.1319
chr19	41758326	41758489	41758424	7.75885
chr19	42138934	42138986	42138961	2.1319
chr19	42355789	42355849	42355818	2.1319
chr19	43170025	43170106	43170063	2.1319
chr19	43318674	43318778	43318699	2.1319
chr19	43619424	43619499	43619458	2.1319
chr19	43716800	43716834	43716817	2.1319
chr19	43975522	43975639	43975571	7.75885
chr19	44357791	44357874	44357836	2.1319
chr19	44419977	44420042	44420007	2.1319
chr19	44420095	44420131	44420114	2.1319
chr19	44485104	44485150	44485129	2.1319
chr19	44560202	44560309	44560273	2.1319
chr19	44560336	44560362	44560351	2.1319
chr19	45040873	45040889	45040881	4.79372
chr19	45328142	45328260	45328174	11.0277
chr19	47779131	47779157	47779144	2.1319
chr19	47779206	47779274	47779243	4.79372
chr19	48618783	48618818	48618800	2.1319
chr19	48872386	48872393	48872390	4.79372
chr19	49488543	49488610	49488573	2.1319
chr2	363109	363160	363135	2.1319
chr2	935072	935103	935087	2.1319
chr2	2032925	2033018	2032972	4.79372
chr2	2477171	2477237	2477210	4.79372
chr2	3619500	3619505	3619503	2.1319
chr2	3637773	3637814	3637796	2.1319
chr2	4866891	4866941	4866916	2.1319
chr2	4886743	4886784	4886763	2.1319
chr2	6831785	6831853	6831817	4.79372
chr2	6839129	6839144	6839136	2.1319
chr2	6839187	6839240	6839215	4.79372
chr2	8414842	8414910	8414879	2.1319
chr2	9433509	9433587	9433543	2.1319
chr2	9513838	9513902	9513873	4.79372
chr2	10294352	10294399	10294375	2.1319
chr2	10323726	10323757	10323742	2.1319
chr2	10515998	10516024	10516011	2.1319
chr2	10783753	10783809	10783784	2.1319
chr2	11614471	11614544	11614511	4.79372
chr2	11760666	11760695	11760680	2.1319
chr2	11760744	11760800	11760775	2.1319
chr2	11980185	11980283	11980231	2.1319
chr2	12254569	12254611	12254591	2.1319
chr2	12763197	12763244	12763221	2.1319
chr2	13085094	13085161	13085132	2.1319
chr2	13102131	13102315	13102232	7.75885
chr2	13147545	13147612	13147574	2.1319
chr2	14959906	14960031	14959969	2.1319
chr2	15335092	15335162	15335132	2.1319
chr2	15382984	15383109	15383074	4.79372
chr2	15738762	15738807	15738783	2.1319
chr2	16451869	16451955	16451913	14.6005
chr2	17807085	17807136	17807110	4.79372
chr2	18070461	18070615	18070509	7.75885
chr2	18377538	18377605	18377579	2.1319
chr2	18503471	18503529	18503501	2.1319
chr2	18681160	18681239	18681193	2.1319
chr2	18944302	18944378	18944345	2.1319
chr2	19314311	19314487	19314434	14.6005
chr2	19905525	19905544	19905534	2.1319
chr2	20681138	20681179	20681157	4.79372
chr2	20681230	20681297	20681264	7.75885
chr2	21116441	21116527	21116475	7.75885
chr2	21477767	21477865	21477790	4.79372
chr2	21675713	21675804	21675757	2.1319
chr2	22467381	22467488	22467443	4.79372
chr2	23306228	23306289	23306258	4.79372
chr2	23321089	23321128	23321108	2.1319
chr2	23574103	23574174	23574138	4.79372
chr2	25510488	25510532	25510511	4.79372
chr2	25541065	25541123	25541094	2.1319
chr2	26322664	26322809	26322754	11.0277
chr2	27788486	27788557	27788526	2.1319
chr2	27810100	27810180	27810148	4.79372
chr2	28213832	28213917	28213882	2.1319
chr2	28874549	28874635	28874599	4.79372
chr2	29597164	29597219	29597190	7.75885
chr2	29597257	29597301	29597280	2.1319
chr2	29607905	29607920	29607912	2.1319
chr2	29810821	29810825	29810823	2.1319
chr2	29810902	29810933	29810917	4.79372
chr2	30234662	30234690	30234677	2.1319
chr2	30799173	30799248	30799210	4.79372
chr2	31625495	31625581	31625540	4.79372
chr2	31783400	31783494	31783465	2.1319
chr2	31926328	31926430	31926373	4.79372
chr2	31970992	31971033	31971012	2.1319
chr2	32186356	32186417	32186387	2.1319
chr2	32975381	32975459	32975430	2.1319
chr2	33165347	33165457	33165399	14.6005
chr2	33617555	33617612	33617586	2.1319
chr2	33685825	33685868	33685845	2.1319
chr2	33685920	33686006	33685970	4.79372
chr2	34201574	34201614	34201593	2.1319
chr2	34458867	34458951	34458893	4.79372
chr2	34458961	34459041	34459011	7.75885
chr2	35121585	35121613	35121599	2.1319
chr2	35231238	35231339	35231293	4.79372
chr2	35558088	35558123	35558105	11.0277
chr2	35558202	35558243	35558221	2.1319
chr2	37390272	37390350	37390306	2.1319
chr2	38132093	38132191	38132120	2.1319
chr2	38174900	38174945	38174923	2.1319
chr2	38183042	38183141	38183079	4.79372
chr2	38931835	38931871	38931853	4.79372
chr2	40235790	40235814	40235803	2.1319
chr2	40263225	40263279	40263248	7.75885
chr2	40263294	40263369	40263339	2.1319
chr2	42174625	42174668	42174650	2.1319
chr2	42272136	42272161	42272149	2.1319
chr2	42948715	42948738	42948726	4.79372
chr2	43757739	43757790	43757764	2.1319
chr2	43877779	43877873	43877820	7.75885
chr2	43948937	43948961	43948948	2.1319
chr2	43949008	43949042	43949026	4.79372
chr2	44124613	44124655	44124633	2.1319
chr2	44219217	44219316	44219269	2.1319
chr2	44496421	44496457	44496438	2.1319
chr2	44654335	44654392	44654364	11.0277
chr2	44699614	44699709	44699661	7.75885
chr2	45513143	45513227	45513182	14.6005
chr2	45513252	45513300	45513279	11.0277
chr2	46043732	46043759	46043746	2.1319
chr2	47157164	47157167	47157165	2.1319
chr2	47503600	47503676	47503633	7.75885
chr2	47992054	47992131	47992101	2.1319
chr2	48011675	48011761	48011719	7.75885
chr2	48354305	48354388	48354354	2.1319
chr2	49457472	49457540	49457507	4.79372
chr2	49457725	49457741	49457733	2.1319
chr2	49508065	49508128	49508089	2.1319
chr2	52657232	52657327	52657286	4.79372
chr2	54072170	54072245	54072212	2.1319
chr2	54899059	54899176	54899085	4.79372
chr2	57657040	57657120	57657082	4.79372
chr2	58465024	58465054	58465039	2.1319
chr2	58900398	58900459	58900428	4.79372
chr20	36269	36333	36306	7.75885
chr20	36385	36459	36423	4.79372
chr20	40685	40770	40727	4.79372
chr20	2494741	2494820	2494784	2.1319
chr20	3282867	3282943	3282906	2.1319
chr20	4219509	4219581	4219551	4.79372
chr20	4566963	4567026	4566989	2.1319
chr20	4946851	4946903	4946876	2.1319
chr20	5848203	5848250	5848225	4.79372
chr20	6831233	6831277	6831256	2.1319
chr20	8164797	8164861	8164832	4.79372
chr20	8242780	8242824	8242801	2.1319
chr20	9410679	9410772	9410740	2.1319
chr20	10119549	10119604	10119578	2.1319
chr20	10190107	10190228	10190148	27.1455
chr20	10785003	10785093	10785039	4.79372
chr20	11130583	11130642	11130607	2.1319
chr20	11311998	11312078	11312032	4.79372
chr20	11444758	11444817	11444792	4.79372
chr20	11673690	11673799	11673765	4.79372
chr20	12002870	12002902	12002883	2.1319
chr20	12984972	12984998	12984987	4.79372
chr20	13098284	13098364	13098325	4.79372
chr20	13275963	13276037	13276003	2.1319
chr20	13457888	13457956	13457923	2.1319
chr20	13700579	13700653	13700616	7.75885
chr20	13771948	13772023	13771989	2.1319
chr20	13864515	13864565	13864540	2.1319
chr20	14080604	14080688	14080645	2.1319
chr20	15478451	15478509	15478482	4.79372
chr20	16538927	16539098	16539038	14.6005
chr20	16911514	16911574	16911544	2.1319
chr20	17861200	17861248	17861223	2.1319
chr20	18264142	18264210	18264182	2.1319
chr20	18429382	18429509	18429415	4.79372
chr20	18557799	18557845	18557823	4.79372
chr20	19040897	19040945	19040921	2.1319
chr20	19457224	19457332	19457273	11.0277
chr20	20357898	20357990	20357940	11.0277
chr20	20465461	20465516	20465489	2.1319
chr20	20875253	20875294	20875272	2.1319
chr20	20964689	20964752	20964713	4.79372
chr20	21030423	21030489	21030453	4.79372
chr20	21485873	21485919	21485897	4.79372
chr20	21485994	21486038	21486016	2.1319
chr20	21672329	21672403	21672359	4.79372
chr20	22099797	22099847	22099825	2.1319
chr20	22105478	22105494	22105485	2.1319
chr20	23037032	23037198	23037091	11.0277
chr20	23202791	23202824	23202808	2.1319
chr20	23386596	23386672	23386655	2.1319
chr20	23467690	23467760	23467727	2.1319
chr20	23565190	23565306	23565251	7.75885
chr20	23605203	23605305	23605249	7.75885
chr20	23694592	23694667	23694619	4.79372
chr20	24306685	24306788	24306744	22.6592
chr20	24308342	24308484	24308380	18.4776
chr20	24308673	24308740	24308708	14.6005
chr20	24647533	24647600	24647568	2.1319
chr20	24888089	24888143	24888116	2.1319
chr20	25417020	25417073	25417040	2.1319
chr20	25417091	25417167	25417136	4.79372
chr20	25662640	25662715	25662685	7.75885
chr20	25913414	25913475	25913444	4.79372
chr20	25928172	25928210	25928189	4.79372
chr20	26224764	26224899	26224805	2.1319
chr20	26255567	26255699	26255660	11.0277
chr20	26383064	26383103	26383084	2.1319
chr20	26892759	26892767	26892763	4.79372
chr20	27378667	27378697	27378682	7.75885
chr20	27605762	27605783	27605773	4.79372
chr20	27703994	27704094	27704067	4.79372
chr20	27839154	27839264	27839219	11.0277
chr20	27890572	27890604	27890590	2.1319
chr20	28158312	28158394	28158360	2.1319
chr20	28352772	28352884	28352799	2.1319
chr20	28443522	28443681	28443564	11.0277
chr20	28843808	28843876	28843839	4.79372
chr20	29349332	29349381	29349357	2.1319
chr20	29656282	29656334	29656311	4.79372
chr20	30427025	30427133	30427096	2.1319
chr20	30952018	30952104	30952041	2.1319
chr20	31189494	31189580	31189529	2.1319
chr20	31306584	31306685	31306631	4.79372
chr20	31374816	31374881	31374848	2.1319
chr20	31589180	31589267	31589208	2.1319
chr20	31632585	31632713	31632683	4.79372
chr20	31640993	31641069	31641036	4.79372
chr20	31682268	31682427	31682356	4.79372
chr20	31704118	31704152	31704135	2.1319
chr20	32329318	32329371	32329343	4.79372
chr20	32329420	32329474	32329448	4.79372
chr20	32425781	32425872	32425824	2.1319
chr20	32475935	32476012	32475969	11.0277
chr20	32520393	32520538	32520425	7.75885
chr20	32653791	32653881	32653833	2.1319
chr20	33776501	33776557	33776530	2.1319
chr20	33873608	33873662	33873636	2.1319
chr20	34024468	34024524	34024498	2.1319
chr20	34045722	34045764	34045737	7.75885
chr20	34045783	34045892	34045855	7.75885
chr20	34299534	34299577	34299555	4.79372
chr20	34299653	34299683	34299667	4.79372
chr20	34359291	34359333	34359312	2.1319
chr20	34503288	34503359	34503313	2.1319
chr20	34503447	34503518	34503480	4.79372
chr20	34748894	34748898	34748896	2.1319
chr20	34748967	34749065	34749010	2.1319
chr20	35130754	35130828	35130796	7.75885
chr20	35208044	35208143	35208103	2.1319
chr20	36267057	36267075	36267066	2.1319
chr20	37020258	37020262	37020260	2.1319
chr20	37210740	37210861	37210773	2.1319
chr20	37239182	37239235	37239210	4.79372
chr20	37497922	37498045	37497973	4.79372
chr20	38089718	38089762	38089739	2.1319
chr20	38598801	38598822	38598811	2.1319
chr20	38598878	38598954	38598917	2.1319
chr20	39880553	39880567	39880560	2.1319
chr20	40284437	40284466	40284452	4.79372
chr20	40836737	40836828	40836789	2.1319
chr20	41866542	41866600	41866575	2.1319
chr20	42544187	42544249	42544219	2.1319
chr20	42614983	42615049	42615022	2.1319
chr20	42993782	42993852	42993808	4.79372
chr20	42993860	42993945	42993912	2.1319
chr20	45514614	45514645	45514629	2.1319
chr20	46439669	46439694	46439681	2.1319
chr20	49460231	49460246	49460238	2.1319
chr20	51347129	51347225	51347181	4.79372
chr20	51589532	51589582	51589555	2.1319
chr20	52507075	52507198	52507163	4.79372
chr20	52757224	52757284	52757254	2.1319
chr20	53411521	53411600	53411563	4.79372
chr20	54711814	54711888	54711848	2.1319
chr21	110784	110840	110813	2.1319
chr21	174589	174636	174609	2.1319
chr21	257132	257172	257152	2.1319
chr21	329154	329221	329190	4.79372
chr21	348865	348923	348893	4.79372
chr21	637889	638027	637996	2.1319
chr21	728853	728871	728862	7.75885
chr21	728914	728990	728953	7.75885
chr21	903483	903564	903513	4.79372
chr21	1635103	1635162	1635134	2.1319
chr21	2344783	2344907	2344882	7.75885
chr21	2786951	2787013	2786980	4.79372
chr21	5212998	5213149	5213093	4.79372
chr21	5562637	5562738	5562696	2.1319
chr21	6504401	6504485	6504446	11.0277
chr21	8394323	8394406	8394343	2.1319
chr21	8481162	8481219	8481185	2.1319
chr21	10213215	10213274	10213241	2.1319
chr21	10356172	10356215	10356194	4.79372
chr21	10510110	10510177	10510136	2.1319
chr21	11333805	11333867	11333837	2.1319
chr21	11885257	11885292	11885275	2.1319
chr21	12428585	12428663	12428633	4.79372
chr21	12846392	12846439	12846414	2.1319
chr21	13058141	13058168	13058154	2.1319
chr21	13107045	13107118	13107092	2.1319
chr21	13115039	13115107	13115074	14.6005
chr21	13482106	13482164	13482135	2.1319
chr21	13966413	13966487	13966457	4.79372
chr21	14240602	14240635	14240618	2.1319
chr21	15016600	15016685	15016648	2.1319
chr21	15359285	15359320	15359305	2.1319
chr21	15391747	15391790	15391769	2.1319
chr21	15425669	15425808	15425775	4.79372
chr21	15546027	15546070	15546049	2.1319
chr21	15931156	15931223	15931186	7.75885
chr21	16320097	16320179	16320132	2.1319
chr21	17777721	17777805	17777772	4.79372
chr21	18328583	18328679	18328620	2.1319
chr21	18732238	18732313	18732271	2.1319
chr21	18732481	18732523	18732502	4.79372
chr21	18835592	18835643	18835614	7.75885
chr21	18835667	18835794	18835743	18.4776
chr21	18869634	18869748	18869666	4.79372
chr21	19808565	19808600	19808585	2.1319
chr21	20508066	20508192	20508162	2.1319
chr21	21244548	21244615	21244582	2.1319
chr21	21348687	21348770	21348729	11.0277
chr21	21364145	21364224	21364183	4.79372
chr21	21703503	21703549	21703524	2.1319
chr21	21703622	21703644	21703634	4.79372
chr21	21892308	21892427	21892338	4.79372
chr21	21973669	21973761	21973733	7.75885
chr21	21991533	21991537	21991535	11.0277
chr21	22110468	22110520	22110495	4.79372
chr21	22221707	22221767	22221740	4.79372
chr21	22582172	22582292	22582209	7.75885
chr21	22923599	22923633	22923614	2.1319
chr21	23076039	23076134	23076080	2.1319
chr21	23090662	23090722	23090693	2.1319
chr21	23320263	23320300	23320281	2.1319
chr21	23498597	23498714	23498665	2.1319
chr21	23684827	23684872	23684851	7.75885
chr21	23787992	23788130	23788023	4.79372
chr21	24016950	24017097	24016998	2.1319
chr21	24224486	24224529	24224506	2.1319
chr21	24377929	24377999	24377960	2.1319
chr21	24450648	24450715	24450685	2.1319
chr21	24547265	24547292	24547278	2.1319
chr21	24568760	24568812	24568787	2.1319
chr21	24796699	24796742	24796721	2.1319
chr21	25243949	25244067	25244007	14.6005
chr21	26054396	26054429	26054411	2.1319
chr21	26054466	26054500	26054486	2.1319
chr21	26091993	26092107	26092041	2.1319
chr21	26298378	26298445	26298410	2.1319
chr21	26687663	26687737	26687697	2.1319
chr21	26790732	26790778	26790754	2.1319
chr21	26970920	26970973	26970944	2.1319
chr21	27197075	27197151	27197107	4.79372
chr21	27493028	27493076	27493053	2.1319
chr21	27824091	27824224	27824167	11.0277
chr21	27859159	27859188	27859173	2.1319
chr21	27927959	27928102	27928045	7.75885
chr21	28417873	28417933	28417902	4.79372
chr21	28417983	28418034	28418009	4.79372
chr21	28771554	28771591	28771573	4.79372
chr21	28814433	28814468	28814450	2.1319
chr21	29058162	29058271	29058249	2.1319
chr21	29185958	29186055	29186024	7.75885
chr21	29248908	29248951	29248932	2.1319
chr21	29380528	29380555	29380541	2.1319
chr21	29437760	29437832	29437807	2.1319
chr21	30029419	30029523	30029474	2.1319
chr21	30474273	30474367	30474317	2.1319
chr21	31209922	31209981	31209951	2.1319
chr21	32534726	32534745	32534735	2.1319
chr21	32534800	32534839	32534819	4.79372
chr21	32536195	32536312	32536225	4.79372
chr21	33444163	33444205	33444184	2.1319
chr21	33696750	33696805	33696780	2.1319
chr21	34134003	34134206	34134167	14.6005
chr21	34523687	34523742	34523712	2.1319
chr21	34762110	34762195	34762147	2.1319
chr21	35003269	35003331	35003299	2.1319
chr21	36263062	36263143	36263104	4.79372
chr21	36921215	36921352	36921311	7.75885
chr21	37097059	37097108	37097080	2.1319
chr21	37261798	37261896	37261846	2.1319
chr21	37327732	37327878	37327764	4.79372
chr21	37373452	37373548	37373509	2.1319
chr21	37765685	37765735	37765710	2.1319
chr21	37765789	37765834	37765812	2.1319
chr21	38161334	38161399	38161363	2.1319
chr21	38497623	38497681	38497646	2.1319
chr21	38955681	38955741	38955711	2.1319
chr21	39380008	39380085	39380042	2.1319
chr21	41207769	41207956	41207817	27.1455
chr21	41351329	41351413	41351380	2.1319
chr21	41464333	41464386	41464358	4.79372
chr21	41887412	41887525	41887488	4.79372
chr21	43626925	43627043	43626965	2.1319
chr21	43864971	43865019	43864999	2.1319
chr21	44217280	44217334	44217306	4.79372
chr21	44355062	44355080	44355072	7.75885
chr21	44381948	44381991	44381968	2.1319
chr21	44382085	44382095	44382090	2.1319
chr22	422310	422367	422342	2.1319
chr22	464582	464631	464608	2.1319
chr22	553103	553188	553142	2.1319
chr22	566300	566442	566332	2.1319
chr22	942742	942804	942772	2.1319
chr22	1100278	1100370	1100341	2.1319
chr22	1531866	1531945	1531907	2.1319
chr22	2961039	2961085	2961061	2.1319
chr22	3031707	3031745	3031730	2.1319
chr22	3193628	3193669	3193646	4.79372
chr22	5720399	5720503	5720457	7.75885
chr22	8034894	8034968	8034929	4.79372
chr22	10544776	10544862	10544817	11.0277
chr22	10725380	10725417	10725397	4.79372
chr22	10725451	10725522	10725489	4.79372
chr22	10798092	10798225	10798171	14.6005
chr22	10798245	10798277	10798263	11.0277
chr22	10922673	10922738	10922705	2.1319
chr22	11014825	11014915	11014872	4.79372
chr22	11824404	11824471	11824436	4.79372
chr22	12260289	12260390	12260347	2.1319
chr22	12795261	12795286	12795273	2.1319
chr22	13015333	13015378	13015355	2.1319
chr22	14105526	14105610	14105554	2.1319
chr22	14758207	14758303	14758255	4.79372
chr22	16174783	16174850	16174816	14.6005
chr22	16174893	16175014	16174940	22.6592
chr22	16416689	16416734	16416712	2.1319
chr22	16563000	16563022	16563010	2.1319
chr22	16579044	16579063	16579054	2.1319
chr22	16934415	16934485	16934445	2.1319
chr22	17251035	17251140	17251078	2.1319
chr22	17491553	17491692	17491665	4.79372
chr22	18352987	18353029	18353007	2.1319
chr22	18565235	18565306	18565277	4.79372
chr22	18617901	18618095	18618022	14.6005
chr22	18663375	18663447	18663409	4.79372
chr22	18807566	18807641	18807599	2.1319
chr22	18907296	18907341	18907319	2.1319
chr22	18936259	18936394	18936362	7.75885
chr22	20503821	20503858	20503841	2.1319
chr22	20806497	20806606	20806582	2.1319
chr22	21169127	21169140	21169133	2.1319
chr22	21344772	21344926	21344799	2.1319
chr22	21465757	21465829	21465789	4.79372
chr22	21570998	21571099	21571052	7.75885
chr22	22099869	22099892	22099883	2.1319
chr22	22927977	22928002	22927989	2.1319
chr22	23709943	23710134	23710067	11.0277
chr22	23756457	23756542	23756497	7.75885
chr22	23867251	23867263	23867257	4.79372
chr22	25617326	25617423	25617377	7.75885
chr22	25618582	25618636	25618606	2.1319
chr22	25618883	25619000	25618932	11.0277
chr22	25662910	25662975	25662943	2.1319
chr22	26714844	26714913	26714877	7.75885
chr22	27493777	27493915	27493877	7.75885
chr22	27497157	27497227	27497191	2.1319
chr22	30492743	30492839	30492786	2.1319
chr22	30492896	30492934	30492917	4.79372
chr22	30495755	30495796	30495773	2.1319
chr22	31263352	31263360	31263356	2.1319
chr22	31340588	31340706	31340626	2.1319
chr22	32198096	32198191	32198139	11.0277
chr22	32372806	32372878	32372833	2.1319
chr22	33044577	33044622	33044601	2.1319
chr22	33285325	33285343	33285334	2.1319
chr22	36023671	36023743	36023699	2.1319
chr22	36644856	36644954	36644907	4.79372
chr22	37336502	37336635	37336529	7.75885
chr22	37367773	37367884	37367824	7.75885
chr22	37403478	37403543	37403513	2.1319
chr22	37627750	37627809	37627780	2.1319
chr22	38174212	38174253	38174233	2.1319
chr22	38774443	38774509	38774484	2.1319
chr22	40831044	40831148	40831088	7.75885
chr22	41623469	41623498	41623484	2.1319
chr22	41860797	41860813	41860805	2.1319
chr23	2959016	2959061	2959038	2.1319
chr23	3390178	3390296	3390225	7.75885
chr23	3558124	3558195	3558155	4.79372
chr23	5446294	5446324	5446308	2.1319
chr23	6546239	6546294	6546266	4.79372
chr23	6546337	6546401	6546367	7.75885
chr23	7756857	7756924	7756887	2.1319
chr23	7756941	7756994	7756972	2.1319
chr23	7822629	7822715	7822699	14.6005
chr23	8495545	8495579	8495562	2.1319
chr23	8495636	8495676	8495657	2.1319
chr23	9092636	9092674	9092654	2.1319
chr23	9092724	9092800	9092763	7.75885
chr23	9762579	9762702	9762611	4.79372
chr23	9943387	9943450	9943418	4.79372
chr23	9953792	9953866	9953833	2.1319
chr23	10527858	10527969	10527936	2.1319
chr23	11528629	11528656	11528641	7.75885
chr23	11594608	11594706	11594667	2.1319
chr23	12674581	12674634	12674606	4.79372
chr23	12737722	12737766	12737744	2.1319
chr23	12898445	12898476	12898461	4.79372
chr23	13191732	13191862	13191832	4.79372
chr23	13831838	13831957	13831876	2.1319
chr23	14075622	14075735	14075659	2.1319
chr23	14336625	14336750	14336718	2.1319
chr23	15965600	15965702	15965658	4.79372
chr23	16010257	16010312	16010285	7.75885
chr23	16055223	16055271	16055246	2.1319
chr23	16698564	16698652	16698604	2.1319
chr23	17645590	17645645	17645611	2.1319
chr23	18185476	18185527	18185499	2.1319
chr23	18218497	18218534	18218516	4.79372
chr23	18364598	18364661	18364627	2.1319
chr23	18613521	18613636	18613554	11.0277
chr23	18822617	18822670	18822642	2.1319
chr23	20116048	20116099	20116074	2.1319
chr23	20124848	20124881	20124862	2.1319
chr23	21067102	21067139	21067117	2.1319
chr23	21210536	21210569	21210553	4.79372
chr23	21291822	21291915	21291865	2.1319
chr23	21608144	21608263	21608183	2.1319
chr23	21657401	21657453	21657435	2.1319
chr23	21797928	21797947	21797936	2.1319
chr23	21797980	21798079	21798028	4.79372
chr23	22029395	22029464	22029420	2.1319
chr23	22211117	22211176	22211147	4.79372
chr23	22382097	22382138	22382117	2.1319
chr23	22410057	22410120	22410086	2.1319
chr23	22419276	22419326	22419301	2.1319
chr23	22569436	22569503	22569476	2.1319
chr23	22943900	22943928	22943914	2.1319
chr23	23153061	23153086	23153073	2.1319
chr23	23209005	23209064	23209036	2.1319
chr23	23505857	23505867	23505862	2.1319
chr23	23505965	23506010	23505988	2.1319
chr23	23514587	23514597	23514592	2.1319
chr23	23550198	23550273	23550237	2.1319
chr23	23839393	23839410	23839401	2.1319
chr23	23840529	23840541	23840534	2.1319
chr23	24155457	24155566	24155544	2.1319
chr23	24257535	24257582	24257560	2.1319
chr23	24943034	24943106	24943067	2.1319
chr23	24943146	24943159	24943152	2.1319
chr23	25619954	25619988	25619971	2.1319
chr23	25717699	25717750	25717722	2.1319
chr23	25841244	25841280	25841264	2.1319
chr23	26490537	26490586	26490563	2.1319
chr23	26680370	26680558	26680449	11.0277
chr23	27011978	27012083	27012007	2.1319
chr23	27216431	27216500	27216462	2.1319
chr23	27688143	27688218	27688181	4.79372
chr23	27759213	27759236	27759225	2.1319
chr23	27871489	27871524	27871506	2.1319
chr23	27929780	27929829	27929805	2.1319
chr23	28010906	28010995	28010954	2.1319
chr23	28319954	28320002	28319977	7.75885
chr23	29046701	29046744	29046723	2.1319
chr23	29213808	29213861	29213835	2.1319
chr23	29550522	29550546	29550534	4.79372
chr23	29709009	29709079	29709040	2.1319
chr23	29850301	29850368	29850338	2.1319
chr23	30023118	30023169	30023141	2.1319
chr23	30567506	30567536	30567520	2.1319
chr23	30881965	30882066	30881994	2.1319
chr23	31006057	31006113	31006084	2.1319
chr23	31006171	31006250	31006215	14.6005
chr23	31006326	31006344	31006335	4.79372
chr23	31132829	31132890	31132862	2.1319
chr23	32024868	32024926	32024895	2.1319
chr23	32184726	32184782	32184753	2.1319
chr23	32406041	32406108	32406070	2.1319
chr23	32455832	32455926	32455866	2.1319
chr23	32644249	32644325	32644284	11.0277
chr23	32644348	32644429	32644395	11.0277
chr23	32706104	32706150	32706126	2.1319
chr23	33817836	33817974	33817922	7.75885
chr23	34030009	34030092	34030048	2.1319
chr23	34033667	34033704	34033686	2.1319
chr23	34398114	34398174	34398144	2.1319
chr23	34642873	34642946	34642902	2.1319
chr23	34642977	34642991	34642984	2.1319
chr23	35512652	35512759	35512688	4.79372
chr23	35795490	35795646	35795538	18.4776
chr23	35917402	35917451	35917430	4.79372
chr23	36485691	36485695	36485693	2.1319
chr23	36598652	36598750	36598699	2.1319
chr23	36994907	36994965	36994935	2.1319
chr23	38142722	38142756	38142740	2.1319
chr23	39879665	39879727	39879697	4.79372
chr23	40321300	40321408	40321352	2.1319
chr23	41155799	41155852	41155827	4.79372
chr23	41478290	41478320	41478305	2.1319
chr23	41802889	41802920	41802904	2.1319
chr23	42997697	42997785	42997738	4.79372
chr23	42997858	42997869	42997864	4.79372
chr23	43244323	43244486	43244352	7.75885
chr23	43277004	43277033	43277019	2.1319
chr23	44320454	44320524	44320483	7.75885
chr23	44320545	44320591	44320573	4.79372
chr23	44699125	44699215	44699151	7.75885
chr23	45026140	45026181	45026160	2.1319
chr23	45360373	45360466	45360423	2.1319
chr24	557427	557528	557485	4.79372
chr24	905128	905228	905182	2.1319
chr24	1274293	1274344	1274316	2.1319
chr24	1858575	1858648	1858609	4.79372
chr24	3253911	3253978	3253941	4.79372
chr24	3616361	3616484	3616389	2.1319
chr24	3694000	3694023	3694011	2.1319
chr24	3694069	3694134	3694105	4.79372
chr24	4221623	4221720	4221681	2.1319
chr24	4869037	4869121	4869080	11.0277
chr24	4965643	4965719	4965678	2.1319
chr24	5972683	5972708	5972696	2.1319
chr24	7919683	7919750	7919722	4.79372
chr24	8756705	8756763	8756739	4.79372
chr24	8776505	8776581	8776535	2.1319
chr24	9109173	9109225	9109200	2.1319
chr24	9109377	9109450	9109412	2.1319
chr24	9146503	9146622	9146596	2.1319
chr24	10354296	10354387	10354346	7.75885
chr24	10994762	10994821	10994791	2.1319
chr24	11483390	11483466	11483408	2.1319
chr24	11533967	11534021	11533997	2.1319
chr24	12342313	12342436	12342379	170.381
chr24	12550916	12551105	12551024	27.1455
chr24	12845053	12845153	12845100	4.79372
chr24	13057037	13057072	13057054	2.1319
chr24	13123661	13123775	13123759	2.1319
chr24	13873184	13873233	13873210	2.1319
chr24	14951703	14951754	14951724	4.79372
chr24	14951810	14951856	14951835	4.79372
chr24	15168744	15168782	15168764	2.1319
chr24	15812821	15812851	15812836	4.79372
chr24	17222999	17223028	17223013	2.1319
chr24	17419157	17419170	17419163	2.1319
chr24	17438610	17438750	17438695	7.75885
chr24	17444996	17445063	17445029	2.1319
chr24	17645945	17645988	17645967	2.1319
chr24	18610779	18610862	18610817	2.1319
chr24	19649127	19649266	19649227	4.79372
chr24	20074240	20074342	20074270	2.1319
chr24	21316637	21316687	21316662	2.1319
chr24	21620138	21620204	21620172	2.1319
chr24	21652465	21652542	21652504	4.79372
chr24	21748398	21748440	21748419	2.1319
chr24	21904891	21905091	21904968	11.0277
chr24	22312715	22312881	22312744	11.0277
chr24	22420349	22420421	22420384	7.75885
chr24	22420484	22420557	22420521	4.79372
chr24	23291370	23291506	23291403	2.1319
chr24	24095225	24095309	24095275	2.1319
[truncated: 1,210 more rows]
