# Supplementary material for: Genome Wide Analysis Reveals Zic3 Interaction with Distal Regulatory Elements of Stage Specific Developmental Genes in Zebrafish
Source: PLoS Genet. 2013 Oct 31;9(10):e1003852. doi: 10.1371/journal.pgen.1003852 (PMC3814314; doi:10.1371/journal.pgen.1003852)
Supplement: Table S14 — List of ChIP-seq peaks (24 hpf). List of genome-wide Zic3 binding sites identified by ChIP-seq at 24 hpf. (XLS) [file pgen.1003852.s022.xls]

## Sheet: Sheet2
chromosome	Location		peak_summit	-log10_qv
chr1	259821	259910	259873	12.2821
chr1	308467	308489	308478	7.01722
chr1	3423830	3423867	3423849	2.5312
chr1	4403525	4403575	4403551	0.579722
chr1	4511766	4511798	4511782	0.579722
chr1	4593618	4593684	4593651	7.01722
chr1	4649922	4649955	4649940	0.579722
chr1	7758316	7758361	7758340	7.01722
chr1	8287421	8287505	8287478	7.01722
chr1	8346155	8346177	8346166	2.5312
chr1	9255459	9255487	9255473	2.5312
chr1	9255669	9255715	9255693	4.67695
chr1	11574601	11574652	11574627	4.67695
chr1	12576987	12577024	12577005	2.5312
chr1	12648391	12648439	12648412	4.67695
chr1	13853074	13853115	13853093	2.5312
chr1	13943980	13944033	13944008	0.579722
chr1	14469670	14469769	14469713	50.3238
chr1	14470141	14470306	14470240	82.541
chr1	14470833	14471043	14470994	55.2038
chr1	14471310	14471488	14471431	82.541
chr1	14669807	14669854	14669826	2.5312
chr1	14896811	14896863	14896838	2.5312
chr1	15789479	15789534	15789507	2.5312
chr1	15901506	15901555	15901532	2.5312
chr1	16353477	16353509	16353494	2.5312
chr1	17451127	17451140	17451134	0.579722
chr1	17458091	17458110	17458101	4.67695
chr1	17874860	17874900	17874879	0.579722
chr1	18099700	18099727	18099714	7.01722
chr1	18344321	18344369	18344345	4.67695
chr1	18497791	18497851	18497821	2.5312
chr1	18792258	18792328	18792290	4.67695
chr1	18878912	18878998	18878957	9.55222
chr1	19178830	19178912	19178873	9.55222
chr1	19519120	19519122	19519121	2.5312
chr1	19548193	19548232	19548213	2.5312
chr1	20430376	20430418	20430397	2.5312
chr1	21052587	21052647	21052616	4.67695
chr1	21468854	21468877	21468866	4.67695
chr1	21783990	21784050	21784020	0.579722
chr1	21846433	21846475	21846455	0.579722
chr1	22088034	22088073	22088053	0.579722
chr1	22823127	22823176	22823153	2.5312
chr1	23356378	23356388	23356383	9.55222
chr1	23649111	23649151	23649130	0.579722
chr1	23853229	23853294	23853261	2.5312
chr1	23890018	23890053	23890037	0.579722
chr1	24034698	24034754	24034728	0.579722
chr1	24324713	24324767	24324739	2.5312
chr1	24698147	24698203	24698172	7.01722
chr1	25170761	25170817	25170785	4.67695
chr1	25220913	25220961	25220940	4.67695
chr1	25633909	25633944	25633927	0.579722
chr1	26133372	26133438	26133405	0.579722
chr1	28552769	28552802	28552788	4.67695
chr1	28708319	28708377	28708346	2.5312
chr1	28862752	28862793	28862772	2.5312
chr1	29248184	29248212	29248198	0.579722
chr1	29455271	29455330	29455296	9.55222
chr1	30090614	30090647	30090631	7.01722
chr1	30950376	30950453	30950414	7.01722
chr1	31158818	31158900	31158854	7.01722
chr1	32992185	32992313	32992286	18.3271
chr1	33029908	33029933	33029920	0.579722
chr1	33097822	33097869	33097844	0.579722
chr1	33113657	33113684	33113670	0.579722
chr1	33585196	33585218	33585207	2.5312
chr1	34053938	34053995	34053966	0.579722
chr1	35396415	35396480	35396445	4.67695
chr1	35477435	35477470	35477452	2.5312
chr1	35797462	35797503	35797483	9.55222
chr1	39168015	39168065	39168042	7.01722
chr1	39569448	39569466	39569457	2.5312
chr1	39658198	39658261	39658227	7.01722
chr1	39791951	39792007	39791978	0.579722
chr1	40198391	40198543	40198429	25.1532
chr1	40754770	40754774	40754772	0.579722
chr1	40928154	40928158	40928156	2.5312
chr1	41121332	41121381	41121356	0.579722
chr1	41194321	41194428	41194382	12.2821
chr1	42309767	42309825	42309793	0.579722
chr1	44250051	44250116	44250082	0.579722
chr1	45598555	45598647	45598606	15.207
chr1	45695969	45695989	45695979	0.579722
chr1	45823482	45823567	45823543	9.55222
chr1	45958527	45958554	45958540	0.579722
chr1	46317939	46317985	46317962	4.67695
chr1	46321111	46321150	46321130	0.579722
chr1	46440786	46440811	46440798	2.5312
chr1	47287626	47287712	47287696	12.2821
chr1	48827446	48827533	48827489	9.55222
chr1	49990059	49990114	49990086	2.5312
chr1	50273536	50273568	50273552	7.01722
chr1	50942728	50942782	50942753	2.5312
chr1	51660170	51660211	51660192	4.67695
chr1	52042396	52042444	52042418	7.01722
chr1	53428106	53428148	53428125	0.579722
chr1	53519171	53519208	53519188	0.579722
chr1	54446440	54446473	54446457	0.579722
chr1	56298034	56298111	56298072	9.55222
chr1	56979699	56979730	56979714	2.5312
chr1	57758112	57758191	57758146	7.01722
chr1	59789100	59789161	59789132	2.5312
chr1	60121043	60121153	60121078	18.3271
chr10	371084	371136	371112	0.579722
chr10	1084855	1084885	1084870	0.579722
chr10	1573549	1573604	1573582	4.67695
chr10	4230611	4230638	4230625	0.579722
chr10	4919119	4919146	4919130	2.5312
chr10	5584641	5584699	5584671	7.01722
chr10	7109116	7109169	7109142	0.579722
chr10	7662155	7662209	7662181	2.5312
chr10	11167327	11167422	11167391	7.01722
chr10	13477119	13477139	13477129	0.579722
chr10	13700922	13700959	13700941	2.5312
chr10	15416738	15416762	15416749	0.579722
chr10	15825206	15825268	15825236	2.5312
chr10	15877539	15877563	15877551	7.01722
chr10	16913022	16913072	16913046	4.67695
chr10	16996138	16996182	16996158	12.2821
chr10	17103647	17103709	17103679	0.579722
chr10	18121115	18121145	18121131	0.579722
chr10	20961051	20961078	20961065	0.579722
chr10	22292186	22292242	22292218	4.67695
chr10	23267587	23267611	23267599	0.579722
chr10	24666407	24666493	24666452	9.55222
chr10	26501885	26501893	26501889	0.579722
chr10	26733206	26733238	26733222	7.01722
chr10	28158047	28158078	28158063	7.01722
chr10	28276025	28276032	28276028	2.5312
chr10	28504981	28505041	28505011	2.5312
chr10	28550531	28550588	28550558	2.5312
chr10	29331073	29331108	29331089	2.5312
chr10	30043513	30043573	30043544	2.5312
chr10	30204504	30204542	30204525	4.67695
chr10	31285368	31285451	31285411	18.3271
chr10	31926101	31926153	31926130	4.67695
chr10	31926339	31926367	31926352	2.5312
chr10	32225329	32225343	32225336	12.2821
chr10	32237329	32237356	32237342	0.579722
chr10	32545052	32545111	32545088	4.67695
chr10	32750903	32750947	32750924	2.5312
chr10	33110754	33110777	33110766	2.5312
chr10	33255429	33255459	33255444	2.5312
chr10	33568501	33568540	33568519	4.67695
chr10	34126296	34126325	34126310	7.01722
chr10	34659235	34659244	34659239	4.67695
chr10	35515436	35515464	35515450	0.579722
chr10	36091037	36091086	36091061	4.67695
chr10	39235971	39235990	39235980	4.67695
chr10	40670932	40670981	40670956	0.579722
chr10	41512469	41512584	41512525	65.5511
chr10	42028931	42028978	42028955	2.5312
chr10	43195239	43195253	43195246	2.5312
chr10	43505376	43505382	43505379	0.579722
chr10	44073381	44073411	44073397	0.579722
chr10	45121925	45121978	45121951	2.5312
chr11	1268381	1268422	1268401	0.579722
chr11	1280280	1280313	1280296	0.579722
chr11	3998305	3998365	3998333	2.5312
chr11	5700975	5701046	5701010	7.01722
chr11	9654392	9654432	9654411	0.579722
chr11	10087023	10087053	10087038	7.01722
chr11	11951488	11951553	11951518	9.55222
chr11	11953881	11954030	11953947	32.761
chr11	11959026	11959046	11959037	7.01722
chr11	11961283	11961305	11961294	12.2821
chr11	12729473	12729509	12729491	15.207
chr11	12932920	12932980	12932951	4.67695
chr11	14156441	14156476	14156459	4.67695
chr11	14829857	14829898	14829881	0.579722
chr11	14909950	14909972	14909961	4.67695
chr11	15686736	15686813	15686775	9.55222
chr11	15687149	15687210	15687176	9.55222
chr11	15687487	15687524	15687505	9.55222
chr11	15689403	15689422	15689413	2.5312
chr11	15850902	15850959	15850932	4.67695
chr11	18830261	18830299	18830279	0.579722
chr11	20074700	20074709	20074704	0.579722
chr11	20432296	20432343	20432320	0.579722
chr11	21198600	21198654	21198628	0.579722
chr11	21253759	21253774	21253767	0.579722
chr11	21700893	21700907	21700900	0.579722
chr11	22879039	22879074	22879054	4.67695
chr11	22951749	22951791	22951770	0.579722
chr11	23982374	23982406	23982389	2.5312
chr11	24705406	24705448	24705428	2.5312
chr11	25049044	25049074	25049059	2.5312
chr11	25153582	25153621	25153601	9.55222
chr11	25776802	25776868	25776831	12.2821
chr11	25794538	25794607	25794569	4.67695
chr11	26040786	26040821	26040803	0.579722
chr11	26593402	26593448	26593427	0.579722
chr11	26690927	26690966	26690946	4.67695
chr11	26800090	26800106	26800098	4.67695
chr11	27111038	27111094	27111065	7.01722
chr11	27214477	27214500	27214488	4.67695
chr11	27663854	27663937	27663900	4.67695
chr11	27884757	27884815	27884787	2.5312
chr11	28252291	28252332	28252315	2.5312
chr11	28515449	28515481	28515465	0.579722
chr11	28621052	28621081	28621067	0.579722
chr11	29363417	29363503	29363458	15.207
chr11	29685268	29685311	29685290	0.579722
chr11	30051394	30051427	30051410	0.579722
chr11	30436232	30436310	30436272	9.55222
chr11	30486550	30486571	30486560	0.579722
chr11	30827001	30827101	30827052	21.6425
chr11	31163053	31163108	31163080	2.5312
chr11	31692815	31692877	31692848	2.5312
chr11	31828734	31828767	31828750	2.5312
chr11	32315736	32315784	32315760	2.5312
chr11	32357128	32357170	32357149	4.67695
chr11	32491424	32491457	32491440	7.01722
chr11	33114840	33114855	33114848	0.579722
chr11	34582431	34582480	34582454	4.67695
chr11	34715492	34715540	34715516	2.5312
chr11	35170604	35170618	35170611	2.5312
chr11	35546493	35546514	35546504	0.579722
chr11	35982442	35982540	35982490	21.6425
chr11	35983123	35983170	35983145	12.2821
chr11	36316196	36316251	36316221	0.579722
chr11	37210113	37210151	37210133	2.5312
chr11	37395498	37395572	37395533	9.55222
chr11	37730471	37730504	37730488	2.5312
chr11	37793689	37793691	37793690	0.579722
chr11	38519717	38519788	38519754	9.55222
chr11	41469952	41470029	41469988	12.2821
chr11	42006855	42006913	42006884	2.5312
chr11	42228064	42228113	42228089	2.5312
chr11	43665953	43665991	43665972	2.5312
chr11	44088226	44088308	44088262	9.55222
chr12	2824866	2824904	2824885	0.579722
chr12	3257874	3257922	3257896	2.5312
chr12	4224648	4224720	4224686	7.01722
chr12	4587546	4587588	4587568	2.5312
chr12	4704523	4704632	4704599	15.207
chr12	5162066	5162142	5162106	4.67695
chr12	5164763	5164834	5164799	2.5312
chr12	5165347	5165404	5165376	0.579722
chr12	5520906	5520983	5520946	7.01722
chr12	5596255	5596281	5596268	0.579722
chr12	6034332	6034394	6034366	9.55222
chr12	6034660	6034697	6034680	0.579722
chr12	6250131	6250181	6250157	0.579722
chr12	7311483	7311540	7311511	7.01722
chr12	8177250	8177306	8177278	0.579722
chr12	8651094	8651132	8651110	0.579722
chr12	8693394	8693430	8693413	2.5312
chr12	9081605	9081653	9081630	7.01722
chr12	9443945	9444003	9443967	7.01722
chr12	9828595	9828631	9828613	4.67695
chr12	10093566	10093615	10093588	2.5312
chr12	11207851	11207876	11207863	0.579722
chr12	11377371	11377407	11377389	0.579722
chr12	12401129	12401136	12401132	7.01722
chr12	12910540	12910624	12910582	9.55222
chr12	13676188	13676270	13676231	4.67695
chr12	13779461	13779492	13779477	2.5312
chr12	14457682	14457704	14457692	2.5312
chr12	15246741	15246777	15246759	0.579722
chr12	16218352	16218427	16218391	7.01722
chr12	16558227	16558267	16558246	7.01722
chr12	17081557	17081612	17081584	12.2821
chr12	17082259	17082312	17082285	4.67695
chr12	18383077	18383101	18383089	0.579722
chr12	18810122	18810170	18810146	7.01722
chr12	19366714	19366728	19366721	2.5312
chr12	20075661	20075711	20075687	2.5312
chr12	20305461	20305516	20305490	0.579722
chr12	20758142	20758186	20758163	0.579722
chr12	22744916	22744955	22744937	4.67695
chr12	23200394	23200454	23200425	12.2821
chr12	23257071	23257108	23257090	4.67695
chr12	23437653	23437688	23437670	0.579722
chr12	23983926	23984022	23983972	21.6425
chr12	24079248	24079274	24079262	7.01722
chr12	24419716	24419777	24419747	2.5312
chr12	24727117	24727177	24727145	4.67695
chr12	26671240	26671281	26671260	2.5312
chr12	27909872	27909903	27909886	7.01722
chr12	27968124	27968188	27968158	7.01722
chr12	28566114	28566122	28566118	0.579722
chr12	28744820	28744864	28744841	2.5312
chr12	28747995	28748060	28748030	15.207
chr12	28864128	28864156	28864142	7.01722
chr12	28929084	28929144	28929113	4.67695
chr12	28962577	28962637	28962609	2.5312
chr12	29000561	29000638	29000588	7.01722
chr12	29011156	29011196	29011177	4.67695
chr12	29079423	29079466	29079444	0.579722
chr12	29278081	29278097	29278089	0.579722
chr12	30099105	30099162	30099135	4.67695
chr12	30991233	30991261	30991247	2.5312
chr12	31037262	31037274	31037268	4.67695
chr12	31424786	31424804	31424795	0.579722
chr12	33177020	33177084	33177045	9.55222
chr12	33444118	33444177	33444149	7.01722
chr12	33480231	33480256	33480243	0.579722
chr12	33514457	33514490	33514474	2.5312
chr12	33807269	33807325	33807298	4.67695
chr12	34155668	34155696	34155681	0.579722
chr12	35343816	35343845	35343830	0.579722
chr12	35400666	35400719	35400697	0.579722
chr12	35436117	35436157	35436136	2.5312
chr12	35717808	35717868	35717837	2.5312
chr12	35730757	35730767	35730762	0.579722
chr12	36021565	36021601	36021583	0.579722
chr12	36731116	36731145	36731130	2.5312
chr12	37080752	37080818	37080786	4.67695
chr12	37400602	37400659	37400630	0.579722
chr12	39548286	39548360	39548323	7.01722
chr12	40241275	40241308	40241293	0.579722
chr12	41242344	41242358	41242351	0.579722
chr12	41558117	41558127	41558122	0.579722
chr12	42440141	42440157	42440149	0.579722
chr12	43300145	43300216	43300175	2.5312
chr12	49369585	49369621	49369603	0.579722
chr13	763842	763888	763865	2.5312
chr13	1512309	1512318	1512313	0.579722
chr13	3495234	3495314	3495285	4.67695
chr13	4618246	4618305	4618274	0.579722
chr13	5002240	5002272	5002257	0.579722
chr13	5017266	5017276	5017271	4.67695
chr13	5936953	5936992	5936974	0.579722
chr13	6638923	6638965	6638944	0.579722
chr13	6655206	6655227	6655216	0.579722
chr13	6982464	6982503	6982484	2.5312
chr13	7439105	7439153	7439128	0.579722
chr13	7860052	7860087	7860069	2.5312
chr13	8741710	8741739	8741724	2.5312
chr13	10169111	10169185	10169149	4.67695
chr13	11539094	11539165	11539126	4.67695
chr13	11575999	11576048	11576024	0.579722
chr13	12563800	12563827	12563815	0.579722
chr13	12877939	12877946	12877943	0.579722
chr13	13144829	13144850	13144840	2.5312
chr13	13415946	13416041	13415999	12.2821
chr13	13871675	13871714	13871695	0.579722
chr13	14094252	14094280	14094265	0.579722
chr13	14729246	14729307	14729276	4.67695
chr13	15130892	15130940	15130915	0.579722
chr13	16900270	16900350	16900307	4.67695
chr13	17260452	17260487	17260470	0.579722
chr13	17268649	17268672	17268661	2.5312
chr13	17626562	17626589	17626575	0.579722
chr13	17745605	17745661	17745632	2.5312
chr13	17937257	17937281	17937269	0.579722
chr13	18618666	18618675	18618671	2.5312
chr13	19793861	19793882	19793872	2.5312
chr13	22181407	22181472	22181443	4.67695
chr13	22835657	22835706	22835681	0.579722
chr13	22917199	22917259	22917229	4.67695
chr13	23269216	23269296	23269244	7.01722
chr13	23740320	23740367	23740346	2.5312
chr13	24715085	24715167	24715128	9.55222
chr13	25025949	25025982	25025966	2.5312
chr13	25732315	25732335	25732325	2.5312
chr13	25994955	25994992	25994973	0.579722
chr13	26357074	26357110	26357092	0.579722
chr13	27505407	27505447	27505429	7.01722
chr13	27795136	27795201	27795171	7.01722
chr13	28070778	28070941	28070841	129.042
chr13	28076013	28076084	28076048	2.5312
chr13	28409450	28409523	28409488	4.67695
chr13	28899379	28899411	28899395	0.579722
chr13	29471928	29471960	29471944	0.579722
chr13	29685558	29685587	29685573	2.5312
chr13	29877270	29877306	29877289	2.5312
chr13	29953743	29953779	29953762	4.67695
chr13	30817121	30817163	30817141	0.579722
chr13	31164376	31164435	31164406	7.01722
chr13	31262429	31262458	31262443	0.579722
chr13	31584295	31584344	31584319	2.5312
chr13	32552270	32552294	32552283	0.579722
chr13	32901378	32901392	32901385	0.579722
chr13	33006601	33006635	33006619	2.5312
chr13	33027380	33027427	33027402	4.67695
chr13	33423671	33423727	33423702	9.55222
chr13	33726173	33726211	33726194	2.5312
chr13	34258272	34258351	34258305	7.01722
chr13	35219129	35219140	35219135	0.579722
chr13	35542259	35542340	35542295	9.55222
chr13	35772559	35772597	35772578	2.5312
chr13	36597523	36597566	36597542	4.67695
chr13	36856927	36856971	36856948	0.579722
chr13	37073629	37073687	37073657	2.5312
chr13	37185047	37185082	37185064	0.579722
chr13	37241824	37241969	37241928	25.1532
chr13	37361724	37361755	37361739	2.5312
chr13	37529894	37529929	37529913	2.5312
chr13	37546943	37546950	37546946	0.579722
chr13	37599829	37599850	37599840	0.579722
chr13	39521589	39521611	39521599	0.579722
chr13	41007875	41007954	41007915	7.01722
chr13	41173469	41173511	41173491	4.67695
chr13	41377578	41377619	41377598	0.579722
chr13	42457098	42457132	42457114	0.579722
chr13	43221141	43221165	43221153	2.5312
chr13	43278565	43278599	43278583	2.5312
chr13	46799069	46799103	46799087	0.579722
chr13	47056036	47056078	47056055	0.579722
chr13	47079631	47079686	47079658	0.579722
chr13	47161821	47161877	47161848	4.67695
chr13	47558413	47558460	47558437	4.67695
chr13	49608329	49608354	49608342	2.5312
chr13	49620075	49620120	49620099	2.5312
chr13	50067738	50067804	50067770	7.01722
chr13	50777980	50778075	50778033	18.3271
chr14	4874608	4874660	4874634	2.5312
chr14	5394286	5394311	5394298	0.579722
chr14	5465263	5465297	5465278	7.01722
chr14	5465348	5465404	5465379	7.01722
chr14	6064231	6064285	6064258	0.579722
chr14	6282451	6282547	6282515	9.55222
chr14	6716901	6716929	6716915	0.579722
chr14	6777314	6777324	6777319	0.579722
chr14	7407167	7407198	7407183	0.579722
chr14	10760211	10760237	10760224	4.67695
chr14	10918037	10918079	10918055	2.5312
chr14	10918121	10918136	10918129	9.55222
chr14	11268113	11268184	11268152	7.01722
chr14	12283978	12284015	12283997	2.5312
chr14	13585660	13585698	13585680	0.579722
chr14	13624540	13624557	13624549	0.579722
chr14	15108105	15108115	15108110	2.5312
chr14	15252110	15252124	15252116	9.55222
chr14	16006104	16006143	16006122	2.5312
chr14	16633970	16634006	16633989	0.579722
chr14	16997550	16997558	16997554	0.579722
chr14	18695165	18695181	18695173	0.579722
chr14	19630670	19630679	19630675	0.579722
chr14	20357272	20357288	20357280	4.67695
chr14	21590244	21590278	21590262	7.01722
chr14	21881289	21881324	21881306	0.579722
chr14	21948168	21948184	21948176	0.579722
chr14	22270444	22270522	22270489	4.67695
chr14	22385884	22385893	22385889	0.579722
chr14	22937785	22937824	22937804	2.5312
chr14	23818192	23818217	23818204	0.579722
chr14	23902501	23902548	23902524	12.2821
chr14	24309274	24309318	24309293	0.579722
chr14	24523444	24523517	24523479	4.67695
chr14	25080344	25080390	25080367	0.579722
chr14	25512571	25512606	25512589	0.579722
chr14	26107865	26107867	26107866	0.579722
chr14	26592991	26593009	26593000	0.579722
chr14	27385133	27385201	27385174	4.67695
chr14	28267821	28267834	28267827	2.5312
chr14	28497648	28497710	28497681	0.579722
chr14	28719989	28720008	28719998	2.5312
chr14	28857448	28857495	28857472	2.5312
chr14	29002631	29002657	29002644	2.5312
chr14	29032781	29032832	29032800	4.67695
chr14	29059892	29059912	29059902	0.579722
chr14	29802157	29802224	29802189	0.579722
chr14	29813833	29813904	29813868	2.5312
chr14	29958418	29958427	29958422	0.579722
chr14	30412947	30413004	30412978	2.5312
chr14	30513399	30513483	30513433	9.55222
chr14	30768267	30768315	30768291	0.579722
chr14	31170839	31170895	31170866	7.01722
chr14	31512758	31512838	31512803	7.01722
chr14	31732742	31732788	31732764	4.67695
chr14	32689797	32689865	32689836	9.55222
chr14	32817059	32817106	32817082	2.5312
chr14	32920281	32920350	32920312	9.55222
chr14	33260820	33260858	33260839	2.5312
chr14	34375214	34375289	34375246	2.5312
chr14	36916625	36916656	36916640	2.5312
chr14	38082545	38082570	38082557	0.579722
chr14	38914869	38914899	38914884	0.579722
chr14	38926791	38926852	38926819	4.67695
chr14	39027695	39027770	39027729	9.55222
chr14	43788951	43789020	43788986	7.01722
chr14	44938944	44939000	44938971	0.579722
chr14	46474271	46474342	46474305	9.55222
chr14	47060764	47060780	47060772	2.5312
chr14	47979382	47979428	47979405	2.5312
chr14	48072679	48072747	48072716	7.01722
chr14	48254849	48254889	48254869	2.5312
chr14	49173803	49173821	49173812	0.579722
chr14	49593377	49593402	49593390	2.5312
chr14	50234218	50234269	50234243	4.67695
chr14	51897875	51897963	51897920	9.55222
chr15	309738	309754	309746	4.67695
chr15	699180	699245	699217	7.01722
chr15	2985748	2985789	2985768	0.579722
chr15	5916616	5916675	5916644	0.579722
chr15	6517115	6517179	6517148	0.579722
chr15	6866103	6866147	6866123	4.67695
chr15	7397186	7397234	7397210	4.67695
chr15	7944423	7944469	7944447	0.579722
chr15	8018122	8018177	8018149	2.5312
chr15	9061940	9061990	9061961	2.5312
chr15	9124722	9124807	9124759	15.207
chr15	10460768	10460813	10460792	0.579722
chr15	10881204	10881267	10881235	4.67695
chr15	11994306	11994365	11994336	0.579722
chr15	12236306	12236352	12236329	0.579722
chr15	12257695	12257737	12257715	0.579722
chr15	14293155	14293168	14293162	4.67695
chr15	14977160	14977213	14977185	4.67695
chr15	16329825	16329849	16329837	0.579722
chr15	16901293	16901315	16901304	2.5312
chr15	17451180	17451280	17451219	18.3271
chr15	18339312	18339402	18339340	12.2821
chr15	18419655	18419721	18419685	7.01722
chr15	19042891	19042935	19042913	7.01722
chr15	19300227	19300293	19300263	4.67695
chr15	19558319	19558350	19558335	2.5312
chr15	21107556	21107595	21107575	2.5312
chr15	21172445	21172491	21172469	2.5312
chr15	21943885	21943917	21943901	0.579722
chr15	21981497	21981553	21981523	9.55222
chr15	22534325	22534393	22534359	7.01722
chr15	22865843	22865861	22865852	0.579722
chr15	22883456	22883501	22883479	0.579722
chr15	23077642	23077709	23077669	9.55222
chr15	23265616	23265645	23265630	2.5312
chr15	24119006	24119103	24119069	18.3271
chr15	24123174	24123229	24123199	4.67695
chr15	24147392	24147434	24147413	2.5312
chr15	24484018	24484051	24484035	0.579722
chr15	24492579	24492602	24492591	0.579722
chr15	24580102	24580159	24580130	4.67695
chr15	24654033	24654083	24654057	0.579722
chr15	25428119	25428145	25428133	7.01722
chr15	26046685	26046726	26046706	9.55222
chr15	26572296	26572362	26572328	4.67695
chr15	27391027	27391042	27391034	2.5312
chr15	27823697	27823733	27823715	0.579722
chr15	27888064	27888099	27888082	0.579722
chr15	30191254	30191301	30191278	0.579722
chr15	30728577	30728611	30728593	0.579722
chr15	31070416	31070444	31070430	0.579722
chr15	31668231	31668272	31668250	2.5312
chr15	32115152	32115204	32115182	4.67695
chr15	32296730	32296782	32296755	0.579722
chr15	33002767	33002855	33002807	15.207
chr15	33501582	33501623	33501603	2.5312
chr15	33596959	33597001	33596981	0.579722
chr15	33826489	33826586	33826537	12.2821
chr15	34041183	34041232	34041206	4.67695
chr15	34900908	34900946	34900926	0.579722
chr15	35563373	35563420	35563395	4.67695
chr15	36983613	36983663	36983638	0.579722
chr15	38200999	38201025	38201012	0.579722
chr15	38202101	38202156	38202132	4.67695
chr15	38732742	38732789	38732766	0.579722
chr15	39527764	39527821	39527793	0.579722
chr15	40165945	40165979	40165962	4.67695
chr15	40864290	40864342	40864314	2.5312
chr15	40951630	40951676	40951652	4.67695
chr15	44628598	44628608	44628603	7.01722
chr15	46162799	46162890	46162844	12.2821
chr15	46187886	46187917	46187902	0.579722
chr15	46552538	46552593	46552567	7.01722
chr15	46571299	46571371	46571338	4.67695
chr15	46734841	46734857	46734849	0.579722
chr15	47112286	47112336	47112308	2.5312
chr16	419478	419516	419496	0.579722
chr16	515620	515681	515651	7.01722
chr16	579782	579820	579802	9.55222
chr16	598333	598371	598353	4.67695
chr16	3798212	3798296	3798255	7.01722
chr16	4502802	4502878	4502833	4.67695
chr16	5773451	5773515	5773479	4.67695
chr16	6225176	6225270	6225220	15.207
chr16	7408404	7408433	7408417	0.579722
chr16	8317013	8317054	8317033	7.01722
chr16	8626737	8626753	8626745	4.67695
chr16	8813855	8813915	8813885	2.5312
chr16	9704898	9704928	9704914	7.01722
chr16	9861938	9861962	9861950	0.579722
chr16	11041762	11041805	11041786	7.01722
chr16	12870605	12870699	12870661	21.6425
chr16	14822967	14822999	14822985	0.579722
chr16	15920295	15920326	15920311	4.67695
chr16	16024834	16024855	16024845	2.5312
chr16	16628908	16629022	16628965	71.0185
chr16	16636872	16636937	16636905	0.579722
chr16	16640335	16640441	16640387	36.8582
chr16	17107552	17107564	17107558	0.579722
chr16	18539277	18539328	18539304	7.01722
chr16	19698686	19698747	19698717	4.67695
chr16	20925537	20925551	20925544	4.67695
chr16	20959990	20960043	20960018	9.55222
chr16	21143311	21143325	21143318	0.579722
chr16	21172057	21172069	21172063	0.579722
chr16	23467803	23467874	23467839	7.01722
chr16	23822407	23822443	23822425	4.67695
chr16	23957534	23957588	23957560	9.55222
chr16	24934121	24934173	24934147	2.5312
chr16	25783143	25783167	25783155	4.67695
chr16	26358062	26358082	26358073	4.67695
chr16	26945563	26945643	26945599	12.2821
chr16	27781749	27781778	27781763	0.579722
chr16	27827393	27827450	27827422	2.5312
chr16	27835746	27835817	27835778	4.67695
chr16	30035182	30035216	30035199	4.67695
chr16	30378819	30378833	30378826	0.579722
chr16	30719063	30719129	30719095	4.67695
chr16	31010076	31010078	31010077	0.579722
chr16	31160043	31160083	31160063	4.67695
chr16	31807834	31807908	31807872	7.01722
chr16	31947379	31947399	31947388	0.579722
chr16	32685370	32685543	32685437	168.137
chr16	33993587	33993608	33993597	0.579722
chr16	34130213	34130297	34130250	9.55222
chr16	34709588	34709665	34709626	7.01722
chr16	35467216	35467276	35467240	15.207
chr16	35467315	35467333	35467325	12.2821
chr16	35627277	35627318	35627297	0.579722
chr16	36140785	36140809	36140798	0.579722
chr16	36548797	36548895	36548848	15.207
chr16	36630007	36630012	36630010	2.5312
chr16	36720334	36720355	36720344	2.5312
chr16	38382898	38382953	38382927	2.5312
chr16	39541900	39541914	39541907	4.67695
chr16	39863952	39864005	39863979	0.579722
chr16	40479867	40479896	40479880	4.67695
chr16	40675986	40676040	40676013	0.579722
chr16	41355016	41355066	41355041	0.579722
chr16	41466750	41466805	41466777	0.579722
chr16	41795419	41795438	41795429	2.5312
chr16	41856257	41856318	41856291	2.5312
chr16	42789632	42789697	42789665	0.579722
chr16	43010230	43010291	43010261	2.5312
chr16	43878985	43879042	43879015	4.67695
chr16	47012342	47012361	47012352	0.579722
chr16	47473525	47473566	47473543	4.67695
chr16	50021393	50021479	50021445	7.01722
chr16	50023285	50023339	50023313	2.5312
chr16	50561156	50561206	50561183	0.579722
chr16	51039005	51039012	51039009	2.5312
chr16	52082567	52082598	52082582	0.579722
chr16	52905493	52905509	52905501	4.67695
chr16	54020928	54020961	54020945	0.579722
chr16	54989667	54989733	54989708	2.5312
chr16	55656896	55656925	55656911	2.5312
chr16	55988401	55988428	55988415	0.579722
chr16	56782197	56782290	56782250	15.207
chr16	57080191	57080225	57080209	0.579722
chr16	58207681	58207756	58207717	12.2821
chr16	58457378	58457420	58457401	2.5312
chr17	53326	53338	53332	0.579722
chr17	700077	700138	700108	4.67695
chr17	735920	735952	735933	2.5312
chr17	1040762	1040791	1040777	15.207
chr17	4508903	4508925	4508914	2.5312
chr17	5139546	5139612	5139580	4.67695
chr17	6825635	6825688	6825663	0.579722
chr17	8075344	8075359	8075352	2.5312
chr17	8183654	8183673	8183664	0.579722
chr17	8776548	8776604	8776578	2.5312
chr17	8830151	8830235	8830187	9.55222
chr17	10126009	10126100	10126050	15.207
chr17	10451334	10451358	10451344	4.67695
chr17	11052331	11052397	11052366	9.55222
chr17	11071603	11071640	11071623	0.579722
chr17	11496534	11496612	11496575	12.2821
chr17	11772325	11772388	11772362	2.5312
chr17	12494187	12494240	12494212	0.579722
chr17	13368703	13368715	13368709	0.579722
chr17	13377537	13377603	13377572	0.579722
chr17	14028364	14028424	14028397	9.55222
chr17	14202492	14202508	14202500	0.579722
chr17	14322673	14322716	14322696	0.579722
chr17	14349279	14349284	14349281	4.67695
chr17	15115302	15115316	15115309	0.579722
chr17	15721055	15721086	15721071	4.67695
chr17	15905916	15905940	15905928	0.579722
chr17	16057100	16057153	16057128	12.2821
chr17	16230598	16230613	16230605	4.67695
chr17	16230737	16230772	16230754	7.01722
chr17	16235902	16235956	16235933	15.207
chr17	16545958	16546017	16545989	4.67695
chr17	16784114	16784174	16784141	9.55222
chr17	16921890	16921940	16921917	2.5312
chr17	17852284	17852412	17852336	28.8594
chr17	17867701	17867735	17867719	4.67695
chr17	18584845	18584902	18584874	12.2821
chr17	18872822	18872852	18872837	0.579722
chr17	19156253	19156305	19156279	7.01722
chr17	19503243	19503282	19503263	0.579722
chr17	19576831	19576878	19576856	7.01722
chr17	19792451	19792505	19792477	7.01722
chr17	20281810	20281865	20281838	0.579722
chr17	20490488	20490559	20490521	2.5312
chr17	20847727	20847762	20847745	0.579722
chr17	20979461	20979492	20979476	0.579722
chr17	21437782	21437803	21437793	7.01722
chr17	22772204	22772250	22772226	4.67695
chr17	22780957	22780994	22780975	4.67695
chr17	23150442	23150484	23150464	4.67695
chr17	24289103	24289155	24289131	7.01722
chr17	24314643	24314683	24314664	2.5312
chr17	24835207	24835255	24835232	0.579722
chr17	25163158	25163190	25163176	2.5312
chr17	25571198	25571220	25571208	0.579722
chr17	26877362	26877406	26877384	0.579722
chr17	26880247	26880293	26880270	2.5312
chr17	27963924	27963942	27963933	0.579722
chr17	28644572	28644628	28644598	0.579722
chr17	28787172	28787218	28787196	2.5312
chr17	29763003	29763037	29763021	0.579722
chr17	29978548	29978581	29978564	0.579722
chr17	30457686	30457724	30457705	0.579722
chr17	30735873	30735914	30735894	9.55222
chr17	31107869	31107891	31107881	2.5312
chr17	31212193	31212243	31212220	2.5312
chr17	31474815	31474874	31474845	2.5312
chr17	31785359	31785408	31785386	2.5312
chr17	32705394	32705423	32705407	2.5312
chr17	32804619	32804656	32804636	7.01722
chr17	32881203	32881244	32881223	2.5312
chr17	33040628	33040637	33040632	4.67695
chr17	33152219	33152268	33152244	2.5312
chr17	33610764	33610817	33610791	4.67695
chr17	34494728	34494752	34494740	2.5312
chr17	34883930	34883969	34883949	9.55222
chr17	34952491	34952549	34952518	2.5312
chr17	34996271	34996358	34996309	7.01722
chr17	35073247	35073273	35073260	0.579722
chr17	35375018	35375075	35375047	7.01722
chr17	36564209	36564239	36564224	0.579722
chr17	36565901	36565917	36565909	0.579722
chr17	37532014	37532054	37532033	2.5312
chr17	38159375	38159429	38159403	4.67695
chr17	39473287	39473345	39473315	2.5312
chr17	42913781	42913835	42913807	4.67695
chr17	43028186	43028304	43028244	88.5961
chr17	43610148	43610233	43610184	7.01722
chr17	44237213	44237246	44237230	4.67695
chr17	44898411	44898549	44898466	55.2038
chr17	44903025	44903069	44903048	9.55222
chr17	44903271	44903400	44903318	41.1511
chr17	44903460	44903541	44903503	41.1511
chr17	47355291	47355338	47355314	2.5312
chr17	48162486	48162598	48162545	65.5511
chr17	48188360	48188373	48188367	0.579722
chr17	53005330	53005374	53005352	2.5312
chr18	747978	747999	747988	2.5312
chr18	1357992	1358029	1358010	0.579722
chr18	1435360	1435466	1435415	15.207
chr18	1534432	1534482	1534453	2.5312
chr18	2254739	2254776	2254758	0.579722
chr18	4636160	4636237	4636189	7.01722
chr18	5399243	5399321	5399281	7.01722
chr18	6850570	6850670	6850637	12.2821
chr18	7804282	7804316	7804299	0.579722
chr18	8297831	8297895	8297862	4.67695
chr18	8842952	8842999	8842974	9.55222
chr18	10311325	10311328	10311326	0.579722
chr18	10680895	10680980	10680954	12.2821
chr18	11226311	11226357	11226335	4.67695
chr18	11284429	11284448	11284439	0.579722
chr18	11668239	11668295	11668269	4.67695
chr18	12530988	12531027	12531013	4.67695
chr18	12918599	12918683	12918640	9.55222
chr18	13608492	13608585	13608550	9.55222
chr18	14192532	14192579	14192556	0.579722
chr18	14312173	14312201	14312187	4.67695
chr18	15664498	15664527	15664512	0.579722
chr18	16291615	16291646	16291631	0.579722
chr18	16649193	16649242	16649216	4.67695
chr18	17278147	17278152	17278150	7.01722
chr18	17456901	17456929	17456914	0.579722
chr18	17684354	17684418	17684391	9.55222
chr18	18722815	18722888	18722852	2.5312
chr18	18756145	18756185	18756165	7.01722
chr18	20051165	20051176	20051171	0.579722
chr18	20592904	20592950	20592923	9.55222
chr18	21512366	21512403	21512384	0.579722
chr18	21629384	21629431	21629407	4.67695
chr18	22051625	22051654	22051640	0.579722
chr18	22674448	22674460	22674454	2.5312
chr18	22814701	22814736	22814718	0.579722
chr18	22827993	22828018	22828007	2.5312
chr18	23283123	23283154	23283137	2.5312
chr18	23349245	23349313	23349277	7.01722
chr18	23696618	23696667	23696643	2.5312
chr18	24889786	24889828	24889809	0.579722
chr18	25112882	25112930	25112904	2.5312
chr18	30029297	30029325	30029311	9.55222
chr18	31570468	31570474	31570471	0.579722
chr18	33456071	33456163	33456118	15.207
chr18	33888779	33888829	33888806	9.55222
chr18	34076407	34076438	34076424	9.55222
chr18	34358780	34358812	34358796	2.5312
chr18	34898565	34898623	34898595	2.5312
chr18	34995338	34995425	34995368	7.01722
chr18	36990363	36990482	36990393	18.3271
chr18	37921318	37921348	37921333	2.5312
chr18	38660047	38660066	38660056	0.579722
chr18	38998038	38998069	38998053	0.579722
chr18	39061829	39061872	39061850	2.5312
chr18	40553543	40553600	40553572	7.01722
chr18	44751969	44752012	44751990	2.5312
chr18	44814762	44814786	44814774	0.579722
chr18	45020178	45020201	45020189	0.579722
chr18	45233719	45233765	45233741	0.579722
chr18	46569164	46569215	46569190	4.67695
chr18	46824235	46824272	46824254	0.579722
chr18	48146749	48146779	48146764	0.579722
chr18	49009527	49009583	49009554	0.579722
chr18	49436647	49436695	49436672	0.579722
chr19	1109758	1109784	1109771	0.579722
chr19	1653894	1653900	1653897	2.5312
chr19	3129891	3129944	3129916	4.67695
chr19	3370784	3370812	3370797	12.2821
chr19	4205942	4205961	4205952	0.579722
chr19	5756769	5756789	5756779	0.579722
chr19	5840670	5840700	5840686	2.5312
chr19	5893615	5893641	5893628	0.579722
chr19	5956648	5956657	5956652	2.5312
chr19	6440368	6440468	6440403	15.207
chr19	7407937	7407983	7407959	2.5312
chr19	8621591	8621639	8621615	0.579722
chr19	8979317	8979357	8979337	0.579722
chr19	10555360	10555393	10555376	0.579722
chr19	10648299	10648369	10648333	4.67695
chr19	10935214	10935233	10935224	0.579722
chr19	11125565	11125606	11125585	7.01722
chr19	11166167	11166197	11166182	4.67695
chr19	11853990	11854002	11853996	2.5312
chr19	12800267	12800286	12800276	7.01722
chr19	14043326	14043367	14043346	0.579722
chr19	15451166	15451200	15451185	4.67695
chr19	15514416	15514432	15514424	0.579722
chr19	15549671	15549748	15549712	4.67695
chr19	15660291	15660372	15660321	7.01722
chr19	17316641	17316672	17316657	7.01722
chr19	17421922	17421959	17421940	2.5312
chr19	19721302	19721346	19721324	0.579722
chr19	20073248	20073306	20073280	7.01722
chr19	20243589	20243689	20243633	12.2821
chr19	21447998	21448025	21448011	0.579722
chr19	22740110	22740140	22740125	0.579722
chr19	22839950	22839979	22839965	0.579722
chr19	23358515	23358528	23358522	2.5312
chr19	24385313	24385367	24385342	0.579722
chr19	26205233	26205270	26205252	2.5312
chr19	27509263	27509306	27509285	4.67695
chr19	27599496	27599550	27599522	4.67695
chr19	28810479	28810484	28810481	2.5312
chr19	29140372	29140397	29140385	0.579722
chr19	29255611	29255622	29255617	7.01722
chr19	29972559	29972606	29972583	4.67695
chr19	30247604	30247647	30247625	0.579722
chr19	30410166	30410221	30410192	9.55222
chr19	31309309	31309365	31309338	0.579722
chr19	32399157	32399191	32399174	2.5312
chr19	32517578	32517600	32517589	0.579722
chr19	33271879	33271915	33271896	7.01722
chr19	33636903	33636964	33636935	0.579722
chr19	33683250	33683293	33683271	2.5312
chr19	34144789	34144828	34144810	2.5312
chr19	34226444	34226461	34226453	2.5312
chr19	34235977	34236011	34235994	7.01722
chr19	34358152	34358214	34358182	0.579722
chr19	34772870	34772895	34772883	0.579722
chr19	35803364	35803370	35803367	0.579722
chr19	36373554	36373592	36373573	7.01722
chr19	36518758	36518782	36518770	4.67695
chr19	36718588	36718657	36718629	12.2821
chr19	36729163	36729182	36729173	0.579722
chr19	38013021	38013070	38013042	0.579722
chr19	38242405	38242469	38242440	9.55222
chr19	39302712	39302766	39302736	2.5312
chr19	39484666	39484717	39484692	2.5312
chr19	40789549	40789567	40789558	4.67695
chr19	40822093	40822113	40822103	7.01722
chr19	42273182	42273194	42273188	2.5312
chr19	42322830	42322841	42322835	2.5312
chr19	43939281	43939308	43939295	2.5312
chr19	44473332	44473394	44473365	4.67695
chr19	44591087	44591117	44591102	0.579722
chr19	44736188	44736206	44736197	0.579722
chr19	44902095	44902117	44902106	2.5312
chr19	46852662	46852714	46852687	0.579722
chr19	47609421	47609467	47609445	0.579722
chr2	297455	297507	297480	4.67695
chr2	594008	594052	594029	12.2821
chr2	647823	647859	647841	0.579722
chr2	1012449	1012516	1012482	2.5312
chr2	1213667	1213708	1213689	2.5312
chr2	6434967	6435040	6435002	7.01722
chr2	8648917	8648969	8648944	0.579722
chr2	9042591	9042614	9042603	2.5312
chr2	9325043	9325082	9325062	0.579722
chr2	9747832	9747865	9747849	2.5312
chr2	10961762	10961791	10961777	2.5312
chr2	12421472	12421478	12421475	2.5312
chr2	12456827	12456890	12456859	2.5312
chr2	12893662	12893724	12893693	2.5312
chr2	13450427	13450499	13450464	4.67695
chr2	13541760	13541770	13541765	0.579722
chr2	13838867	13838898	13838882	0.579722
chr2	15077761	15077823	15077789	9.55222
chr2	15339785	15339828	15339808	0.579722
chr2	16359100	16359150	16359122	12.2821
chr2	17157089	17157098	17157094	2.5312
chr2	18258784	18258833	18258809	4.67695
chr2	19562312	19562337	19562324	0.579722
chr2	22045938	22046039	22045989	36.8582
chr2	22352927	22352989	22352959	2.5312
chr2	22578339	22578410	22578376	4.67695
chr2	22617745	22617785	22617765	0.579722
chr2	22749638	22749698	22749670	2.5312
chr2	22801783	22801839	22801810	0.579722
chr2	22888755	22888866	22888809	28.8594
chr2	24598816	24598876	24598846	7.01722
chr2	25776443	25776455	25776449	0.579722
chr2	25836008	25836104	25836043	12.2821
chr2	26228251	26228305	26228279	2.5312
chr2	26484757	26484780	26484769	2.5312
chr2	26552350	26552386	26552367	4.67695
chr2	27281814	27281875	27281845	2.5312
chr2	28095459	28095493	28095476	0.579722
chr2	28439746	28439763	28439753	4.67695
chr2	29696361	29696428	29696391	7.01722
chr2	29873281	29873352	29873319	4.67695
chr2	30447402	30447416	30447409	0.579722
chr2	31723448	31723533	31723497	12.2821
chr2	31949912	31949946	31949930	0.579722
chr2	32058144	32058220	32058175	9.55222
chr2	32551814	32551884	32551836	4.67695
chr2	32594687	32594746	32594715	0.579722
chr2	32706280	32706362	32706316	7.01722
chr2	33676196	33676222	33676210	0.579722
chr2	34014532	34014554	34014543	2.5312
chr2	35194085	35194145	35194115	0.579722
chr2	35285380	35285385	35285383	2.5312
chr2	35811481	35811512	35811496	0.579722
chr2	36486871	36486898	36486884	0.579722
chr2	36723601	36723624	36723613	0.579722
chr2	37134750	37134816	37134794	9.55222
chr2	37705014	37705109	37705056	15.207
chr2	37837562	37837614	37837587	0.579722
chr2	38390598	38390652	38390629	9.55222
chr2	38580828	38580859	38580845	7.01722
chr2	39085508	39085544	39085526	2.5312
chr2	39540728	39540740	39540734	2.5312
chr2	40591938	40592004	40591971	2.5312
chr2	41280164	41280231	41280200	4.67695
chr2	41660199	41660249	41660224	0.579722
chr2	42068349	42068393	42068370	2.5312
chr2	42669093	42669150	42669128	2.5312
chr2	43403077	43403098	43403088	2.5312
chr2	43589306	43589381	43589343	7.01722
chr2	44532735	44532809	44532774	18.3271
chr2	44603946	44603970	44603958	4.67695
chr2	44920013	44920064	44920040	4.67695
chr2	46007317	46007332	46007324	0.579722
chr2	46941895	46941952	46941927	2.5312
chr2	47412103	47412165	47412131	7.01722
chr2	47644142	47644171	47644157	0.579722
chr2	48777397	48777428	48777412	0.579722
chr2	49214115	49214151	49214134	4.67695
chr2	49223561	49223596	49223577	4.67695
chr2	51355407	51355430	51355418	2.5312
chr2	51448354	51448403	51448377	0.579722
chr2	51685582	51685593	51685588	2.5312
chr2	55213456	55213523	55213488	2.5312
chr2	57004325	57004349	57004337	4.67695
chr2	57464466	57464531	57464501	0.579722
chr2	58864266	58864320	58864286	7.01722
chr2	59278415	59278456	59278435	2.5312
chr2	59950600	59950645	59950622	0.579722
chr2	60227051	60227121	60227076	7.01722
chr20	40463	40515	40489	2.5312
chr20	3629534	3629554	3629544	0.579722
chr20	3678624	3678644	3678633	2.5312
chr20	3872117	3872189	3872163	7.01722
chr20	5164878	5164924	5164902	7.01722
chr20	5266276	5266324	5266300	4.67695
chr20	7032130	7032146	7032138	0.579722
chr20	7529409	7529450	7529431	2.5312
chr20	8438457	8438544	8438489	12.2821
chr20	8932438	8932501	8932467	4.67695
chr20	9710165	9710204	9710185	0.579722
chr20	9949731	9949765	9949748	0.579722
chr20	10294748	10294753	10294751	4.67695
chr20	10384871	10385039	10384910	25.1532
chr20	10633972	10633994	10633983	0.579722
chr20	10688420	10688474	10688449	2.5312
chr20	11897184	11897251	11897216	2.5312
chr20	14672129	14672197	14672162	9.55222
chr20	14773841	14773896	14773869	4.67695
chr20	16027536	16027586	16027562	2.5312
chr20	16285260	16285299	16285279	7.01722
chr20	18532193	18532221	18532208	2.5312
chr20	18916442	18916473	18916457	0.579722
chr20	19404519	19404559	19404540	0.579722
chr20	19455628	19455650	19455638	4.67695
chr20	20304114	20304125	20304120	0.579722
chr20	21240721	21240744	21240733	4.67695
chr20	21262861	21262873	21262867	2.5312
chr20	22128737	22128804	22128772	15.207
chr20	22235809	22235854	22235831	0.579722
chr20	22619677	22619751	22619712	9.55222
chr20	23456482	23456512	23456497	0.579722
chr20	23470975	23471022	23470997	7.01722
chr20	23548981	23549007	23548994	0.579722
chr20	23743908	23743953	23743931	0.579722
chr20	23923482	23923497	23923490	2.5312
chr20	24307164	24307274	24307221	55.2038
chr20	24586555	24586580	24586567	0.579722
chr20	25560203	25560281	25560247	9.55222
chr20	25790560	25790652	25790605	21.6425
chr20	25859933	25859977	25859954	15.207
chr20	25860058	25860157	25860109	28.8594
chr20	25860293	25860521	25860459	202.943
chr20	26697721	26697769	26697743	2.5312
chr20	27341906	27341921	27341914	0.579722
chr20	28370204	28370229	28370217	0.579722
chr20	28510219	28510270	28510245	7.01722
chr20	28690555	28690616	28690588	2.5312
chr20	28723618	28723681	28723652	4.67695
chr20	30507680	30507725	30507701	0.579722
chr20	31433696	31433748	31433719	2.5312
chr20	32301991	32301997	32301994	4.67695
chr20	32447771	32447825	32447798	2.5312
chr20	32863363	32863418	32863391	0.579722
chr20	33432832	33432886	33432860	7.01722
chr20	33482836	33482890	33482863	7.01722
chr20	33693431	33693463	33693447	0.579722
chr20	33972451	33972485	33972469	0.579722
chr20	34267006	34267117	34267036	15.207
chr20	34510112	34510169	34510140	4.67695
chr20	34600499	34600582	34600536	18.3271
chr20	35960515	35960577	35960547	2.5312
chr20	36063163	36063206	36063183	0.579722
chr20	37078239	37078330	37078305	4.67695
chr20	37575392	37575400	37575396	2.5312
chr20	38310971	38311022	38310992	7.01722
chr20	38493617	38493667	38493642	4.67695
chr20	38501350	38501355	38501352	0.579722
chr20	39600605	39600646	39600627	4.67695
chr20	40075820	40075853	40075837	0.579722
chr20	41113183	41113213	41113197	0.579722
chr20	42142204	42142247	42142229	2.5312
chr20	42348300	42348348	42348322	0.579722
chr20	44075026	44075039	44075032	0.579722
chr20	44509382	44509399	44509390	0.579722
chr20	44771713	44771780	44771750	4.67695
chr20	45984422	45984494	45984460	2.5312
chr20	46926173	46926271	46926229	12.2821
chr20	47434102	47434195	47434150	21.6425
chr20	47442793	47442897	47442826	9.55222
chr20	52585704	52585760	52585733	0.579722
chr20	54170825	54170922	54170878	12.2821
chr20	55771146	55771211	55771177	0.579722
chr21	1142014	1142046	1142030	0.579722
chr21	1609574	1609642	1609604	9.55222
chr21	2529459	2529528	2529499	7.01722
chr21	3425555	3425600	3425577	2.5312
chr21	3548798	3548818	3548808	2.5312
chr21	4881371	4881426	4881403	4.67695
chr21	7892462	7892483	7892472	0.579722
chr21	8155678	8155738	8155711	9.55222
chr21	9840752	9840807	9840784	2.5312
chr21	9857609	9857633	9857621	0.579722
chr21	10825883	10826015	10825916	21.6425
chr21	10934526	10934534	10934530	4.67695
chr21	11010733	11010797	11010765	2.5312
chr21	11650869	11650934	11650903	7.01722
chr21	13778012	13778066	13778039	0.579722
chr21	15037121	15037139	15037130	0.579722
chr21	15821559	15821573	15821566	4.67695
chr21	16168799	16168851	16168824	2.5312
chr21	16352282	16352320	16352300	0.579722
chr21	17678403	17678479	17678441	7.01722
chr21	17846864	17846933	17846899	4.67695
chr21	18449923	18449971	18449945	7.01722
chr21	18955762	18955781	18955771	2.5312
chr21	19425328	19425331	19425330	7.01722
chr21	19432699	19432712	19432705	0.579722
chr21	19761885	19761946	19761915	9.55222
chr21	20207642	20207696	20207664	7.01722
chr21	20508303	20508342	20508323	2.5312
chr21	21103309	21103343	21103325	2.5312
chr21	21701863	21701904	21701883	0.579722
chr21	22488574	22488617	22488594	0.579722
chr21	22637397	22637456	22637429	7.01722
chr21	23307163	23307226	23307195	2.5312
chr21	23481755	23481826	23481787	12.2821
chr21	23565669	23565714	23565692	2.5312
chr21	23707364	23707388	23707375	2.5312
chr21	24699694	24699743	24699720	2.5312
chr21	26178231	26178240	26178236	0.579722
chr21	26420020	26420059	26420038	0.579722
chr21	26433202	26433261	26433232	4.67695
chr21	26725998	26726043	26726022	4.67695
chr21	26821850	26821878	26821862	7.01722
chr21	27113342	27113417	27113387	0.579722
chr21	27178121	27178216	27178158	18.3271
chr21	29066982	29067055	29067010	12.2821
chr21	29438058	29438109	29438082	2.5312
chr21	30992729	30992757	30992743	0.579722
chr21	33236431	33236495	33236471	9.55222
chr21	34429922	34429949	34429936	2.5312
chr21	35411107	35411172	35411140	7.01722
chr21	35442756	35442784	35442770	2.5312
chr21	41036718	41036788	41036751	2.5312
chr21	42656137	42656168	42656152	2.5312
chr22	643989	644060	644030	7.01722
chr22	1235778	1235824	1235800	7.01722
chr22	2255909	2255978	2255943	7.01722
chr22	5375850	5375905	5375878	4.67695
chr22	7057563	7057615	7057588	0.579722
chr22	9875480	9875548	9875510	9.55222
chr22	10555018	10555047	10555032	0.579722
chr22	11007999	11008045	11008021	2.5312
chr22	11119497	11119547	11119522	0.579722
chr22	11368306	11368331	11368319	2.5312
chr22	13324135	13324188	13324161	0.579722
chr22	13530836	13530863	13530850	0.579722
chr22	14652697	14652771	14652733	9.55222
chr22	14746294	14746324	14746309	0.579722
chr22	15143442	15143459	15143451	4.67695
chr22	15314955	15314996	15314976	0.579722
chr22	16117784	16117834	16117806	2.5312
chr22	16478620	16478650	16478636	0.579722
chr22	17670489	17670496	17670492	0.579722
chr22	17813716	17813833	17813801	18.3271
chr22	17987648	17987707	17987677	4.67695
chr22	18696186	18696214	18696200	2.5312
chr22	19020254	19020299	19020276	0.579722
chr22	19781437	19781482	19781458	4.67695
chr22	20365586	20365639	20365614	2.5312
chr22	20372443	20372505	20372474	2.5312
chr22	20602923	20602954	20602939	2.5312
chr22	21114050	21114070	21114060	0.579722
chr22	21427238	21427277	21427257	2.5312
chr22	21833761	21833810	21833785	4.67695
chr22	25130964	25131048	25131007	9.55222
chr22	25670046	25670112	25670080	4.67695
chr22	31285814	31285857	31285836	0.579722
chr22	33046694	33046830	33046748	36.8582
chr22	33197829	33197918	33197863	7.01722
chr22	36117531	36117546	36117538	0.579722
chr22	37518329	37518382	37518355	2.5312
chr22	37593275	37593301	37593287	0.579722
chr22	38750355	38750398	38750375	2.5312
chr22	39353452	39353507	39353482	4.67695
chr22	40602780	40602921	40602847	221.522
chr22	40640664	40640722	40640692	2.5312
chr23	43820	43850	43835	0.579722
chr23	4535775	4535817	4535796	2.5312
chr23	4593916	4593948	4593931	2.5312
chr23	4750516	4750535	4750525	0.579722
chr23	6219222	6219287	6219255	2.5312
chr23	6297748	6297793	6297772	0.579722
chr23	6944676	6944725	6944700	0.579722
chr23	7606384	7606441	7606413	18.3271
chr23	8416785	8416810	8416798	0.579722
chr23	9491409	9491459	9491434	0.579722
chr23	9721578	9721600	9721589	0.579722
chr23	10886675	10886726	10886700	2.5312
chr23	11719315	11719344	11719331	7.01722
chr23	11886203	11886252	11886227	4.67695
chr23	12399336	12399372	12399353	0.579722
chr23	12646964	12647004	12646984	0.579722
chr23	13016998	13017053	13017025	0.579722
chr23	13542597	13542632	13542616	0.579722
chr23	13638461	13638499	13638477	2.5312
chr23	14528395	14528469	14528434	7.01722
chr23	14695185	14695220	14695202	2.5312
chr23	17819102	17819120	17819111	0.579722
chr23	19281307	19281345	19281326	2.5312
chr23	20554735	20554819	20554750	4.67695
chr23	21647517	21647551	21647533	4.67695
chr23	21712089	21712158	21712117	9.55222
chr23	22640771	22640790	22640780	0.579722
chr23	22703898	22703960	22703930	7.01722
chr23	22911222	22911235	22911228	0.579722
chr23	22916367	22916383	22916375	0.579722
chr23	23438705	23438740	23438721	0.579722
chr23	23591804	23591846	23591825	2.5312
chr23	23718737	23718766	23718753	2.5312
chr23	23790959	23790993	23790976	0.579722
chr23	23962958	23963006	23962982	2.5312
chr23	24101447	24101538	24101498	9.55222
chr23	24511012	24511052	24511032	0.579722
chr23	25675090	25675150	25675119	0.579722
chr23	25801932	25801976	25801955	2.5312
chr23	26071221	26071263	26071242	2.5312
chr23	26316045	26316080	26316062	0.579722
chr23	26884144	26884185	26884165	0.579722
chr23	27236572	27236610	27236591	2.5312
chr23	27448635	27448683	27448657	7.01722
chr23	27767424	27767450	27767437	0.579722
chr23	28136056	28136079	28136068	0.579722
chr23	28213541	28213589	28213564	9.55222
chr23	28443258	28443270	28443264	0.579722
chr23	28663824	28663862	28663842	7.01722
chr23	28953077	28953118	28953096	4.67695
chr23	29826851	29826868	29826860	4.67695
chr23	29845999	29846023	29846012	2.5312
chr23	31681515	31681597	31681570	7.01722
chr23	32355601	32355607	32355604	0.579722
chr23	32523177	32523185	32523181	0.579722
chr23	32919022	32919098	32919050	7.01722
chr23	33913015	33913056	33913036	0.579722
chr23	34758622	34758669	34758649	0.579722
chr23	35512527	35512564	35512545	7.01722
chr23	35617245	35617282	35617261	0.579722
chr23	35800603	35800655	35800632	9.55222
chr23	36221829	36221872	36221850	2.5312
chr23	36306458	36306540	36306498	7.01722
chr23	36489560	36489601	36489579	4.67695
chr23	36912389	36912402	36912396	7.01722
chr23	37517014	37517073	37517038	7.01722
chr23	37815052	37815103	37815077	2.5312
chr23	38458395	38458476	38458438	9.55222
chr23	39053948	39054017	39053989	2.5312
chr23	40509016	40509063	40509041	2.5312
chr23	42579588	42579625	42579607	0.579722
chr24	548098	548137	548118	4.67695
chr24	1226439	1226467	1226454	21.6425
chr24	1349384	1349401	1349393	2.5312
chr24	2012528	2012597	2012561	4.67695
chr24	2748015	2748030	2748022	0.579722
chr24	2946353	2946402	2946380	7.01722
chr24	3197120	3197169	3197145	2.5312
chr24	3207499	3207541	3207519	2.5312
chr24	3572741	3572800	3572770	0.579722
chr24	3729990	3730031	3730011	2.5312
chr24	4069729	4069731	4069730	9.55222
chr24	4119532	4119566	4119551	0.579722
chr24	4489697	4489732	4489717	2.5312
chr24	4495076	4495111	4495093	0.579722
chr24	4983080	4983094	4983087	0.579722
chr24	5541394	5541396	5541395	0.579722
chr24	5645353	5645393	5645372	0.579722
chr24	5775922	5775975	5775949	2.5312
chr24	6289942	6289978	6289961	2.5312
chr24	6931858	6931915	6931885	4.67695
chr24	7383967	7384024	7383996	9.55222
chr24	7595602	7595631	7595616	2.5312
chr24	7614587	7614634	7614613	2.5312
chr24	7917160	7917200	7917179	0.579722
chr24	8030937	8030959	8030948	4.67695
chr24	8279551	8279573	8279562	0.579722
chr24	8475205	8475265	8475234	4.67695
chr24	9321492	9321539	9321516	4.67695
chr24	9380787	9380825	9380805	2.5312
chr24	9486768	9486817	9486791	4.67695
chr24	9667086	9667131	9667110	0.579722
chr24	10712940	10712975	10712957	2.5312
chr24	10884464	10884491	10884477	0.579722
chr24	11689639	11689686	11689664	0.579722
chr24	11701027	11701116	11701070	12.2821
chr24	11702142	11702260	11702202	71.0185
chr24	12152782	12152838	12152804	12.2821
chr24	12152962	12152979	12152971	18.3271
chr24	12667208	12667292	12667257	9.55222
chr24	13122780	13122791	13122785	0.579722
chr24	13453910	13453923	13453916	0.579722
chr24	13801326	13801379	13801353	0.579722
chr24	15548609	15548632	15548620	0.579722
chr24	17474943	17474953	17474948	18.3271
chr24	17836222	17836264	17836240	0.579722
chr24	17959330	17959335	17959332	12.2821
chr24	19103103	19103141	19103122	0.579722
chr24	19527191	19527241	19527216	0.579722
chr24	19869058	19869107	19869087	7.01722
chr24	20110920	20110983	20110953	7.01722
chr24	20117108	20117168	20117136	2.5312
chr24	20691355	20691394	20691373	0.579722
chr24	20976814	20976857	20976835	0.579722
chr24	21021538	21021562	21021551	2.5312
chr24	21674030	21674071	21674051	4.67695
chr24	22027209	22027253	22027232	4.67695
chr24	23025660	23025712	23025687	15.207
chr24	23403342	23403352	23403346	2.5312
chr24	23639876	23639904	23639890	4.67695
chr24	23768421	23768455	23768436	9.55222
chr24	23849896	23849979	23849933	9.55222
chr24	24162081	24162123	24162102	9.55222
chr24	25399237	25399255	25399246	0.579722
chr24	26286644	26286687	26286665	4.67695
chr24	27272432	27272448	27272440	0.579722
chr24	27589780	27589846	27589814	4.67695
chr24	27899148	27899213	27899176	2.5312
chr24	28007819	28007858	28007838	2.5312
chr24	28737965	28737983	28737974	0.579722
chr24	30461440	30461476	30461460	9.55222
chr24	30827153	30827206	30827182	0.579722
chr24	31830219	31830280	31830249	4.67695
chr24	31839857	31839915	31839888	0.579722
chr24	32050467	32050520	32050494	9.55222
chr24	32694880	32694919	32694897	2.5312
chr24	32915895	32915920	32915908	4.67695
chr24	32970231	32970268	32970249	2.5312
chr24	33462457	33462511	33462481	2.5312
chr24	33469171	33469194	33469182	2.5312
chr24	33483623	33483677	33483652	4.67695
chr24	35870295	35870350	35870324	12.2821
chr24	36627866	36627936	36627897	2.5312
chr24	37180038	37180113	37180075	7.01722
chr24	37978812	37978854	37978832	4.67695
chr24	38727865	38727907	38727885	4.67695
chr24	39682944	39682984	39682964	0.579722
chr24	42860708	42860774	42860740	0.579722
chr24	42899717	42899742	42899730	2.5312
chr25	2033978	2033996	2033987	0.579722
chr25	3814273	3814306	3814290	12.2821
chr25	4463504	4463564	4463535	4.67695
chr25	5093674	5093730	5093704	0.579722
chr25	5217184	5217231	5217210	2.5312
chr25	6189602	6189630	6189617	9.55222
chr25	6766946	6766988	6766967	2.5312
chr25	7505826	7505900	7505868	15.207
chr25	7949420	7949469	7949445	0.579722
chr25	10035793	10035833	10035813	0.579722
chr25	11741163	11741244	11741196	15.207
chr25	12821056	12821098	12821077	0.579722
chr25	12857729	12857742	12857735	0.579722
chr25	13751002	13751024	13751013	4.67695
chr25	16006767	16006788	16006778	0.579722
chr25	16480425	16480509	16480465	9.55222
chr25	16492097	16492140	16492117	4.67695
chr25	16628500	16628521	16628510	2.5312
chr25	16847051	16847086	16847068	2.5312
chr25	16920142	16920164	16920153	4.67695
chr25	17364873	17364885	17364879	0.579722
chr25	17421277	17421329	17421301	9.55222
chr25	17606349	17606375	17606362	2.5312
chr25	17645014	17645078	17645044	7.01722
chr25	17894835	17894847	17894841	12.2821
chr25	17894900	17894960	17894933	18.3271
chr25	18265686	18265777	18265732	12.2821
chr25	20558551	20558619	20558586	4.67695
chr25	20842962	20843009	20842985	4.67695
chr25	21491321	21491357	21491339	2.5312
chr25	21689166	21689218	21689191	7.01722
chr25	22183540	22183544	22183542	0.579722
chr25	22416328	22416386	22416357	7.01722
chr25	22818599	22818602	22818601	2.5312
chr25	23817547	23817595	23817572	0.579722
chr25	24652876	24652983	24652934	18.3271
chr25	25063997	25064086	25064044	15.207
chr25	26414787	26414856	26414827	4.67695
chr25	27543994	27544041	27544018	4.67695
chr25	28000593	28000668	28000633	9.55222
chr25	28123746	28123777	28123763	2.5312
chr25	28125484	28125530	28125507	0.579722
chr25	28542282	28542321	28542299	15.207
chr25	28542953	28543079	28543022	60.2795
chr25	28543166	28543230	28543199	28.8594
chr25	28543525	28543540	28543532	36.8582
chr25	28544534	28544572	28544552	7.01722
chr25	28545272	28545330	28545301	28.8594
chr25	28546540	28546650	28546592	41.1511
chr25	28547815	28547940	28547852	21.6425
chr25	28548123	28548205	28548149	18.3271
chr25	28548523	28548568	28548547	12.2821
chr25	28548966	28549061	28549002	15.207
chr25	28551416	28551484	28551450	15.207
chr25	28551579	28551606	28551592	9.55222
chr25	28552787	28552809	28552797	7.01722
chr25	28657935	28657964	28657949	0.579722
chr25	29080688	29080731	29080710	4.67695
chr25	29874661	29874692	29874677	2.5312
chr25	30171415	30171463	30171438	2.5312
chr25	30413962	30413982	30413972	0.579722
chr25	31327867	31327882	31327874	2.5312
chr25	33194589	33194648	33194617	4.67695
chr25	33520557	33520628	33520594	7.01722
chr25	33552431	33552486	33552456	7.01722
chr25	34655313	34655331	34655322	2.5312
chr25	34856964	34856987	34856975	0.579722
chr25	34891685	34891766	34891732	9.55222
chr25	36238278	36238331	36238306	0.579722
chr25	37233297	37233339	37233319	7.01722
chr25	38017949	38018042	38017988	12.2821
chr3	462622	462654	462638	2.5312
chr3	1015212	1015278	1015242	4.67695
chr3	2062945	2062986	2062966	0.579722
chr3	4083785	4083864	4083819	7.01722
chr3	5710609	5710679	5710643	7.01722
chr3	9145345	9145489	9145432	76.6818
chr3	11141254	11141280	11141268	2.5312
chr3	13016331	13016369	13016350	2.5312
chr3	14128264	14128311	14128287	0.579722
chr3	15218171	15218211	15218189	4.67695
chr3	15574165	15574187	15574176	2.5312
chr3	15985299	15985313	15985306	2.5312
chr3	16205352	16205394	16205373	2.5312
chr3	17087179	17087208	17087193	9.55222
chr3	17145099	17145153	17145125	0.579722
chr3	17585162	17585222	17585190	12.2821
chr3	17973704	17973770	17973738	9.55222
chr3	17989811	17989846	17989828	0.579722
chr3	18213290	18213355	18213324	2.5312
chr3	18599008	18599050	18599029	0.579722
chr3	18643729	18643768	18643749	2.5312
chr3	19905851	19905889	19905871	9.55222
chr3	20010623	20010704	20010654	9.55222
chr3	20097609	20097671	20097634	4.67695
chr3	21104903	21104946	21104922	2.5312
chr3	21404656	21404739	21404699	12.2821
chr3	21715399	21715450	21715425	0.579722
chr3	22208792	22208856	22208822	2.5312
chr3	22540798	22540838	22540817	4.67695
chr3	23993563	23993598	23993580	0.579722
chr3	24214879	24214970	24214930	15.207
chr3	24471452	24471477	24471464	0.579722
chr3	24570390	24570430	24570411	2.5312
chr3	25460900	25460936	25460917	4.67695
chr3	25947914	25947964	25947939	2.5312
chr3	26680136	26680170	26680153	2.5312
chr3	26899405	26899475	26899438	9.55222
chr3	26937028	26937066	26937048	0.579722
chr3	27271170	27271198	27271184	0.579722
chr3	27838050	27838094	27838071	0.579722
chr3	27961697	27961745	27961722	4.67695
chr3	28778125	28778186	28778158	4.67695
chr3	28894383	28894442	28894416	4.67695
chr3	30204426	30204483	30204452	4.67695
chr3	31016708	31016785	31016755	15.207
chr3	31529892	31529947	31529921	7.01722
chr3	31984042	31984074	31984058	2.5312
chr3	32218105	32218129	32218118	0.579722
chr3	32535984	32536123	32536022	25.1532
chr3	33569844	33569901	33569873	2.5312
chr3	33592900	33592910	33592905	0.579722
chr3	33732244	33732343	33732297	18.3271
chr3	34086199	34086264	34086230	2.5312
chr3	34661608	34661662	34661634	2.5312
chr3	35297748	35297796	35297772	2.5312
chr3	35485600	35485659	35485630	9.55222
chr3	35848835	35848856	35848845	2.5312
chr3	35951504	35951535	35951520	2.5312
chr3	36087937	36087966	36087952	7.01722
chr3	36131297	36131358	36131330	4.67695
chr3	36780827	36780849	36780839	4.67695
chr3	36992264	36992296	36992280	0.579722
chr3	37000540	37000609	37000571	15.207
chr3	37000619	37000667	37000649	9.55222
chr3	37333632	37333704	37333667	9.55222
chr3	37462604	37462624	37462614	0.579722
chr3	37736960	37736987	37736973	0.579722
chr3	38803061	38803126	38803093	4.67695
chr3	39212999	39213049	39213023	2.5312
chr3	40367002	40367066	40367035	9.55222
chr3	41615047	41615091	41615070	0.579722
chr3	41628372	41628414	41628394	2.5312
chr3	41805768	41805782	41805775	0.579722
chr3	42056148	42056179	42056163	0.579722
chr3	42182562	42182602	42182582	2.5312
chr3	42415399	42415410	42415405	0.579722
chr3	43002566	43002618	43002592	2.5312
chr3	44106077	44106138	44106100	12.2821
chr3	44223821	44223874	44223849	4.67695
chr3	44349268	44349286	44349277	7.01722
chr3	44902610	44902636	44902623	2.5312
chr3	45067338	45067379	45067360	0.579722
chr3	45073029	45073088	45073061	2.5312
chr3	45111948	45111994	45111971	0.579722
chr3	47038893	47038948	47038919	0.579722
chr3	48267041	48267059	48267050	0.579722
chr3	50087301	50087368	50087333	2.5312
chr3	50118940	50118964	50118952	0.579722
chr3	50984410	50984488	50984445	9.55222
chr3	51560360	51560398	51560381	0.579722
chr3	53076165	53076190	53076178	0.579722
chr3	53180844	53180896	53180868	2.5312
chr3	53427985	53427998	53427991	0.579722
chr3	54467533	54467574	54467553	2.5312
chr3	55607837	55607861	55607849	0.579722
chr3	56081256	56081301	56081278	2.5312
chr3	58657961	58657986	58657973	0.579722
chr3	60116967	60116986	60116977	2.5312
chr3	61314081	61314115	61314098	0.579722
chr3	61789780	61789849	61789817	2.5312
chr3	63058773	63058842	63058809	4.67695
chr4	209307	209338	209322	0.579722
chr4	743712	743739	743726	4.67695
chr4	925472	925540	925504	2.5312
chr4	1667057	1667092	1667073	2.5312
chr4	2135035	2135138	2135085	41.1511
chr4	2425997	2426051	2426023	0.579722
chr4	2594334	2594387	2594356	0.579722
chr4	2756256	2756280	2756268	2.5312
chr4	2803549	2803561	2803555	0.579722
chr4	2978835	2978894	2978862	2.5312
chr4	4667536	4667603	4667568	7.01722
chr4	5144049	5144104	5144076	2.5312
chr4	5221174	5221181	5221178	4.67695
chr4	5724438	5724491	5724465	7.01722
chr4	7235057	7235133	7235117	4.67695
chr4	7444431	7444517	7444470	15.207
chr4	7450320	7450416	7450359	12.2821
chr4	7883754	7883829	7883774	9.55222
chr4	8615798	8615877	8615836	7.01722
chr4	8877687	8877715	8877700	2.5312
chr4	8893224	8893281	8893251	2.5312
chr4	9101630	9101709	9101668	7.01722
chr4	9217681	9217736	9217709	4.67695
chr4	9567919	9567965	9567944	4.67695
chr4	10024249	10024286	10024268	2.5312
chr4	10628812	10628867	10628839	0.579722
chr4	10818350	10818420	10818384	15.207
chr4	10869275	10869316	10869297	7.01722
chr4	10880456	10880531	10880484	9.55222
chr4	11673678	11673728	11673702	2.5312
chr4	12090777	12090822	12090798	2.5312
chr4	12092341	12092387	12092366	0.579722
chr4	12232845	12232874	12232859	0.579722
chr4	12777464	12777576	12777522	18.3271
chr4	13103449	13103501	13103470	2.5312
chr4	13302426	13302477	13302452	0.579722
chr4	13606842	13606880	13606861	2.5312
chr4	13898378	13898392	13898385	0.579722
chr4	14678683	14678734	14678710	4.67695
chr4	15387640	15387697	15387667	9.55222
chr4	15416175	15416232	15416203	0.579722
chr4	15664399	15664489	15664419	12.2821
chr4	16048332	16048366	16048349	0.579722
chr4	16208388	16208445	16208419	9.55222
chr4	16247940	16248018	16247986	7.01722
chr4	16530301	16530340	16530320	0.579722
chr4	16756892	16756935	16756913	0.579722
chr4	16878751	16878768	16878760	2.5312
chr4	17121584	17121618	17121601	7.01722
chr4	17498705	17498778	17498742	7.01722
chr4	17994562	17994614	17994587	4.67695
chr4	18410010	18410040	18410025	2.5312
chr4	18620783	18620828	18620806	2.5312
chr4	18760374	18760411	18760391	2.5312
chr4	20117506	20117569	20117537	2.5312
chr4	20214199	20214217	20214208	0.579722
chr4	20250882	20250942	20250908	7.01722
chr4	20620560	20620586	20620572	2.5312
chr4	20776160	20776184	20776173	0.579722
chr4	20835661	20835724	20835694	0.579722
chr4	20854983	20855008	20854995	0.579722
chr4	21027388	21027424	21027404	2.5312
chr4	21284837	21284888	21284863	0.579722
chr4	22056411	22056443	22056427	0.579722
chr4	23379741	23379752	23379746	0.579722
chr4	23663975	23664005	23663990	0.579722
chr4	24206017	24206062	24206040	9.55222
chr4	24432045	24432089	24432068	0.579722
chr4	24950180	24950237	24950210	0.579722
chr4	26521460	26521492	26521477	0.579722
chr4	26628589	26628611	26628600	2.5312
chr4	27542202	27542223	27542212	2.5312
chr4	28001278	28001325	28001303	12.2821
chr4	28001642	28001677	28001657	9.55222
chr4	28004125	28004232	28004186	18.3271
chr4	28004561	28004670	28004615	50.3238
chr4	28014703	28014798	28014750	21.6425
chr4	28335883	28335925	28335904	18.3271
chr4	28336346	28336429	28336385	36.8582
chr4	28336699	28336727	28336713	12.2821
chr4	28339517	28339566	28339543	9.55222
chr4	29653657	29653688	29653673	4.67695
chr4	34960506	34960566	34960536	2.5312
chr4	36409674	36410666	36410414	1173.44
chr4	43542233	43542312	43542274	12.2821
chr4	47797437	47797485	47797460	4.67695
chr4	49022490	49022526	49022508	0.579722
chr4	53672063	53672098	53672081	2.5312
chr4	55989142	55989144	55989143	18.3271
chr4	55989197	55989285	55989240	18.3271
chr4	57770121	57770170	57770146	2.5312
chr4	60075486	60075527	60075507	0.579722
chr4	61401806	61401860	61401832	2.5312
chr5	775802	775869	775835	7.01722
chr5	1041388	1041401	1041394	2.5312
chr5	1041504	1041510	1041507	2.5312
chr5	1741800	1741860	1741826	7.01722
chr5	2084133	2084167	2084150	0.579722
chr5	2299329	2299357	2299342	4.67695
chr5	4817298	4817342	4817322	2.5312
chr5	5100001	5100034	5100017	0.579722
chr5	5730930	5730964	5730947	0.579722
chr5	6027996	6028035	6028016	0.579722
chr5	6326216	6326289	6326252	9.55222
chr5	7383698	7383725	7383712	2.5312
chr5	9518671	9518675	9518673	4.67695
chr5	9543591	9543662	9543636	9.55222
chr5	11037226	11037269	11037245	4.67695
chr5	11720780	11720811	11720795	0.579722
chr5	14473719	14473739	14473730	0.579722
chr5	14540535	14540562	14540549	0.579722
chr5	14997685	14997729	14997708	0.579722
chr5	16424744	16424778	16424761	0.579722
chr5	17397920	17397948	17397934	0.579722
chr5	17489973	17490013	17489993	0.579722
chr5	18004790	18004846	18004817	0.579722
chr5	18041524	18041628	18041556	9.55222
chr5	18328301	18328337	18328319	2.5312
chr5	18738515	18738541	18738529	0.579722
chr5	19238181	19238201	19238190	2.5312
chr5	19531189	19531191	19531190	0.579722
chr5	19833221	19833256	19833238	2.5312
chr5	20144707	20144742	20144724	0.579722
chr5	20321989	20322037	20322013	2.5312
chr5	20927774	20927793	20927784	0.579722
chr5	20962998	20963025	20963012	0.579722
chr5	21899789	21899815	21899803	0.579722
chr5	22443224	22443235	22443230	7.01722
chr5	22443287	22443348	22443319	18.3271
chr5	22660443	22660467	22660456	2.5312
chr5	24066943	24066975	24066958	4.67695
chr5	24761434	24761474	24761452	4.67695
chr5	25133649	25133701	25133674	0.579722
chr5	26128130	26128140	26128135	4.67695
chr5	26328510	26328550	26328529	0.579722
chr5	26712152	26712203	26712176	0.579722
chr5	26785482	26785515	26785497	2.5312
chr5	27052741	27052790	27052766	4.67695
chr5	27066796	27066878	27066840	15.207
chr5	27240810	27240818	27240814	0.579722
chr5	27334447	27334491	27334469	0.579722
chr5	27456884	27456901	27456892	0.579722
chr5	27498128	27498224	27498178	15.207
chr5	28800407	28800514	28800431	15.207
chr5	29083024	29083072	29083045	4.67695
chr5	29812466	29812500	29812484	0.579722
chr5	30091086	30091124	30091105	2.5312
chr5	30267613	30267658	30267635	2.5312
chr5	30382823	30382864	30382842	4.67695
chr5	30991152	30991195	30991176	4.67695
chr5	31398411	31398422	31398416	0.579722
chr5	31695542	31695578	31695560	0.579722
chr5	31843640	31843696	31843666	0.579722
chr5	32290665	32290677	32290671	0.579722
chr5	33698848	33698891	33698870	0.579722
chr5	34019043	34019071	34019058	2.5312
chr5	34918854	34918926	34918888	12.2821
chr5	34925552	34925582	34925567	0.579722
chr5	35392754	35392771	35392762	0.579722
chr5	35901653	35901706	35901680	2.5312
chr5	36854546	36854585	36854567	2.5312
chr5	37080435	37080468	37080451	2.5312
chr5	37412073	37412107	37412090	0.579722
chr5	37966768	37966883	37966850	12.2821
chr5	38337335	38337394	38337364	4.67695
chr5	39111200	39111220	39111211	2.5312
chr5	39173642	39173679	39173661	4.67695
chr5	39394186	39394226	39394206	0.579722
chr5	39991376	39991430	39991402	0.579722
chr5	40420431	40420471	40420451	0.579722
chr5	40535831	40535882	40535853	9.55222
chr5	40670468	40670506	40670487	7.01722
chr5	41060899	41060950	41060925	0.579722
chr5	41355275	41355299	41355287	0.579722
chr5	42466011	42466063	42466037	0.579722
chr5	42635483	42635491	42635487	7.01722
chr5	42859210	42859242	42859226	0.579722
chr5	44079402	44079456	44079428	4.67695
chr5	45400541	45400605	45400572	7.01722
chr5	45749622	45749684	45749652	2.5312
chr5	45993125	45993197	45993161	4.67695
chr5	46683979	46684025	46684004	2.5312
chr5	47101055	47101087	47101072	2.5312
chr5	49495305	49495365	49495332	12.2821
chr5	49735302	49735352	49735328	2.5312
chr5	50297394	50297459	50297434	4.67695
chr5	50890752	50890802	50890776	7.01722
chr5	52463633	52463710	52463668	4.67695
chr5	54718038	54718069	54718053	0.579722
chr5	54956423	54956482	54956451	0.579722
chr5	55127616	55127682	55127650	7.01722
chr5	55536361	55536445	55536408	12.2821
chr5	57968209	57968225	57968217	0.579722
chr5	58336981	58337028	58337006	4.67695
chr5	58775693	58775763	58775723	12.2821
chr5	59678826	59678880	59678852	2.5312
chr5	61505541	61505595	61505569	2.5312
chr5	61651291	61651351	61651321	12.2821
chr5	64777416	64777467	64777441	0.579722
chr5	64836176	64836256	64836215	7.01722
chr5	65265022	65265080	65265045	4.67695
chr5	65274940	65274986	65274964	0.579722
chr5	65312317	65312354	65312337	4.67695
chr5	67919687	67919715	67919701	7.01722
chr5	68099120	68099168	68099143	7.01722
chr5	70030533	70030554	70030543	0.579722
chr5	71205055	71205105	71205082	0.579722
chr5	71433898	71433932	71433916	0.579722
chr5	72017436	72017496	72017469	0.579722
chr5	72202037	72202073	72202054	0.579722
chr5	74097275	74097303	74097289	2.5312
chr5	74926958	74926986	74926972	0.579722
chr6	1107738	1107798	1107766	2.5312
chr6	1125107	1125157	1125135	2.5312
chr6	1161460	1161476	1161468	0.579722
chr6	1259758	1259792	1259775	0.579722
chr6	2852632	2852670	2852652	0.579722
chr6	3649476	3649533	3649503	0.579722
chr6	3979080	3979107	3979093	2.5312
chr6	6647498	6647533	6647515	0.579722
chr6	6881282	6881361	6881319	4.67695
chr6	6995210	6995236	6995224	2.5312
chr6	7563852	7563865	7563859	4.67695
chr6	9814847	9814903	9814875	4.67695
chr6	10155525	10155550	10155537	7.01722
chr6	11156976	11156990	11156983	0.579722
chr6	11283074	11283128	11283100	2.5312
chr6	11567041	11567077	11567060	0.579722
chr6	11870934	11870950	11870942	2.5312
chr6	12414157	12414228	12414189	4.67695
chr6	14079988	14080048	14080020	2.5312
chr6	14518570	14518587	14518579	0.579722
chr6	15811877	15811905	15811891	0.579722
chr6	15813637	15813704	15813670	9.55222
chr6	15815460	15815505	15815490	4.67695
chr6	15816258	15816372	15816284	21.6425
chr6	16419427	16419485	16419453	0.579722
chr6	18388934	18388957	18388946	0.579722
chr6	21342108	21342175	21342144	4.67695
chr6	22450905	22450921	22450913	0.579722
chr6	23488685	23488694	23488690	0.579722
chr6	23998429	23998487	23998458	2.5312
chr6	25526902	25526940	25526921	0.579722
chr6	25615889	25615953	25615917	0.579722
chr6	26195854	26195881	26195867	0.579722
chr6	26987619	26987651	26987636	2.5312
chr6	27387003	27387035	27387019	2.5312
chr6	27526010	27526078	27526048	9.55222
chr6	27731641	27731654	27731647	0.579722
chr6	28626891	28626939	28626916	0.579722
chr6	29198844	29198862	29198853	2.5312
chr6	30067859	30067930	30067893	4.67695
chr6	30591669	30591717	30591690	4.67695
chr6	30949791	30949830	30949811	2.5312
chr6	31325602	31325655	31325630	4.67695
chr6	31677432	31677490	31677461	4.67695
chr6	31688984	31689050	31689016	0.579722
chr6	33472836	33472874	33472855	2.5312
chr6	34142218	34142250	34142235	2.5312
chr6	34328082	34328087	34328085	0.579722
chr6	36318808	36318866	36318837	2.5312
chr6	36880863	36880901	36880881	0.579722
chr6	36989599	36989612	36989606	9.55222
chr6	37713653	37713716	37713682	0.579722
chr6	37781028	37781094	37781060	4.67695
chr6	37923307	37923423	37923346	12.2821
chr6	39549521	39549534	39549528	0.579722
chr6	41198946	41199020	41198981	7.01722
chr6	41366940	41366979	41366958	4.67695
chr6	41830195	41830272	41830235	15.207
chr6	41931824	41931920	41931864	12.2821
chr6	42186418	42186456	42186439	7.01722
chr6	42488894	42488991	42488950	9.55222
chr6	42833389	42833457	42833423	9.55222
chr6	43069619	43069634	43069626	0.579722
chr6	43516942	43516960	43516950	2.5312
chr6	44922621	44922685	44922655	2.5312
chr6	45582081	45582136	45582109	9.55222
chr6	46245983	46246053	46246021	2.5312
chr6	46368156	46368188	46368173	4.67695
chr6	46923670	46923724	46923698	9.55222
chr6	47085405	47085438	47085422	0.579722
chr6	47237834	47237909	47237878	7.01722
chr6	47538459	47538489	47538474	0.579722
chr6	47788738	47788777	47788757	2.5312
chr6	48282336	48282348	48282342	0.579722
chr6	48611764	48611811	48611786	12.2821
chr6	48945397	48945425	48945411	2.5312
chr6	49384383	49384411	49384395	7.01722
chr6	49711275	49711308	49711291	2.5312
chr6	50502334	50502389	50502368	2.5312
chr6	51135164	51135221	51135195	7.01722
chr6	51304777	51304818	51304797	4.67695
chr6	51666034	51666059	51666047	4.67695
chr6	55109709	55109825	55109768	82.541
chr6	56103301	56103305	56103303	0.579722
chr6	56164974	56165025	56165001	4.67695
chr6	56243438	56243497	56243470	4.67695
chr6	56359662	56359700	56359682	0.579722
chr6	57133343	57133384	57133362	15.207
chr6	58100995	58101035	58101015	0.579722
chr6	58505401	58505437	58505420	0.579722
chr6	59823618	59823649	59823633	0.579722
chr7	518226	518282	518255	12.2821
chr7	518447	518520	518487	9.55222
chr7	942676	942697	942687	0.579722
chr7	962068	962096	962084	9.55222
chr7	2056802	2056828	2056815	2.5312
chr7	3052202	3052285	3052243	9.55222
chr7	9429445	9429526	9429484	7.01722
chr7	11182069	11182117	11182093	4.67695
chr7	11340364	11340418	11340392	0.579722
chr7	11717206	11717246	11717226	2.5312
chr7	12229215	12229246	12229231	0.579722
chr7	12760462	12760504	12760482	9.55222
chr7	13687408	13687443	13687427	0.579722
chr7	15114937	15114996	15114971	9.55222
chr7	15629256	15629297	15629279	7.01722
chr7	19407556	19407636	19407586	4.67695
chr7	19681891	19681955	19681924	4.67695
chr7	19747891	19747974	19747920	9.55222
chr7	19841393	19841472	19841422	4.67695
chr7	20465454	20465532	20465489	4.67695
chr7	20649260	20649316	20649288	4.67695
chr7	20769519	20769589	20769554	4.67695
chr7	21596229	21596247	21596238	0.579722
chr7	21619500	21619549	21619526	4.67695
chr7	22419726	22419790	22419761	4.67695
chr7	23407069	23407082	23407075	7.01722
chr7	23450006	23450066	23450028	12.2821
chr7	24018872	24018902	24018888	4.67695
chr7	24446152	24446216	24446182	4.67695
chr7	25050466	25050506	25050486	2.5312
chr7	25604321	25604392	25604357	12.2821
chr7	25748447	25748480	25748463	7.01722
chr7	25827264	25827279	25827271	0.579722
chr7	26191298	26191356	26191323	7.01722
chr7	26564848	26564914	26564884	9.55222
chr7	26941654	26941663	26941658	4.67695
chr7	28616135	28616252	28616179	18.3271
chr7	28878354	28878411	28878384	2.5312
chr7	28881173	28881204	28881188	0.579722
chr7	30049430	30049496	30049462	7.01722
chr7	30169579	30169635	30169607	9.55222
chr7	31718202	31718239	31718220	0.579722
chr7	31756111	31756137	31756124	0.579722
chr7	31997625	31997656	31997640	0.579722
chr7	32616361	32616408	32616384	0.579722
chr7	32829608	32829623	32829616	0.579722
chr7	33845397	33845448	33845422	7.01722
chr7	34741709	34741735	34741722	0.579722
chr7	34903272	34903316	34903295	2.5312
chr7	34967031	34967053	34967043	2.5312
chr7	35065773	35065804	35065788	0.579722
chr7	35082068	35082175	35082155	12.2821
chr7	35921751	35921888	35921817	168.137
chr7	36279561	36279588	36279575	2.5312
chr7	36390758	36390789	36390774	7.01722
chr7	37136635	37136669	37136652	0.579722
chr7	37305051	37305076	37305064	0.579722
chr7	38237694	38237723	38237707	0.579722
chr7	38446611	38446659	38446639	7.01722
chr7	38882714	38882790	38882757	4.67695
chr7	39581158	39581197	39581179	0.579722
chr7	39689771	39689837	39689807	4.67695
chr7	39995299	39995359	39995330	0.579722
chr7	40839459	40839518	40839482	4.67695
chr7	40953755	40953828	40953789	7.01722
chr7	41285497	41285525	41285512	0.579722
chr7	41499276	41499286	41499281	0.579722
chr7	41748673	41748706	41748691	2.5312
chr7	42017486	42017544	42017513	7.01722
chr7	42091084	42091156	42091112	7.01722
chr7	42187946	42187977	42187962	7.01722
chr7	42264718	42264817	42264748	7.01722
chr7	43358360	43358388	43358375	7.01722
chr7	43541878	43541914	43541897	0.579722
chr7	43998949	43998963	43998955	2.5312
chr7	44167393	44167445	44167417	4.67695
chr7	44283587	44283612	44283599	2.5312
chr7	45223207	45223241	45223224	2.5312
chr7	46789094	46789101	46789097	0.579722
chr7	47527321	47527352	47527336	4.67695
chr7	47676263	47676319	47676291	2.5312
chr7	48622420	48622443	48622432	2.5312
chr7	48674871	48674899	48674885	4.67695
chr7	48932140	48932190	48932166	0.579722
chr7	49337683	49337694	49337688	2.5312
chr7	49548060	49548098	49548080	0.579722
chr7	49811696	49811749	49811726	4.67695
chr7	49994949	49994964	49994957	2.5312
chr7	51378135	51378206	51378171	2.5312
chr7	51495130	51495177	51495155	2.5312
chr7	51763029	51763127	51763085	15.207
chr7	52180192	52180231	52180210	9.55222
chr7	52261057	52261139	52261116	7.01722
chr7	53131382	53131441	53131408	2.5312
chr7	53754894	53754932	53754913	0.579722
chr7	54114086	54114103	54114094	2.5312
chr7	54311635	54311692	54311665	2.5312
chr7	54552288	54552324	54552306	7.01722
chr7	56429046	56429085	56429066	0.579722
chr7	56448301	56448380	56448344	4.67695
chr7	57722910	57722945	57722929	4.67695
chr7	57763825	57763885	57763852	4.67695
chr7	57819831	57819879	57819857	7.01722
chr7	57820730	57820773	57820752	0.579722
chr7	59274796	59274850	59274823	0.579722
chr7	59376957	59376959	59376958	4.67695
chr7	59381060	59381097	59381077	0.579722
chr7	60157409	60157440	60157425	0.579722
chr7	62154274	62154339	62154307	2.5312
chr7	62178167	62178231	62178200	0.579722
chr7	62880989	62881039	62881018	12.2821
chr7	63965594	63965651	63965622	2.5312
chr7	64365398	64365404	64365401	7.01722
chr7	64933570	64933593	64933581	7.01722
chr7	65547939	65547979	65547959	0.579722
chr7	65708410	65708472	65708442	7.01722
chr7	66043565	66043637	66043602	2.5312
chr7	68704809	68704891	68704843	12.2821
chr7	68713559	68713565	68713562	0.579722
chr7	68977595	68977675	68977637	12.2821
chr7	70232143	70232196	70232169	2.5312
chr7	70993903	70993968	70993935	0.579722
chr7	71023394	71023400	71023397	2.5312
chr7	72710408	72710474	72710443	4.67695
chr7	73150804	73150832	73150818	2.5312
chr7	73909756	73909901	73909854	41.1511
chr7	75774671	75774725	75774699	2.5312
chr7	75775139	75775196	75775167	4.67695
chr7	76891258	76891265	76891261	4.67695
chr8	5015591	5015615	5015603	2.5312
chr8	5402556	5402592	5402574	7.01722
chr8	5854630	5854644	5854637	2.5312
chr8	6602053	6602079	6602066	2.5312
chr8	6652482	6652515	6652499	9.55222
chr8	6805212	6805214	6805213	4.67695
chr8	7514128	7514200	7514168	4.67695
chr8	7744666	7744688	7744676	2.5312
chr8	8003226	8003239	8003232	2.5312
chr8	8007027	8007054	8007041	0.579722
chr8	9336488	9336517	9336502	2.5312
chr8	9671584	9671601	9671592	12.2821
chr8	12005059	12005088	12005073	2.5312
chr8	12490387	12490459	12490415	2.5312
chr8	13058448	13058482	13058465	0.579722
chr8	13526287	13526303	13526295	2.5312
chr8	13688438	13688484	13688463	2.5312
chr8	13724395	13724537	13724430	21.6425
chr8	13765259	13765321	13765288	2.5312
chr8	14869676	14869706	14869692	0.579722
chr8	15071613	15071642	15071628	0.579722
chr8	15136446	15136513	15136481	2.5312
chr8	15165332	15165394	15165362	15.207
chr8	16171453	16171541	16171499	7.01722
chr8	16554682	16554730	16554706	0.579722
chr8	16829395	16829435	16829414	0.579722
chr8	17085959	17085983	17085971	2.5312
chr8	17097066	17097107	17097087	0.579722
chr8	17107643	17107738	17107682	18.3271
chr8	17171534	17171576	17171555	9.55222
chr8	17221384	17221467	17221424	9.55222
chr8	17558494	17558547	17558520	0.579722
chr8	17766146	17766164	17766155	9.55222
chr8	18372007	18372033	18372020	0.579722
chr8	18600513	18600585	18600550	4.67695
chr8	19584115	19584138	19584127	2.5312
chr8	19835868	19835947	19835923	7.01722
chr8	20792336	20792372	20792355	0.579722
chr8	21245234	21245246	21245240	2.5312
chr8	21722487	21722549	21722519	7.01722
chr8	22519755	22519878	22519851	12.2821
chr8	23472807	23472831	23472819	0.579722
chr8	23513262	23513290	23513277	0.579722
chr8	23672839	23672890	23672865	2.5312
chr8	23728655	23728707	23728681	0.579722
chr8	23857054	23857100	23857075	2.5312
chr8	24293278	24293306	24293293	7.01722
chr8	24758866	24758922	24758893	2.5312
chr8	25118928	25118974	25118951	0.579722
chr8	25701060	25701093	25701076	2.5312
chr8	25936718	25936755	25936738	0.579722
chr8	26728115	26728142	26728129	0.579722
chr8	27212587	27212625	27212604	7.01722
chr8	27410561	27410665	27410636	9.55222
chr8	30272873	30272950	30272907	4.67695
chr8	30466581	30466599	30466590	0.579722
chr8	30750755	30750787	30750771	2.5312
chr8	33061951	33061997	33061974	9.55222
chr8	34289005	34289036	34289021	2.5312
chr8	34301449	34301465	34301456	2.5312
chr8	34608102	34608111	34608107	4.67695
chr8	35165073	35165127	35165098	4.67695
chr8	35798122	35798185	35798152	2.5312
chr8	35799087	35799187	35799125	12.2821
chr8	35805195	35805252	35805223	7.01722
chr8	35805354	35805465	35805406	50.3238
chr8	35805847	35805912	35805875	12.2821
chr8	35807507	35807593	35807548	32.761
chr8	35808424	35808496	35808460	25.1532
chr8	36733060	36733085	36733073	2.5312
chr8	37511181	37511199	37511190	0.579722
chr8	37920444	37920481	37920462	0.579722
chr8	38651180	38651212	38651196	0.579722
chr8	39518802	39518829	39518816	4.67695
chr8	41674118	41674175	41674144	7.01722
chr8	42067882	42067955	42067920	7.01722
chr8	43381508	43381557	43381533	0.579722
chr8	45349700	45349738	45349720	0.579722
chr8	45968794	45968826	45968811	0.579722
chr8	47720780	47720807	47720793	4.67695
chr8	49905539	49905569	49905554	0.579722
chr8	50206172	50206199	50206185	0.579722
chr8	51502233	51502284	51502260	9.55222
chr8	52365740	52365762	52365752	0.579722
chr8	54060108	54060143	54060125	2.5312
[truncated: 89 more rows]
